# Supplementary material for: Zebrafish genetic model of neuromuscular degeneration associated with Atrogin-1 expression
Source: PLoS Genet. 2026 Jan 9;22(1):e1012019. doi: 10.1371/journal.pgen.1012019 (PMC12810921; doi:10.1371/journal.pgen.1012019)
Supplement: S1 Table — (XLSX) [file pgen.1012019.s006.xlsx]

## Sheet: TableS1_RNAseq_ATROPHY_6DPF_deg
gene_id	B1_SARCO1d_1	B2_SARCO1d_2	B3_SARCO1d_3	A1_CTRL_1	A2_CTRL_2	A3_CTRL_3	SARCO_1d	CTRL	log2FoldChange	pvalue	padj	gene_name	gene_chr	gene_start	gene_end	gene_strand	gene_length	gene_biotype	gene_description	Family	B1_SARCO1d_1_count	B2_SARCO1d_2_count	B3_SARCO1d_3_count	A1_CTRL_1_count	A2_CTRL_2_count	A3_CTRL_3_count	B1_SARCO1d_1_fpkm	B2_SARCO1d_2_fpkm	B3_SARCO1d_3_fpkm	A1_CTRL_1_fpkm	A2_CTRL_2_fpkm	A3_CTRL_3_fpkm
ENSDARG00000070914	2073.47	1877.67	1576.45	42.455	42.841	44.4656	1842.53	43.2539	5.41239	2.81525017011567e-138	7.7737502947404e-134	dusp6	25	18326298	18330503	-	2970	protein_coding	dual specificity phosphatase 6 [Source:ZFIN;Acc:ZDB-GENE-030613-1]	-	2156	1939	1466	43	42	48	22.7919	20.6645	17.3934	0.468499	0.473684	0.490989
novel.2022	1446.43	2260.17	1797.97	24.6831	29.5807	24.0855	1834.86	26.1164	6.13692	4.41074659685259e-114	6.08969728894453e-110	-	CHR_ALT_CTG14_1_13	21337048	21341099	-	4052	-	- && sp|P26632|EGR1_DANRE Early growth response protein 1 OS=Danio rerio OX=7955 GN=egr1 PE=2 SV=2 && PF11914:Domain of unknown function (DUF3432)	-	1504	2334	1672	25	29	26	11.6538	18.2321	14.5403	0.199649	0.239731	0.194936
ENSDARG00000004748	6904.21	5622.35	6381.09	556.851	633.435	621.591	6302.55	603.959	3.3834	1.10845903587861e-109	1.02026264525721e-105	zgc:100868	3	39472342	39488639	-	4748	protein_coding	zgc:100868 [Source:ZFIN;Acc:ZDB-GENE-040801-33]	-	7179	5806	5934	564	621	671	47.4725	38.7053	44.0397	3.84383	4.38104	4.29338
novel.2040	1752.26	1197.87	1821.63	64.1761	48.9612	51.8765	1590.59	55.0046	4.85373	8.99137695536e-87	6.20697229670889e-83	-	CHR_ALT_CTG14_1_19	24309776	24365501	-	5106	-	- && sp|Q9NYF5|FA13B_HUMAN Protein FAM13B OS=Homo sapiens OX=9606 GN=FAM13B PE=1 SV=2 && PF00620:RhoGAP domain	-	1822	1237	1694	65	48	56	11.2036	7.66819	11.6907	0.411935	0.314888	0.333192
novel.385	1878.24	1251.13	2541.04	24.6831	20.4005	32.4228	1890.14	25.8355	6.18836	3.98151299165224e-82	2.19883036476986e-78	-	16	46789708	46795789	+	4089	-	- && - && -	-	1953	1292	2363	25	20	35	14.9959	10.0011	20.3636	0.197842	0.163836	0.260039
ENSDARG00000052779	1005.96	1210.46	1060.29	20.7338	44.8811	44.4656	1092.24	36.6935	4.89444	1.31048347881786e-73	6.03106338343295e-70	zgc:153932	12	46120836	46145909	-	3441	protein_coding	zgc:153932 [Source:ZFIN;Acc:ZDB-GENE-070209-223]	-	1046	1250	986	21	44	48	9.54411	11.4982	10.0972	0.197484	0.428316	0.423783
ENSDARG00000031588	4415.27	2862.5	4579.89	266.578	327.428	263.088	3952.55	285.698	3.79059	1.51427981143521e-63	5.97340120473721e-60	si:dkey-239b22.1	12	38929663	38974869	+	16486	protein_coding	si:dkey-239b22.1 [Source:ZFIN;Acc:ZDB-GENE-131119-12]	-	4591	2956	4259	270	321	284	8.7434	5.67536	9.10333	0.529962	0.652208	0.523348
novel.2082	598.192	541.318	669.939	33.5691	47.9412	45.3919	603.15	42.3007	3.83338	2.79152562036052e-59	9.63529961937687e-56	-	CHR_ALT_CTG14_1_27	33261392	33268646	-	2347	-	- && sp|Q9JMD3|STA10_MOUSE START domain-containing protein 10 OS=Mus musculus OX=10090 GN=Stard10 PE=1 SV=1 && PF01852:START domain	-	622	559	623	34	47	49	8.32081	7.53881	9.35368	0.468773	0.670781	0.634264
ENSDARG00000062788	2085.98	1590.06	4243.31	66.1508	65.2816	61.1401	2639.78	64.1908	5.36203	1.23553920783867e-54	3.79077157178323e-51	irg1l	14	11427052	11430610	-	2509	protein_coding	immunoresponsive gene 1, like [Source:ZFIN;Acc:ZDB-GENE-061103-301]	-	2169	1642	3946	67	64	66	27.1423	20.7146	55.4197	0.864113	0.854428	0.799154
ENSDARG00000104919	1155.03	804.715	2606.63	9.87325	13.2603	8.33729	1522.13	10.4903	7.18548	1.01569226353901e-53	2.80463104731026e-50	si:ch211-153b23.3	14	11430796	11438060	+	3256	protein_coding	si:ch211-153b23.3 [Source:ZFIN;Acc:ZDB-GENE-141216-408]	-	1201	831	2424	10	13	9	11.581	8.07832	26.2335	0.099383	0.133738	0.0839741
ENSDARG00000097157	1449.32	1219.18	1743.13	177.719	217.265	176.936	1470.54	190.64	2.94789	4.11575051395023e-47	1.0331656267428e-43	si:ch211-207n23.2	15	29593547	29598679	-	1357	protein_coding	si:ch211-207n23.2 [Source:ZFIN;Acc:ZDB-GENE-131121-310]	-	1507	1259	1621	180	213	191	34.8676	29.3664	42.0931	4.29229	5.2577	4.27603
novel.2119	472.206	316.657	486.055	19.7465	17.3404	16.6746	424.973	17.9205	4.56823	5.45316772162638e-47	1.25481933581058e-43	-	CHR_ALT_CTG14_1_35	38842318	38864363	-	2829	-	- && sp|P47791|GSHR_MOUSE Glutathione reductase, mitochondrial OS=Mus musculus OX=10090 GN=Gsr PE=1 SV=3 && PF07992:Pyridine nucleotide-disulphide oxidoreductase|PF02852:Pyridine nucleotide-disulphide oxidoreductase, dimerisation domain	-	491	327	452	20	17	18	5.44925	3.65863	5.63006	0.228767	0.201285	0.193298
ENSDARG00000116076	1552.22	1308.27	1250.62	215.237	226.445	167.672	1370.37	203.118	2.7555	3.22843019859015e-46	6.85743408258999e-43	FO704772.2	7	7658	10618	-	635	protein_coding	-	-	1614	1351	1163	218	222	181	79.8028	67.342	64.5377	11.1091	11.7105	8.65949
novel.343	850.163	2043.26	1693.67	0	3.06007	2.7791	1529.03	1.94639	9.61364	9.17003006541867e-46	1.80865742997433e-42	-	15	42051590	42059150	-	3480	-	- && - && -	-	884	2110	1575	0	3	3	7.97557	19.1914	15.9481	0	0.0288761	0.0261896
ENSDARG00000043249	707.828	686.574	920.494	77.0114	94.8623	63.9192	771.632	78.5976	3.29743	8.91170680593298e-45	1.64052640021485e-41	irf1b	21	45626136	45633317	+	2946	protein_coding	interferon regulatory factor 1b [Source:ZFIN;Acc:ZDB-GENE-041114-13]	-	736	709	856	78	93	69	7.84393	7.61759	10.2388	0.856758	1.05742	0.711547
ENSDARG00000090352	1567.61	2111.04	4028.24	108.606	100.982	113.943	2568.96	107.844	4.5737	1.17978088810881e-44	2.03608060395929e-41	CR855311.1	16	31623975	31628687	-	3977	processed_transcript	-	-	1630	2180	3746	110	99	123	12.8683	17.3502	33.191	0.895021	0.833827	0.939587
ENSDARG00000113315	718.407	497.742	695.747	67.1381	59.1614	50.0237	637.299	58.7744	3.44002	6.95071566035723e-44	1.12900065605555e-40	zgc:153932	12	46098784	46112892	-	2755	protein_coding	zgc:153932 [Source:ZFIN;Acc:ZDB-GENE-070209-223]	-	747	514	647	68	58	54	8.5131	5.90535	8.27543	0.7987	0.705184	0.59547
ENSDARG00000090873	316.407	288.574	423.685	7.8986	7.14017	12.9691	342.889	9.33596	5.1875	4.25070845094118e-43	6.52082291421326e-40	ccl34a.4	2	40199002	40199780	-	530	protein_coding	chemokine (C-C motif) ligand 34a, duplicate 4 [Source:ZFIN;Acc:ZDB-GENE-070912-32]	-	329	298	394	8	7	14	19.4899	17.7969	26.1956	0.488439	0.442403	0.80249
ENSDARG00000073820	945.374	619.756	1266.75	39.493	41.821	61.1401	943.962	47.4847	4.31021	1.13997936488001e-42	1.6567500106543e-39	zgc:174917	14	11504504	11507426	-	2365	protein_coding	zgc:174917 [Source:ZFIN;Acc:ZDB-GENE-070928-42]	-	983	640	1178	40	41	66	13.05	8.56551	17.5518	0.5473	0.580696	0.847813
ENSDARG00000100185	754.952	1085.54	607.569	63.1888	48.9612	65.772	816.021	59.3073	3.78108	6.91560421091761e-42	9.5480289538034e-39	elovl7b	KN150589.1	3626	5397	-	849	protein_coding	ELOVL fatty acid elongase 7b [Source:ZFIN;Acc:ZDB-GENE-030131-5485]	-	785	1121	565	64	48	71	29.0302	41.7929	23.4503	2.43932	1.89378	2.54061
novel.3165	644.354	607.167	560.254	113.542	115.263	117.648	603.925	115.485	2.3868	1.10569648344677e-39	1.45388557130551e-36	-	CHR_ALT_CTG22_1_19	28851229	28871610	-	6945	-	- && sp|Q3UJK4|GTPB2_MOUSE GTP-binding protein 2 OS=Mus musculus OX=10090 GN=Gtpbp2 PE=1 SV=1 && PF00009:Elongation factor Tu GTP binding domain|PF03144:Elongation factor Tu domain 2	-	670	627	521	115	113	127	3.02894	2.85759	2.64346	0.535824	0.545007	0.555544
ENSDARG00000077169	1111.75	1017.76	2237.79	31.5944	72.4217	48.171	1455.77	50.7291	4.84409	3.54741414565007e-39	4.45248849108343e-36	si:ch211-153b23.4	14	11450498	11456724	-	3128	protein_coding	si:ch211-153b23.4 [Source:ZFIN;Acc:ZDB-GENE-030131-7332]	-	1156	1051	2081	32	71	52	11.6032	10.6351	23.443	0.331039	0.760305	0.505038
ENSDARG00000102299	471.244	966.432	433.363	22.7085	12.2403	16.6746	623.68	17.2078	5.17851	1.2246872448146e-38	1.47031690830719e-35	cxcl8b.1	7	7839612	7845540	-	714	protein_coding	chemokine (C-X-C motif) ligand 8b, duplicate 1 [Source:ZFIN;Acc:ZDB-GENE-101026-3]	-	490	998	403	23	12	18	21.547	44.2422	19.8891	1.04238	0.562962	0.765882
novel.1423	1979.23	1145.58	1987.24	189.566	193.805	157.482	1704.01	180.284	3.24104	9.22503219198229e-38	1.0613783913217e-34	-	9	3130855	3135060	+	3297	-	- && - && -	-	2058	1183	1848	192	190	170	19.5981	11.3572	19.7511	1.88442	1.93033	1.56645
ENSDARG00000033227	1406.04	1504.85	2458.24	136.251	174.424	197.316	1789.71	169.33	3.4011	2.19454639849364e-37	2.4239203880642e-34	lect2l	14	36885524	36887063	+	729	protein_coding	leukocyte cell-derived chemotaxin 2 like [Source:ZFIN;Acc:ZDB-GENE-070127-4]	-	1462	1554	2286	138	171	213	62.9663	67.4726	110.499	6.12559	7.85714	8.87645
ENSDARG00000098761	349.105	424.146	325.829	44.4296	39.781	37.981	366.36	40.7305	3.17026	4.03453748061397e-37	4.28483397893052e-34	rgs2	22	24246213	24248420	-	1299	protein_coding	regulator of G protein signaling 2 [Source:ZFIN;Acc:ZDB-GENE-040718-410]	-	363	438	303	45	39	41	8.77376	10.6726	8.21942	1.12098	1.00566	0.958875
ENSDARG00000100339	391.421	1257.91	1178.58	19.7465	22.4405	30.5701	942.636	24.2524	5.27792	1.74285210938344e-35	1.78242130727425e-32	arf4b	11	42466834	42472941	-	1062	protein_coding	ADP-ribosylation factor 4b [Source:ZFIN;Acc:ZDB-GENE-050417-205]	-	407	1299	1096	20	22	33	12.0326	38.7158	36.3659	0.609399	0.693896	0.94401
ENSDARG00000087303	10916.5	16229.9	16321.6	2114.85	2774.47	2330.74	14489.3	2406.68	2.5899	2.49067302278875e-35	2.45624836350949e-32	cebpd	24	35564668	35565927	+	1260	protein_coding	CCAAT/enhancer binding protein (C/EBP), delta [Source:ZFIN;Acc:ZDB-GENE-020111-4]	-	11351	16760	15178	2142	2720	2516	282.847	421.025	424.475	55.0105	72.3094	60.6635
ENSDARG00000036329	860.742	474.501	692.521	60.2268	71.4017	60.2138	675.921	63.9474	3.40279	3.44361910966132e-35	3.27891911983028e-32	ndufa1	14	33413980	33415439	+	1234	protein_coding	NADH dehydrogenase (ubiquinone) 1 alpha subcomplex, 1 [Source:ZFIN;Acc:ZDB-GENE-040625-168]	-	895	490	644	61	70	65	22.7717	12.5685	18.3899	1.5996	1.90011	1.60024
ENSDARG00000010276	938.642	1988.06	1439.89	114.53	144.843	129.691	1455.53	129.688	3.48865	1.02026160915382e-34	9.39082793785479e-32	ptgs2b	20	34121818	34127415	-	2556	protein_coding	prostaglandin-endoperoxide synthase 2b [Source:ZFIN;Acc:ZDB-GENE-041014-323]	-	976	2053	1339	116	142	140	11.9888	25.4233	18.4598	1.46857	1.8609	1.664
novel.2020	607.809	230.472	527.994	2.96198	3.06007	4.63183	455.425	3.55129	6.99411	3.04781638576377e-34	2.71481786645468e-31	-	CHR_ALT_CTG14_1_13	21200587	21220222	-	7049	-	- && sp|P97888|2ABG_RAT Serine/threonine-protein phosphatase 2A 55 kDa regulatory subunit B gamma isoform OS=Rattus norvegicus OX=10116 GN=Ppp2r2c PE=2 SV=1 && -	-	632	238	491	3	3	5	2.815	1.06869	2.45449	0.0137718	0.0142557	0.0215491
ENSDARG00000036767	1871.51	1075.86	768.871	72.0747	90.7822	71.3302	1238.75	78.0624	3.98914	3.20035338656951e-34	2.7616049394795e-31	si:dkey-204a24.10	19	7682109	7690975	-	5839	protein_coding	si:dkey-204a24.10 [Source:ZFIN;Acc:ZDB-GENE-120215-160]	-	1946	1111	715	73	89	77	10.4639	6.02254	4.31495	0.404558	0.510561	0.400626
ENSDARG00000038321	629.929	269.207	391.425	3.9493	7.14017	0.926366	430.187	4.00528	6.77307	3.72556324961056e-34	3.11739327307565e-31	zgc:172053	9	33080438	33081978	-	700	protein_coding	zgc:172053 [Source:ZFIN;Acc:ZDB-GENE-080219-25]	-	655	278	364	4	7	1	29.3786	12.5705	18.3236	0.184909	0.334962	0.0434
ENSDARG00000103199	2170.61	2162.37	2794.82	221.161	372.309	364.062	2375.93	319.177	2.89585	4.01077638152428e-34	3.25734024185382e-31	si:dkey-247k7.2	16	23339062	23346095	-	975	protein_coding	si:dkey-247k7.2 [Source:ZFIN;Acc:ZDB-GENE-031118-45]	-	2257	2233	2599	224	365	393	72.6801	72.4917	93.9311	7.43429	12.5396	12.2455
novel.3172	1843.62	1652.04	2157.14	290.274	292.747	409.454	1884.27	330.825	2.5089	5.47931192150217e-34	4.32286400252684e-31	-	CHR_ALT_CTG22_1_20	29176268	29247045	-	1242	-	- && sp|Q804W2|PRV7_DANRE Parvalbumin-7 OS=Danio rerio OX=7955 GN=pvalb7 PE=3 SV=3 && PF13499:EF-hand domain pair	-	1917	1706	2006	294	287	442	48.4606	43.4772	56.9137	7.65988	7.74028	10.8116
ENSDARG00000036028	3970.95	3423.18	4449.77	1035.7	1100.61	1043.09	3947.97	1059.8	1.89728	6.3136863903875e-34	4.73549066657382e-31	arrdc3b	10	43761480	43771447	-	2811	protein_coding	arrestin domain containing 3b [Source:ZFIN;Acc:ZDB-GENE-040912-182]	-	4129	3535	4138	1049	1079	1126	46.1182	39.8046	51.8725	12.0757	12.8575	12.1693
novel.2641	117.33	112.331	138.719	661.508	569.174	695.701	122.793	642.127	-2.38866	6.34531397034844e-34	4.73549066657382e-31	-	CHR_ALT_CTG18_1_26	22834401	22963678	+	3152	-	- && sp|P08239|GNAO_BOVIN Guanine nucleotide-binding protein G(o) subunit alpha OS=Bos taurus OX=9913 GN=GNAO1 PE=1 SV=4 && PF00503:G-protein alpha subunit	-	122	116	129	670	558	751	1.21524	1.16487	1.44215	6.87836	5.92986	7.23838
ENSDARG00000038424	2181.19	2216.6	3711.01	364.323	378.429	347.387	2702.93	363.38	2.89492	1.2973572594898e-33	9.42734894902415e-31	si:dkey-8k3.2	16	16665203	16701718	-	5979	protein_coding	si:dkey-8k3.2 [Source:ZFIN;Acc:ZDB-GENE-100922-98]	-	2268	2289	3451	369	371	375	11.9098	12.1177	20.3387	1.99707	2.07846	1.90542
novel.990	645.316	453.197	587.138	88.8593	89.7622	80.5938	561.883	86.4051	2.70171	2.73712469233158e-33	1.91915150699789e-30	-	25	272909	277321	-	1189	-	- && - && -	-	671	468	546	90	88	87	17.7186	12.4586	16.1815	2.44938	2.47912	2.22292
ENSDARG00000099351	4563.38	6903.5	8975.89	860.947	930.262	750.356	6814.26	847.189	3.00787	2.78006954260369e-33	1.91915150699789e-30	igfbp1a	20	6808774	6812688	-	1773	protein_coding	insulin-like growth factor binding protein 1a [Source:ZFIN;Acc:ZDB-GENE-021231-1]	-	4745	7129	8347	872	912	810	84.0264	127.269	165.894	15.9149	17.2299	13.8792
novel.3170	487.594	471.596	550.576	59.2395	84.662	87.0784	503.255	76.9933	2.70745	5.40509172362892e-33	3.64026336011135e-30	-	CHR_ALT_CTG22_1_20	29087390	29137165	+	4016	-	- && sp|O60733|PLPL9_HUMAN 85/88 kDa calcium-independent phospholipase A2 OS=Homo sapiens OX=9606 GN=PLA2G6 PE=1 SV=2 && PF01734:Patatin-like phospholipase	-	507	487	512	60	83	94	3.96372	3.8383	4.49246	0.483453	0.692278	0.711085
ENSDARG00000061603	441.431	216.915	267.761	6.91128	8.1602	10.19	308.702	8.4205	5.19232	5.57080973793307e-33	3.66254212603681e-30	sorbs2b	14	29807097	29906209	-	8250	protein_coding	sorbin and SH3 domain containing 2b [Source:ZFIN;Acc:ZDB-GENE-070308-3]	-	459	224	249	7	8	11	1.74682	0.859406	1.06354	0.0274562	0.0324812	0.0405066
ENSDARG00000042816	2250.43	5197.24	9695.3	179.693	200.945	218.622	5714.32	199.753	4.83812	6.44844121767019e-33	4.140949007989e-30	mmp9	8	24281512	24295947	+	3134	protein_coding	matrix metallopeptidase 9 [Source:ZFIN;Acc:ZDB-GENE-040426-2132]	-	2340	5367	9016	182	197	236	23.4426	54.2047	101.373	1.87918	2.10554	2.28771
novel.1995	5591.46	4260.82	5027.23	1138.39	1289.31	987.506	4959.84	1138.4	2.12351	1.07519399054411e-32	6.74757537747603e-30	-	CHR_ALT_CTG13_2_2	8842927	8845466	+	1325	-	- && sp|Q99JW5|EPCAM_MOUSE Epithelial cell adhesion molecule OS=Mus musculus OX=10090 GN=Epcam PE=1 SV=1 && -	-	5814	4400	4675	1153	1264	1066	137.768	105.109	124.329	28.1585	31.9542	24.4415
ENSDARG00000114451	685.708	2315.37	2615.24	56.2775	64.2615	70.4038	1872.1	63.6476	4.87794	1.94451098497642e-32	1.19319515173675e-29	mmp13a	10	38610741	38620514	+	2556	protein_coding	matrix metallopeptidase 13a [Source:ZFIN;Acc:ZDB-GENE-031202-2]	-	713	2391	2432	57	63	76	8.75825	29.6089	33.5282	0.721623	0.825612	0.903317
ENSDARG00000076667	2711.1	1690.77	2615.24	332.729	321.308	413.159	2339.03	355.732	2.71654	2.33977290111369e-32	1.40452498083592e-29	ccng1	14	22129096	22140213	+	2421	protein_coding	cyclin G1 [Source:ZFIN;Acc:ZDB-GENE-020322-1]	-	2819	1746	2432	337	315	446	36.5585	22.8273	35.3978	4.50434	4.35825	5.59664
novel.2018	226.967	199.484	218.295	10.8606	16.3204	17.6009	214.915	14.9273	3.84519	3.58682958904869e-32	2.10730054132769e-29	-	CHR_ALT_CTG14_1_13	21159348	21200371	+	3343	-	- && sp|O88712|CTBP1_MOUSE C-terminal-binding protein 1 OS=Mus musculus OX=10090 GN=Ctbp1 PE=1 SV=2 && PF02826:D-isomer specific 2-hydroxyacid dehydrogenase, NAD binding domain|PF00389:D-isomer specific 2-hydroxyacid dehydrogenase, catalytic domain	-	236	206	203	11	16	19	2.21648	1.95045	2.13977	0.106476	0.160317	0.172665
novel.3015	1.92345	1.93674	2.15069	352.475	296.827	335.344	2.00362	328.216	-7.35956	2.76338143134595e-31	1.58969273882824e-28	-	CHR_ALT_CTG20_1_16	27822837	27871924	-	8141	-	- && sp|Q5TZE2|SYN1L_DANRE Synapse differentiation-inducing gene protein 1-like OS=Danio rerio OX=7955 GN=syndig1l PE=3 SV=1 && PF04505:Interferon-induced transmembrane protein	-	2	2	2	357	291	362	0.00771331	0.007776	0.00865685	1.41901	1.19732	1.35088
ENSDARG00000006588	18736.3	10997.8	22092.9	1711.03	2210.39	2316.84	17275.7	2079.42	3.05445	3.40560870715663e-31	1.91916475981053e-28	zgc:111983	1	45173421	45177401	-	2242	protein_coding	zgc:111983 [Source:ZFIN;Acc:ZDB-GENE-050417-335]	-	19482	11357	20545	1733	2167	2501	272.826	160.336	322.908	25.0126	32.3757	33.8895
novel.431	203.885	290.511	262.384	12.8352	11.2203	21.3064	252.26	15.1206	4.05114	4.30536881454315e-31	2.3776829815196e-28	-	16	46796374	46798428	-	827	-	- && - && -	-	212	300	244	13	11	23	8.04857	11.4821	10.3966	0.508668	0.445537	0.844909
ENSDARG00000101479	454.895	567.464	758.117	75.0367	81.602	67.6247	593.492	74.7545	2.98946	4.50282586569795e-31	2.43514213246068e-28	BX908782.2	2	51765179	51772438	-	553	protein_coding	Danio rerio three-finger protein 5 (LOC100003647), mRNA. [Source:RefSeq mRNA;Acc:NM_001172308]	-	473	586	705	76	80	73	26.855	33.541	44.9233	4.44718	4.84575	4.01038
novel.2154	310.637	417.367	629.076	31.5944	36.7209	29.6437	452.36	32.653	3.79302	4.58578897214919e-31	2.43514213246068e-28	-	CHR_ALT_CTG14_2_4	23716893	23727924	+	1670	-	- && sp|Q6DGP4|NFI1L_DANRE NEDD4 family-interacting protein 1-like OS=Danio rerio OX=7955 GN=ndfip1l PE=2 SV=1 && PF10176:Protein of unknown function (DUF2370)	-	323	431	585	32	36	32	6.0726	8.16893	12.3438	0.620054	0.722075	0.582131
novel.5177	907.866	801.809	1080.72	204.376	209.105	175.083	930.132	196.188	2.24557	1.06307368731366e-30	5.53861391090419e-28	-	KN150521.1	15162	20896	-	3083	-	- && - && -	-	944	828	1005	207	205	189	9.61362	8.50082	11.4868	2.17267	2.22729	1.86241
novel.4196	1046.35	1162.04	1796.9	204.376	176.464	192.684	1335.1	191.175	2.80348	1.65752185644257e-30	8.47576870776827e-28	-	CHR_ALT_CTG5_2_4	28827813	28837399	+	1695	-	- && sp|P38029|A1AT2_HORSE Alpha-1-antiproteinase 2 OS=Equus caballus OX=9796 PE=1 SV=2 && -	-	1088	1200	1671	207	173	208	20.1534	22.4087	34.7388	3.95182	3.41879	3.72804
ENSDARG00000015355	411.617	1582.31	1358.16	44.4296	39.781	34.2755	1117.36	39.4954	4.82288	1.28896135800014e-29	6.47128908699233e-27	fosl1a	14	30739476	30747686	-	4005	protein_coding	FOS-like antigen 1a [Source:ZFIN;Acc:ZDB-GENE-061207-7]	-	428	1634	1263	45	39	37	3.35529	12.9138	11.1124	0.363585	0.326181	0.280664
novel.48	21857.1	27140.5	18356.1	5788.69	5721.32	5551.71	22451.2	5687.24	1.98102	1.12732172532369e-28	5.55870264310055e-26	-	1	56561191	56576195	-	3442	-	- && - && -	-	22727	28027	17070	5863	5609	5993	207.31	257.733	174.755	55.1195	54.5847	52.8957
ENSDARG00000058731	276.014	237.25	433.363	22.7085	26.5206	18.5273	315.543	22.5855	3.8068	2.62940191187141e-28	1.27378377179834e-25	slc2a6	8	12854105	12867434	-	4613	protein_coding	solute carrier family 2 (facilitated glucose transporter), member 6 [Source:ZFIN;Acc:ZDB-GENE-081104-301]	-	287	245	403	23	26	20	1.95338	1.68107	3.07843	0.161339	0.188793	0.131715
ENSDARG00000101990	290.44	366.043	395.726	45.417	55.0813	57.4347	350.737	52.6443	2.73477	6.5502503404613e-28	3.11848383881307e-25	CU571315.3	3	19487707	19495814	-	1910	protein_coding	-	-	302	378	368	46	54	62	4.96435	6.26416	6.78926	0.779329	0.947014	0.986156
ENSDARG00000023656	6.73206	0.968369	4.30137	172.782	241.746	184.347	4.0006	199.625	-5.64167	1.39691552240995e-27	6.53780141022135e-25	he1.1	22	14093306	14094746	+	1060	protein_coding	hatching enzyme 1, tandem duplicate 1 [Source:ZFIN;Acc:ZDB-GENE-021211-3]	-	7	1	4	175	237	199	0.207339	0.0298606	0.132973	5.3423	7.48926	5.70341
ENSDARG00000007823	1065.59	1874.76	2708.79	183.642	190.745	186.199	1883.05	186.862	3.33286	2.92852875747564e-27	1.34775774300292e-24	atf3	20	37794633	37800737	+	2701	protein_coding	activating transcription factor 3 [Source:ZFIN;Acc:ZDB-GENE-040426-728]	-	1108	1936	2519	186	187	201	12.8796	22.6874	32.8633	2.22836	2.31907	2.26078
ENSDARG00000018328	286.593	462.88	310.774	35.5437	44.8811	33.3492	353.416	37.9246	3.22271	3.16959918763234e-27	1.43478921914905e-24	rhocb	8	27555314	27624329	+	1085	protein_coding	ras homolog family member Cb [Source:ZFIN;Acc:ZDB-GENE-040718-144]	-	298	478	289	36	44	36	8.62333	13.9445	9.3859	1.07367	1.35837	1.008
ENSDARG00000103980	2371.61	2886.71	3831.45	574.623	681.376	637.34	3029.92	631.113	2.26321	1.14619092786525e-26	5.10480162760374e-24	ets2	10	187760	196815	+	3047	protein_coding	v-ets avian erythroblastosis virus E26 oncogene homolog 2 [Source:ZFIN;Acc:ZDB-GENE-050522-552]	-	2466	2981	3563	582	668	688	25.4103	30.9666	41.2051	6.18083	7.34345	6.85967
ENSDARG00000028396	8942.1	6165.6	5154.12	1251.93	1254.63	1389.55	6753.94	1298.7	2.37866	1.19952222923165e-26	5.25752497075772e-24	fkbp5	6	41096058	41117242	+	4388	protein_coding	FK506 binding protein 5 [Source:ZFIN;Acc:ZDB-GENE-030616-630]	-	9298	6367	4793	1268	1230	1500	66.5291	45.9275	38.4901	9.3508	9.38933	10.3851
ENSDARG00000025428	1452.2	3326.35	3784.13	247.819	300.907	233.444	2854.23	260.723	3.45269	1.24423621149188e-26	5.36829601686332e-24	socs3a	3	57423137	57425961	-	1935	protein_coding	suppressor of cytokine signaling 3a [Source:ZFIN;Acc:ZDB-GENE-030131-7349]	-	1510	3435	3519	251	295	252	24.501	56.1888	64.0835	4.19748	5.10666	3.95646
ENSDARG00000035178	708.79	663.333	812.96	146.124	192.785	177.862	728.361	172.257	2.07994	1.77235821085284e-26	7.52925035019685e-24	gna14	5	55543580	55560937	-	1937	protein_coding	guanine nucleotide binding protein (G protein), alpha 14 [Source:ZFIN;Acc:ZDB-GENE-040808-7]	-	737	685	756	148	189	192	11.9461	11.1935	13.7531	2.47246	3.26835	3.01133
ENSDARG00000105674	193.306	356.36	362.391	19.7465	24.4806	12.9691	304.019	19.0654	4.00049	1.84067562695215e-26	7.63201629402324e-24	ms4a17a.2	4	76671012	76688961	+	914	protein_coding	membrane-spanning 4-domains, subfamily A, member 17a.2 [Source:ZFIN;Acc:ZDB-GENE-070705-367]	-	201	368	337	20	24	14	6.9046	12.744	12.9925	0.708076	0.879551	0.465339
ENSDARG00000092719	223.12	203.357	244.103	12.8352	14.2803	26.8646	223.527	17.9934	3.62544	1.85182737007771e-26	7.63201629402324e-24	AL954655.2	12	46264190	46282243	-	3328	unprocessed_pseudogene	-	-	232	210	227	13	14	29	2.18873	1.99729	2.40353	0.126403	0.14091	0.264729
ENSDARG00000025522	1532.02	2266.95	2403.39	410.727	468.191	387.221	2067.46	422.046	2.29253	2.17618933065591e-26	8.83692882167671e-24	sgk1	23	31640239	31693309	-	3430	protein_coding	serum/glucocorticoid regulated kinase 1 [Source:ZFIN;Acc:ZDB-GENE-030131-2860]	-	1593	2341	2235	416	459	418	14.5818	21.6029	22.961	3.9246	4.48244	3.70228
ENSDARG00000038095	531.833	602.325	538.747	96.7579	141.783	112.09	557.635	116.877	2.25551	2.45105478587837e-26	9.80883707282021e-24	socs1a	3	26813058	26814953	+	1154	protein_coding	suppressor of cytokine signaling 1a [Source:ZFIN;Acc:ZDB-GENE-040801-205]	-	553	622	501	98	139	121	15.0455	17.0604	15.2982	2.748	4.03464	3.18542
ENSDARG00000075027	390.46	399.936	482.829	72.0747	91.8022	88.9311	424.408	84.2693	2.33173	3.4551052635409e-26	1.36294030917364e-23	fgfr1bl	22	6962924	6968756	-	1168	protein_coding	fibroblast growth factor receptor 1b, like [Source:ZFIN;Acc:ZDB-GENE-091204-406]	-	406	413	449	73	90	96	10.9137	11.1921	13.546	2.02244	2.58105	2.49698
ENSDARG00000016830	4460.47	2625.25	2315.21	429.486	485.532	331.639	3133.64	415.552	2.91519	4.80059964901128e-26	1.86702757898801e-23	rimkla	8	26868105	26887308	+	4577	protein_coding	ribosomal modification protein rimK-like family member A [Source:ZFIN;Acc:ZDB-GENE-040912-20]	-	4638	2711	2153	435	476	358	31.8155	18.7479	16.5757	3.07542	3.48355	2.37624
ENSDARG00000074390	4051.74	4723.7	6052.03	1090.01	1336.23	1109.79	4942.49	1178.67	2.0681	1.34061493359916e-25	5.14144446687132e-23	tmem176l.4	16	46649469	46664465	-	3726	protein_coding	transmembrane protein 176l.4 [Source:ZFIN;Acc:ZDB-GENE-030131-3532]	-	4213	4878	5628	1104	1310	1198	35.5007	41.4384	53.2254	9.58788	11.7767	9.7679
novel.777	132.718	361.202	317.226	6.91128	8.1602	3.70546	270.382	6.25898	5.44261	1.52866068592535e-25	5.78231609869271e-23	-	21	45753666	45755886	+	940	-	- && - && -	-	138	373	295	7	8	4	4.60935	12.5599	11.0586	0.240972	0.285074	0.129276
novel.18	178.88	372.822	580.686	1.97465	12.2403	7.41093	377.463	7.20862	5.71479	2.03733997005501e-25	7.60230656663907e-23	-	1	53782102	53785167	+	602	-	- && - && -	-	186	385	540	2	12	8	9.70074	20.2427	31.6086	0.107505	0.667699	0.403721
ENSDARG00000079227	160.608	269.207	380.672	12.8352	15.3004	13.8955	270.162	14.0104	4.26909	2.4754632867901e-25	9.10395065348652e-23	plekhs1	12	30517386	30523229	-	1514	protein_coding	pleckstrin homology domain containing, family S member 1 [Source:ZFIN;Acc:ZDB-GENE-080204-50]	-	167	278	354	13	15	15	3.46321	5.81197	8.2392	0.277852	0.331865	0.30099
ENSDARG00000038666	2264.86	1910.59	5778.9	233.009	247.866	213.99	3318.12	231.622	3.84054	2.50570473930748e-25	9.10395065348652e-23	igfbp1b	2	124433	127945	-	1299	protein_coding	insulin-like growth factor binding protein 1b [Source:ZFIN;Acc:ZDB-GENE-081210-3]	-	2355	1973	5374	236	243	231	56.9207	48.0753	145.779	5.87894	6.26604	5.40244
ENSDARG00000104992	695.326	959.654	948.453	149.086	207.065	175.083	867.811	177.078	2.29326	2.56756808893812e-25	9.20756592725303e-23	epgn	8	32402441	32412923	+	1852	protein_coding	epithelial mitogen homolog (mouse) [Source:ZFIN;Acc:ZDB-GENE-100426-1]	-	723	991	882	151	203	189	12.257	16.937	16.7817	2.63835	3.67156	3.10033
novel.432	573.187	572.306	631.227	166.858	179.524	175.083	592.24	173.822	1.76834	2.70557274679054e-25	9.57807439193937e-23	-	16	46817484	46831391	-	4144	-	- && sp|P35072|TCB1_CAEBR Transposable element Tcb1 transposase OS=Caenorhabditis briggsae OX=6238 PE=3 SV=1 && PF00069:Protein kinase domain	-	596	591	587	169	176	189	4.5156	4.51411	4.99144	1.31966	1.42262	1.38557
ENSDARG00000100106	197.153	200.452	354.863	5.92395	8.1602	16.6746	250.823	10.2529	4.60037	3.25119375709977e-25	1.13639510398476e-22	CR385054.1	12	43852970	43982343	-	703	protein_coding	-	-	205	207	330	6	8	18	9.1556	9.32007	16.5412	0.27618	0.381181	0.777866
ENSDARG00000079783	375.072	464.817	304.322	55.2902	26.5206	39.8337	381.404	40.5482	3.2326	5.61640489672591e-25	1.93857235516616e-22	isg20	25	19095231	19100469	+	1514	protein_coding	interferon stimulated exonuclease gene [Source:ZFIN;Acc:ZDB-GENE-100422-17]	-	390	480	283	56	26	43	8.08774	10.035	6.58671	1.1969	0.575233	0.862839
ENSDARG00000007693	2908.25	3529.7	3226.03	1065.32	1196.49	1101.45	3221.33	1121.09	1.52284	5.73492430303838e-25	1.94141282223498e-22	nfkbiab	17	12942021	12949754	+	5342	protein_coding	nuclear factor of kappa light polypeptide gene enhancer in B-cells inhibitor, alpha b [Source:ZFIN;Acc:ZDB-GENE-030131-1819]	-	3024	3645	3000	1079	1173	1189	17.7732	21.5972	19.7891	6.53603	7.35513	6.76185
ENSDARG00000074322	502.019	460.944	832.316	69.1128	75.4818	87.0784	598.426	77.2243	2.95258	5.76525011491935e-25	1.94141282223498e-22	si:ch211-147m6.2	25	13191391	13194926	+	1972	protein_coding	si:ch211-147m6.2 [Source:ZFIN;Acc:ZDB-GENE-131121-85]	-	522	476	774	70	74	94	8.31098	7.64019	13.8306	1.14865	1.25696	1.44813
ENSDARG00000037012	7887.09	7239.53	8408.11	2758.59	3104.95	3038.48	7844.91	2967.34	1.40255	7.15628169744058e-25	2.38080007845092e-22	slc3a2b	21	26720803	26725478	+	2195	protein_coding	solute carrier family 3 (amino acid transporter heavy chain), member 2b [Source:ZFIN;Acc:ZDB-GENE-040122-2]	-	8201	7476	7819	2794	3044	3280	117.306	107.805	125.523	41.1897	46.4522	45.397
ENSDARG00000021572	175.995	122.983	147.322	6.91128	6.12015	4.63183	148.767	5.88775	4.66453	1.55707218003217e-24	5.11850406038432e-22	mb21d1	13	27328098	27332360	+	1830	protein_coding	Mab-21 domain containing 1 [Source:ZFIN;Acc:ZDB-GENE-090313-23]	-	183	127	137	7	6	5	3.1397	2.19663	2.63801	0.123778	0.109824	0.0830054
novel.645	13.4641	10.6521	4.30137	201.414	141.783	209.359	9.47252	184.185	-4.26489	3.29175444698793e-24	1.06935547699621e-21	-	2	47860140	47862856	+	2717	-	- && - && -	-	14	11	4	204	139	226	0.161781	0.128147	0.0518774	2.42961	1.71365	2.52701
ENSDARG00000042725	3576.65	7294.72	7430.62	761.228	889.461	958.788	6100.67	869.826	2.81008	3.59244066629272e-24	1.15346586184117e-21	cebpb	8	28448267	28449782	-	1516	protein_coding	CCAAT/enhancer binding protein (C/EBP), beta [Source:ZFIN;Acc:ZDB-GENE-020111-3]	-	3719	7533	6910	771	872	1035	77.0221	157.28	160.615	16.457	19.267	20.7409
ENSDARG00000109626	184.651	239.187	386.048	4.93663	13.2603	16.6746	269.962	11.6238	4.53175	4.03511062748245e-24	1.28070700869739e-21	si:ch211-226h7.3	12	46283843	46315898	-	3419	protein_coding	si:ch211-226h7.3 [Source:ZFIN;Acc:ZDB-GENE-130531-9]	-	192	247	359	5	13	18	1.76316	2.28666	3.70001	0.0473224	0.127362	0.159941
ENSDARG00000093546	249.086	300.194	212.918	37.5184	40.801	33.3492	254.066	37.2228	2.77355	9.17740504620227e-24	2.87972369932708e-21	ms4a17a.10	4	76775837	76785895	+	1699	protein_coding	membrane-spanning 4-domains, subfamily A, member 17A.10 [Source:ZFIN;Acc:ZDB-GENE-080829-3]	-	259	310	198	38	40	36	4.78624	5.77527	4.10657	0.723747	0.788611	0.643719
ENSDARG00000013771	641.469	459.975	629.076	111.568	134.643	127.838	576.84	124.683	2.20978	1.2628694819364e-23	3.91815898929323e-21	ctss2.2	16	29514473	29519977	+	1445	protein_coding	cathepsin S, ortholog 2, tandem duplicate 2 [Source:ZFIN;Acc:ZDB-GENE-050626-55]	-	667	475	585	113	132	138	14.4926	10.4047	14.2658	2.5305	3.05986	2.90134
ENSDARG00000044760	636.661	661.396	444.117	98.7325	126.483	111.164	580.724	112.126	2.37376	1.5141205277638e-23	4.64549001479355e-21	gnaia	25	20997671	21031007	-	3744	protein_coding	guanine nucleotide binding protein (G protein), alpha inhibiting activity polypeptide a [Source:ZFIN;Acc:ZDB-GENE-030131-2229]	-	662	683	413	100	124	120	5.5515	5.77416	3.88707	0.864292	1.10938	0.973717
ENSDARG00000005481	1358.91	2290.19	1829.16	401.841	424.33	383.515	1826.09	403.229	2.17923	4.08508005973717e-23	1.23957489768706e-20	nfkbiaa	20	16881883	16884737	+	1553	protein_coding	nuclear factor of kappa light polypeptide gene enhancer in B-cells inhibitor, alpha a [Source:ZFIN;Acc:ZDB-GENE-040426-2227]	-	1413	2365	1701	407	416	414	28.5666	48.2019	38.5958	8.48046	8.97259	8.09872
ENSDARG00000104654	163.493	102.647	87.1028	676.318	660.976	657.72	117.748	665.004	-2.4952	1.08624021152333e-22	3.26025553921669e-20	leap2	7	51752239	51757085	-	3082	protein_coding	liver-expressed antimicrobial peptide 2 [Source:ZFIN;Acc:ZDB-GENE-081022-131]	-	170	106	81	685	648	710	1.73183	1.08862	0.926105	7.19208	7.04269	6.99863
novel.2347	395.268	305.036	614.021	50.3536	45.9011	25.9382	438.109	40.731	3.42961	1.72499448020592e-22	5.12174973999204e-20	-	CHR_ALT_CTG16_1_23	53487350	53510596	+	1378	-	- && sp|Q32L53|LFG1_BOVIN Protein lifeguard 1 OS=Bos taurus OX=9913 GN=GRINA PE=2 SV=1 && -	-	411	315	571	51	45	28	9.36442	7.23545	14.6014	1.19762	1.09385	0.6173
ENSDARG00000092204	329.871	554.875	369.918	57.2649	57.1214	72.2565	418.222	62.2142	2.74768	2.21814076459001e-22	6.51590648219404e-20	ms4a17a.5	4	76659013	76667229	+	1039	protein_coding	membrane-spanning 4-domains, subfamily A, member 17A.5 [Source:ZFIN;Acc:ZDB-GENE-040912-55]	-	343	573	344	58	56	78	10.3649	17.4559	11.6668	1.80638	1.80538	2.28069
ENSDARG00000029290	331.794	300.194	353.788	60.2268	79.5619	74.1093	328.592	71.2993	2.20417	2.45770565874682e-22	7.09728671679929e-20	stx11b.1	20	26538137	26541177	+	1556	protein_coding	syntaxin 11b, tandem duplicate 1 [Source:ZFIN;Acc:ZDB-GENE-040426-1893]	-	345	310	329	61	78	80	6.96142	6.30603	7.45065	1.26858	1.67912	1.56195
ENSDARG00000058206	2823.62	3188.84	5922.99	534.143	612.015	646.603	3978.48	597.587	2.73482	2.47296234652349e-22	7.09728671679929e-20	si:ch211-153b23.5	14	11457500	11461002	+	2296	protein_coding	si:ch211-153b23.5 [Source:ZFIN;Acc:ZDB-GENE-030131-9744]	-	2936	3293	5508	541	600	698	40.1488	45.3967	84.5337	7.62468	8.75337	9.23572
ENSDARG00000012395	502.019	772.758	1114.06	69.1128	114.243	87.0784	796.278	90.1446	3.14329	2.49316195824261e-22	7.09728671679929e-20	mmp13a	10	38593645	38602561	+	1694	protein_coding	matrix metallopeptidase 13a [Source:ZFIN;Acc:ZDB-GENE-031202-2]	-	522	798	1036	70	112	94	9.67488	14.9105	21.5503	1.33715	2.21463	1.68578
ENSDARG00000055365	114.445	160.749	170.98	5.92395	12.2403	8.33729	148.725	8.83384	4.07746	7.06627453579927e-22	1.99103100772475e-19	si:dkey-25e12.3	20	26543683	26551233	-	2247	protein_coding	si:dkey-25e12.3 [Source:ZFIN;Acc:ZDB-GENE-041001-132]	-	119	166	159	6	12	9	1.66277	2.33835	2.49346	0.0864061	0.178885	0.121682
ENSDARG00000111840	196.191	350.55	366.692	26.6578	38.7609	23.1591	304.478	29.5259	3.36945	7.43033170828606e-22	2.0724621157667e-19	cxcl18a.1	13	30696286	30699369	+	800	protein_coding	chemokine (C-X-C motif) ligand 18a, duplicate 1 [Source:ZFIN;Acc:ZDB-GENE-090303-1]	-	204	362	341	27	38	25	8.00624	14.3226	15.0201	1.09212	1.59107	0.949374
ENSDARG00000028098	525.101	459.007	519.391	1321.04	1437.21	1615.58	501.166	1457.95	-1.54088	9.88982322577038e-22	2.73087688733198e-19	fut9d	8	13503377	13505486	+	1932	protein_coding	fucosyltransferase 9d [Source:ZFIN;Acc:ZDB-GENE-050309-15]	-	546	474	483	1338	1409	1744	8.87307	7.76561	8.80943	22.4102	24.4287	27.4237
novel.3307	45.201	83.2797	44.0891	390.981	392.709	354.798	57.5233	379.496	-2.71884	2.69725817897733e-21	7.37419703921791e-19	-	CHR_ALT_CTG23_1_18	21279301	21295465	+	4062	-	- && sp|Q5ZL00|EMC1_CHICK ER membrane protein complex subunit 1 OS=Gallus gallus OX=9031 GN=EMC1 PE=2 SV=1 && -	-	47	86	41	396	385	383	0.363284	0.670136	0.355674	3.15465	3.1748	2.86448
novel.2664	49.0479	21.3041	31.185	250.781	290.707	272.352	33.8457	271.28	-3.0008	4.1628538684046e-21	1.12694984184565e-18	-	CHR_ALT_CTG18_1_30	26996110	27070736	+	6120	-	- && sp|Q61194|P3C2A_MOUSE Phosphatidylinositol 4-phosphate 3-kinase C2 domain-containing subunit alpha OS=Mus musculus OX=10090 GN=Pik3c2a PE=1 SV=2 && PF00792:Phosphoinositide 3-kinase C2|PF00787:PX domain|PF00794:PI3-kinase family, ras-binding domain	-	51	22	29	254	285	294	0.261642	0.113782	0.166976	1.34301	1.55987	1.45943
ENSDARG00000004954	553.952	477.406	612.946	156.985	163.204	144.513	548.101	154.901	1.82328	5.11009504616206e-21	1.36995198553081e-18	grna	3	29914427	29941357	-	4227	protein_coding	granulin a [Source:ZFIN;Acc:ZDB-GENE-030131-8434]	-	576	493	570	159	160	156	4.27837	3.69164	4.75171	1.2172	1.2679	1.12119
ENSDARG00000024540	469.321	741.771	767.795	132.302	123.423	89.8575	659.629	115.194	2.51849	5.23304817551387e-21	1.38942460836985e-18	tspan36	8	29726620	29734951	+	1496	protein_coding	tetraspanin 36 [Source:ZFIN;Acc:ZDB-GENE-040718-248]	-	488	766	714	134	121	97	10.2418	16.207	16.818	2.89847	2.70926	1.96982
ENSDARG00000103634	1156.95	498.71	747.364	74.0494	120.363	83.3729	801.009	92.5951	3.11386	9.44525606527567e-21	2.48392243552816e-18	CU914622.2	12	43701777	43711918	-	5779	protein_coding	-	-	1203	515	695	75	118	90	6.53584	2.82071	4.23779	0.419957	0.683952	0.473126
ENSDARG00000078619	4646.08	4929.97	6695.09	1630.07	1667.74	1695.25	5423.71	1664.35	1.70421	9.5704556516704e-21	2.49310369726014e-18	pnp5a	7	6652967	6668424	+	3076	protein_coding	purine nucleoside phosphorylase 5a [Source:ZFIN;Acc:ZDB-GENE-040426-2553]	-	4831	5091	6226	1651	1635	1830	49.3105	52.3867	71.3232	17.3683	17.8044	18.0739
novel.5090	62.512	76.5011	54.8425	281.388	294.787	297.363	64.6186	291.179	-2.16934	1.10986312594939e-20	2.86417294362994e-18	-	KN150172.1	5686	11710	+	1890	-	- && sp|Q90953|CSPG2_CHICK Versican core protein OS=Gallus gallus OX=9031 GN=VCAN PE=2 SV=1 && -	-	65	79	51	285	289	321	1.07979	1.32303	0.950859	4.87955	5.12191	5.15977
novel.3321	5321.21	7181.42	5719.75	16483.4	18541	19154.5	6074.13	18059.6	-1.572	1.17673322426324e-20	3.00862356681304e-18	-	CHR_ALT_CTG23_1_2	10173232	10177886	-	2792	-	- && sp|Q6NWF6|K2C8_DANRE Keratin, type II cytoskeletal 8 OS=Danio rerio OX=7955 GN=krt8 PE=1 SV=1 && PF16208:Keratin type II head	-	5533	7416	5319	16695	18177	20677	62.2205	84.0734	67.1309	193.494	218.074	224.988
ENSDARG00000043093	731.871	602.325	1100.08	86.8846	149.944	125.059	811.424	120.629	2.74983	1.1937516391031e-20	3.02413431289485e-18	mpeg1.2	8	19356072	19359834	+	2638	protein_coding	macrophage expressed 1, tandem duplicate 2 [Source:ZFIN;Acc:ZDB-GENE-050522-305]	-	761	622	1023	88	147	135	9.05729	7.46311	13.665	1.07945	1.86655	1.5547
ENSDARG00000098700	150.99	767.917	618.323	15.7972	11.2203	23.1591	512.41	16.7255	4.93276	1.23239679558846e-20	3.09365206514401e-18	il1b	10	44955106	44964776	+	3351	protein_coding	interleukin 1, beta [Source:ZFIN;Acc:ZDB-GENE-040702-2]	-	157	793	575	16	11	25	1.471	7.49036	6.04646	0.154505	0.109955	0.226649
ENSDARG00000009544	3657.43	5406.4	5246.6	1185.78	1380.09	1424.75	4770.15	1330.21	1.8423	1.28499907757046e-20	3.19663779540117e-18	cldnb	21	25765734	25766840	+	1107	protein_coding	claudin b [Source:ZFIN;Acc:ZDB-GENE-010328-2]	-	3803	5583	4879	1201	1353	1538	107.862	159.634	155.307	35.1068	40.9399	42.2081
ENSDARG00000060316	1126.18	1291.8	1155.99	428.499	400.87	469.667	1191.33	433.012	1.4597	1.405228519879e-20	3.4645156356624e-18	cish	6	41503854	41506749	+	1731	protein_coding	cytokine inducible SH2-containing protein [Source:ZFIN;Acc:ZDB-GENE-050907-1]	-	1171	1334	1075	434	393	507	21.2397	24.3929	21.8836	8.11314	7.60487	8.89812
ENSDARG00000104916	331.794	204.326	259.158	37.5184	45.9011	34.2755	265.093	39.2317	2.75872	2.49615157912821e-20	6.09966668623604e-18	si:dkey-71l4.4	4	75526044	75552652	-	4138	protein_coding	si:dkey-71l4.4 [Source:ZFIN;Acc:ZDB-GENE-060503-457]	-	345	211	241	38	45	37	2.61768	1.61397	2.05227	0.297159	0.364266	0.271643
novel.2156	123.101	93.9318	143.021	2.96198	3.06007	5.55819	120.018	3.86008	4.94487	5.18296756587137e-20	1.25541476663514e-17	-	CHR_ALT_CTG14_2_4	23747889	23797167	-	1933	-	- && sp|P49843|GCR_ONCMY Glucocorticoid receptor OS=Oncorhynchus mykiss OX=8022 GN=nr3c1 PE=1 SV=1 && PF00105:Zinc finger, C4 type (two domains)|PF02155:Glucocorticoid receptor|PF00104:Ligand-binding domain of nuclear hormone receptor	-	128	97	133	3	3	6	2.07906	1.58834	2.42453	0.050221	0.0519859	0.0942989
ENSDARG00000068947	2.88517	0	3.22603	169.82	124.443	132.47	2.03707	142.244	-6.1499	7.13429809476039e-20	1.71303802861407e-17	si:ch211-264e16.1	18	15706160	15718931	+	3493	protein_coding	si:ch211-264e16.1 [Source:ZFIN;Acc:ZDB-GENE-060503-226]	-	3	0	3	172	122	143	0.0269657	0	0.0302643	1.5934	1.16992	1.24373
novel.869	254.857	242.092	288.192	56.2775	65.2816	56.5083	261.714	59.3558	2.14101	7.57057260601807e-20	1.80212259801704e-17	-	23	5129776	5142002	+	4457	-	- && sp|Q8N8W4|PLPL1_HUMAN Omega-hydroxyceramide transacylase OS=Homo sapiens OX=9606 GN=PNPLA1 PE=1 SV=3 && -	-	265	250	268	57	64	61	1.86677	1.77542	2.11885	0.413836	0.480987	0.415791
ENSDARG00000094696	1660.9	942.223	1222.67	209.313	238.686	306.627	1275.26	251.542	2.34139	1.16510340578991e-19	2.74974361915187e-17	si:dkey-201c13.2	5	26079178	26083142	+	594	protein_coding	si:dkey-201c13.2 [Source:ZFIN;Acc:ZDB-GENE-060526-243]	-	1727	973	1137	212	234	331	91.2839	51.8478	67.45	11.549	13.1955	16.9289
ENSDARG00000075016	59.6268	94.9001	64.5206	415.664	387.609	316.817	73.0159	373.363	-2.35266	2.19579923933758e-19	5.13835630473124e-17	apobb.2	20	53439665	53470252	+	8203	protein_coding	apolipoprotein Bb, tandem duplicate 2 [Source:ZFIN;Acc:ZDB-GENE-070705-554]	-	62	98	60	421	380	342	0.237305	0.378144	0.257743	1.66076	1.5517	1.2666
novel.2024	335.641	284.7	489.281	71.0874	61.2015	62.9929	369.874	65.0939	2.50554	3.15690271958855e-19	7.32534073915954e-17	-	CHR_ALT_CTG14_1_13	21599658	21623024	-	2774	-	- && sp|Q7LBC6|KDM3B_HUMAN Lysine-specific demethylase 3B OS=Homo sapiens OX=9606 GN=KDM3B PE=1 SV=2 && -	-	349	294	455	72	60	68	3.95009	3.35463	5.7798	0.83989	0.724504	0.744715
ENSDARG00000007769	284.67	247.902	783.926	27.6451	30.6007	26.8646	438.833	28.3701	3.95109	5.11007634311968e-19	1.17587115052136e-16	sult5a1	7	56602521	56606752	-	1980	protein_coding	sulfotransferase family 5A, member 1 [Source:ZFIN;Acc:ZDB-GENE-060929-978]	-	296	256	729	28	30	29	4.6937	4.09241	12.9739	0.457603	0.507519	0.444959
ENSDARG00000056407	270.244	317.625	367.768	56.2775	79.5619	67.6247	318.546	67.8214	2.23182	6.15877178286677e-19	1.40547244000248e-16	irf8	18	30567945	30573849	+	1767	protein_coding	interferon regulatory factor 8 [Source:ZFIN;Acc:ZDB-GENE-040718-367]	-	281	328	342	57	78	73	4.99296	5.87545	6.8202	1.04384	1.47861	1.25509
ENSDARG00000075666	1791.69	1588.12	1608.71	624.977	726.257	650.309	1662.84	667.181	1.31777	8.4118009570776e-19	1.90389393301462e-16	tsc22d3	14	27998756	28001986	-	1684	protein_coding	TSC22 domain family, member 3 [Source:ZFIN;Acc:ZDB-GENE-040426-1433]	-	1863	1640	1496	633	712	702	34.7344	30.8252	31.3038	12.1635	14.1623	12.6643
novel.4793	2903.44	4074.9	5613.29	772.088	1021.04	889.311	4197.21	894.148	2.23081	1.09054973926795e-18	2.44823983336633e-16	-	CHR_ALT_CTG8_1_9	23740273	23743059	+	733	-	- && sp|Q6PC69|RL10A_DANRE 60S ribosomal protein L10a OS=Danio rerio OX=7955 GN=rpl10a PE=2 SV=1 && -	-	3019	4208	5220	782	1001	960	129.315	181.709	250.943	34.5222	45.7432	39.7882
ENSDARG00000094557	538.565	909.298	489.281	17.7719	64.2615	64.8456	645.715	48.9597	3.72069	1.15851471581458e-18	2.57984410062806e-16	nupr1	3	15505275	15506158	+	794	protein_coding	nuclear protein 1 [Source:ZFIN;Acc:ZDB-GENE-030131-4653]	-	560	939	455	18	63	70	22.144	37.4325	20.1929	0.733581	2.65776	2.67834
novel.3164	291.402	293.416	323.678	54.3029	36.7209	73.1829	302.832	54.7355	2.4635	3.26945120004589e-18	7.22234847894937e-16	-	CHR_ALT_CTG22_1_19	28799294	28847037	+	4280	-	- && sp|Q13625|ASPP2_HUMAN Apoptosis-stimulating of p53 protein 2 OS=Homo sapiens OX=9606 GN=TP53BP2 PE=1 SV=2 && PF00018:SH3 domain	-	303	303	301	55	36	79	2.22273	2.2408	2.47817	0.415829	0.281744	0.560752
ENSDARG00000091669	410.656	459.975	408.631	113.542	144.843	111.164	426.42	123.183	1.79301	3.31999423531359e-18	7.27579371585033e-16	bicdl2	21	25688388	25695124	+	1786	protein_coding	bicaudal-D-related protein 2 [Source:ZFIN;Acc:ZDB-GENE-091204-161]	-	427	475	380	115	142	120	7.50646	8.41814	7.49739	2.08359	2.6632	2.04121
ENSDARG00000040284	634.737	1364.43	1126.96	147.111	207.065	172.304	1042.04	175.493	2.57013	3.97028045067149e-18	8.63239008538518e-16	si:dkey-79d12.5	16	24819118	24832038	-	3551	protein_coding	si:dkey-79d12.5 [Source:ZFIN;Acc:ZDB-GENE-131127-429]	-	660	1409	1048	149	203	186	5.83555	12.5593	10.3996	1.35779	1.91488	1.59129
ENSDARG00000114454	112.522	288.574	443.042	8.88593	18.3604	8.33729	281.379	11.8612	4.57359	4.71716725625194e-18	1.01761827692879e-15	CR762483.1	13	30692669	30695994	+	2258	protein_coding	-	-	117	298	412	9	18	9	1.62686	4.17731	6.42956	0.128978	0.267021	0.121089
ENSDARG00000020298	2860.16	4575.54	4063.72	942.895	1156.71	1126.46	3833.14	1075.35	1.83368	5.24384078403436e-18	1.11989041839278e-15	btg2	22	336256	339623	+	2887	protein_coding	B-cell translocation gene 2 [Source:ZFIN;Acc:ZDB-GENE-000210-15]	-	2974	4725	3779	955	1134	1216	32.3432	51.8035	46.1252	10.7042	13.1572	12.796
ENSDARG00000090557	143.297	258.554	515.09	18.7592	17.3404	20.38	305.647	18.8265	4.01902	5.27236281429259e-18	1.11989041839278e-15	MFAP4 (1 of many)	1	59067978	59072128	+	1470	protein_coding	si:ch1073-110a20.7 [Source:ZFIN;Acc:ZDB-GENE-121214-133]	-	149	267	479	19	17	22	3.18242	5.74908	11.4822	0.418247	0.387372	0.454666
novel.2124	143.297	83.2797	123.665	4.93663	5.10012	0.926366	116.747	3.65437	5.01875	5.74851171750262e-18	1.21170728286565e-15	-	CHR_ALT_CTG14_1_35	38988895	39070675	-	2426	-	- && sp|Q61603|GLRA4_MOUSE Glycine receptor subunit alpha-4 OS=Mus musculus OX=10090 GN=Glra4 PE=1 SV=3 && PF02932:Neurotransmitter-gated ion-channel transmembrane region|PF02931:Neurotransmitter-gated ion-channel ligand binding domain	-	149	86	115	5	5	1	1.92834	1.12205	1.67038	0.0666923	0.069036	0.0125227
ENSDARG00000053563	103.866	152.034	102.158	10.8606	6.12015	4.63183	119.353	7.20418	4.05616	5.80424902130692e-18	1.21418733504052e-15	ms4a17a.12	4	76755294	76774721	+	2516	protein_coding	membrane-spanning 4-domains, subfamily A, member 17A.12 [Source:ZFIN;Acc:ZDB-GENE-080829-4]	-	108	157	95	11	6	5	1.34773	1.97512	1.33052	0.141475	0.0798798	0.0603736
novel.2209	66.3589	44.545	24.7329	361.361	288.667	351.093	45.2123	333.707	-2.87793	6.45007948679419e-18	1.33914319450262e-15	-	CHR_ALT_CTG15_1_15	20374497	20381013	+	6147	-	- && - && -	-	69	46	23	366	283	379	0.352431	0.236864	0.131848	1.9267	1.54212	1.87311
ENSDARG00000043128	4824.96	5300.85	5608.99	2181.99	2442.96	2347.41	5244.94	2324.12	1.1742	7.27319165119917e-18	1.49876597809375e-15	cldne	15	2638884	2640966	-	2083	protein_coding	claudin e [Source:ZFIN;Acc:ZDB-GENE-010328-5]	-	5017	5474	5216	2210	2395	2534	75.6212	83.1801	88.2381	34.332	38.5134	36.9577
ENSDARG00000109648	472.206	384.442	718.33	57.2649	93.8423	95.4157	524.993	82.1743	2.67456	9.99511032154947e-18	2.04440726895515e-15	si:ch211-147m6.1	25	13180468	13188678	-	4458	protein_coding	si:ch211-147m6.1 [Source:ZFIN;Acc:ZDB-GENE-131120-57]	-	491	397	668	58	92	103	3.45804	2.81874	5.28012	0.421002	0.691264	0.701915
novel.4326	30.7751	71.6593	101.082	505.51	582.434	552.114	67.8389	546.686	-3.01462	1.60035159331792e-17	3.24930209899175e-15	-	CHR_ALT_CTG6_1_3	7347023	7416260	+	5888	-	- && sp|O15439|MRP4_HUMAN ATP-binding cassette sub-family C member 4 OS=Homo sapiens OX=9606 GN=ABCC4 PE=1 SV=3 && PF00664:ABC transporter transmembrane region|PF00005:ABC transporter	-	32	74	94	512	571	596	0.170636	0.397803	0.562559	2.81383	3.24836	3.07515
novel.2028	206.77	200.452	160.226	29.6198	40.801	27.791	189.15	32.7372	2.53469	1.75886739129043e-17	3.54508067705859e-15	-	CHR_ALT_CTG14_1_14	21968772	21995419	-	2941	-	- && sp|Q04678|SSRP1_CHICK FACT complex subunit SSRP1 OS=Gallus gallus OX=9031 GN=SSRP1 PE=2 SV=2 && PF17292:POB3-like N-terminal PH domain|PF08512:Histone chaperone Rttp106-like|PF03531:Structure-specific recognition protein (SSRP1)	-	215	207	149	30	40	30	2.29526	2.22782	1.78525	0.330083	0.455576	0.309894
novel.162	112.522	101.679	202.165	10.8606	8.1602	8.33729	138.788	9.11935	3.92666	1.92284899125723e-17	3.83582862541181e-15	-	12	46070271	46095014	+	256	-	- && - && -	-	117	105	188	11	8	9	14.3494	12.9824	25.8777	1.39043	1.04676	1.06805
ENSDARG00000041645	6265.62	5423.83	9343.66	1924.3	1951.31	1867.55	7011.04	1914.39	1.87269	1.93090275932438e-17	3.83582862541181e-15	A2ML1 (1 of many)	15	21137046	21155657	-	4452	protein_coding	si:dkey-105h12.2 [Source:ZFIN;Acc:ZDB-GENE-131118-9]	-	6515	5601	8689	1949	1913	2016	45.946	39.8212	68.7737	14.1662	14.3932	13.757
ENSDARG00000104472	458.742	955.78	1090.4	118.479	140.763	129.691	834.973	129.645	2.68701	1.97949995616522e-17	3.90428087782787e-15	FP017217.1	14	7724876	7744153	-	1531	antisense	-	-	477	987	1014	120	138	140	9.78209	20.4054	23.3384	2.53631	3.01926	2.77805
ENSDARG00000099960	418.349	675.921	607.569	110.58	150.964	123.207	567.28	128.25	2.14554	2.39148201059518e-17	4.68340374174217e-15	elovl1a	2	19163965	19215112	+	2111	protein_coding	ELOVL fatty acid elongase 1a [Source:ZFIN;Acc:ZDB-GENE-041010-66]	-	435	698	565	112	148	133	6.46978	10.4658	9.43122	1.71683	2.34839	1.91404
ENSDARG00000041294	420.273	621.693	989.316	107.618	93.8423	116.722	677.094	106.061	2.67334	3.97942050422642e-17	7.73829143543691e-15	noxo1a	3	62161184	62169060	+	3049	protein_coding	NADPH oxidase organizer 1a [Source:ZFIN;Acc:ZDB-GENE-030131-9700]	-	437	642	920	109	92	126	4.5	6.66472	10.6326	1.15682	1.01071	1.25545
novel.4325	12.5024	19.3674	7.52741	184.63	128.523	125.059	13.1324	146.071	-3.46504	4.54198914040125e-17	8.77048574362935e-15	-	CHR_ALT_CTG6_1_3	7249565	7300819	+	3224	-	- && sp|Q7T019|DZIP1_DANRE Cilium assembly protein DZIP1 OS=Danio rerio OX=7955 GN=dzip1 PE=2 SV=2 && -	-	13	20	7	187	126	135	0.126601	0.196354	0.0765087	1.87691	1.3091	1.27211
ENSDARG00000031483	1302.17	876.374	867.802	3443.79	3033.55	3641.54	1015.45	3372.96	-1.73167	5.40074678001574e-17	1.03563070025399e-14	col9a1b	13	39119460	39160018	-	3013	protein_coding	collagen, type IX, alpha 1b [Source:ZFIN;Acc:ZDB-GENE-040426-2410]	-	1354	905	807	3488	2974	3931	14.1094	9.50722	9.43805	37.4605	33.0627	39.6361
novel.2121	532.794	279.859	410.781	0	0	0.926366	407.811	0.308789	10.186	6.25966944669587e-17	1.19205691332147e-14	-	CHR_ALT_CTG14_1_35	38875534	38883578	-	4524	-	- && sp|Q3SWX0|NIPA2_BOVIN Magnesium transporter NIPA2 OS=Bos taurus OX=9913 GN=NIPA2 PE=2 SV=1 && PF05653:Magnesium transporter NIPA	-	554	289	382	0	0	1	3.84482	2.02199	2.97542	0	0	0.00671529
ENSDARG00000010779	129.833	118.141	155.925	541.054	461.051	412.233	134.633	471.446	-1.8095	6.50664446398887e-17	1.23060255879538e-14	tlk2	3	19685873	19717934	+	4080	protein_coding	tousled-like kinase 2 [Source:ZFIN;Acc:ZDB-GENE-060623-36]	-	135	122	145	548	452	445	1.03887	0.946463	1.25232	4.34627	3.71086	3.3135
novel.2127	150.029	85.2165	109.685	0.987325	1.02002	3.70546	114.977	1.90427	5.88624	7.50334014294042e-17	1.40945395487764e-14	-	CHR_ALT_CTG14_1_38	41611873	41613550	-	1678	-	- && - && -	-	156	88	102	1	1	4	2.91891	1.65995	2.14198	0.0192843	0.019962	0.0724195
ENSDARG00000090721	361.608	357.328	193.562	50.3536	52.0212	36.1283	304.166	46.1677	2.72292	1.27506649002756e-16	2.3789466884548e-14	prdm2a	8	26859639	26864227	+	4243	protein_coding	PR domain containing 2, with ZNF domain a [Source:ZFIN;Acc:ZDB-GENE-081104-139]	-	376	369	180	51	51	39	2.7823	2.75269	1.49488	0.38895	0.402618	0.279241
novel.2148	184.651	106.521	70.9727	3.9493	3.06007	4.63183	120.715	3.8804	4.95455	2.18237752355942e-16	4.04442889651317e-14	-	CHR_ALT_CTG14_2_2	10671699	10753423	+	7648	-	- && sp|Q61687|ATRX_MOUSE Transcriptional regulator ATRX OS=Mus musculus OX=10090 GN=Atrx PE=1 SV=3 && PF00176:SNF2 family N-terminal domain	-	192	110	66	4	3	5	0.78821	0.455249	0.304091	0.0169242	0.0131392	0.0198614
novel.2041	110.598	92.9634	147.322	0	7.14017	6.48456	116.961	4.54158	4.68309	2.25960801199807e-16	4.15963706902018e-14	-	CHR_ALT_CTG14_1_19	24393390	24403456	-	1657	-	- && sp|Q9WUQ5|CXL14_MOUSE C-X-C motif chemokine 14 OS=Mus musculus OX=10090 GN=Cxcl14 PE=2 SV=2 && PF00048:Small cytokines (intecrine/chemokine), interleukin-8 like	-	115	96	137	0	7	7	2.17903	1.8338	2.91344	0	0.141505	0.12834
ENSDARG00000076182	392.383	153.002	222.596	30.6071	17.3404	12.9691	255.994	20.3055	3.65896	2.3945733356502e-16	4.37889758392775e-14	stat1b	9	41218967	41247197	+	4445	protein_coding	signal transducer and activator of transcription 1b [Source:ZFIN;Acc:ZDB-GENE-030616-23]	-	408	158	207	31	17	14	2.88189	1.1251	1.64099	0.225676	0.128107	0.095685
novel.4062	5859.78	7350.89	7116.62	15211.7	17850.4	19469.4	6775.76	17510.5	-1.3698	2.883373543543e-16	5.23806537222716e-14	-	CHR_ALT_CTG5_1_35	37976199	37981115	+	1350	-	- && sp|O42363|APOA1_DANRE Apolipoprotein A-I OS=Danio rerio OX=7955 GN=apoa1 PE=1 SV=1 && PF01442:Apolipoprotein A1/A4/E domain	-	6093	7591	6618	15407	17500	21017	141.705	177.979	172.743	369.301	434.211	472.96
ENSDARG00000045661	461.627	320.53	394.651	101.694	117.303	101.9	392.269	106.966	1.87537	3.28813930664331e-16	5.9343392597609e-14	irf7	25	25546789	25550955	-	1843	protein_coding	interferon regulatory factor 7 [Source:ZFIN;Acc:ZDB-GENE-040426-1518]	-	480	331	367	103	115	110	8.1772	5.68469	7.01695	1.80846	2.09011	1.81324
ENSDARG00000074656	443.354	341.834	533.37	51.3409	102.002	86.152	439.52	79.8318	2.46083	3.46787225475807e-16	6.21807510198926e-14	ctss2.1	16	29509133	29513434	+	1416	protein_coding	cathepsin S, ortholog2, tandem duplicate 1 [Source:ZFIN;Acc:ZDB-GENE-050522-559]	-	461	353	496	52	100	93	10.2218	7.8907	12.3432	1.18833	2.36555	1.99529
ENSDARG00000040277	5271.2	3604.27	7737.1	1192.69	1311.75	1250.59	5537.52	1251.68	2.14531	3.61388863140393e-16	6.43808430831979e-14	fbxo32	16	25259313	25272633	+	1812	protein_coding	F-box protein 32 [Source:ZFIN;Acc:ZDB-GENE-040426-1040]	-	5481	3722	7195	1208	1286	1350	94.9708	65.0163	139.92	21.5727	23.7727	22.6341
ENSDARG00000056090	622.235	781.474	491.432	176.731	155.044	183.42	631.713	171.732	1.8791	3.69764458721505e-16	6.54506794786982e-14	capza1b	8	27807266	27827660	+	2708	protein_coding	capping protein (actin filament) muscle Z-line, alpha 1b [Source:ZFIN;Acc:ZDB-GENE-031002-24]	-	647	807	457	179	152	198	7.50143	9.43255	5.94669	2.13895	1.88014	2.22128
ENSDARG00000075045	140.412	444.481	601.117	16.7845	9.18022	31.4964	395.337	19.1537	4.36089	4.2047570302984e-16	7.39528381386176e-14	cxcl18b	1	49222164	49225890	-	1101	protein_coding	chemokine (C-X-C motif) ligand 18b [Source:ZFIN;Acc:ZDB-GENE-090313-165]	-	146	459	559	17	9	34	4.16346	13.1956	17.8909	0.499641	0.273811	0.938164
ENSDARG00000077982	1731.1	1443.84	3252.91	334.703	421.27	424.275	2142.62	393.416	2.445	4.56619574906565e-16	7.9801495708196e-14	elf3	22	661505	665371	+	2386	protein_coding	E74-like factor 3 (ets domain transcription factor, epithelial-specific ) [Source:ZFIN;Acc:ZDB-GENE-030131-8760]	-	1800	1491	3025	339	413	458	23.6859	19.7793	44.6748	4.59754	5.79797	5.83153
ENSDARG00000030094	150.99	251.776	145.171	0	0	0	182.646	0	9.98954	5.0482876475874e-16	8.76719288131012e-14	mal	17	22102791	22106541	+	886	protein_coding	mal, T cell differentiation protein [Source:ZFIN;Acc:ZDB-GENE-050417-175]	-	157	260	135	0	0	0	5.56358	9.28846	5.36918	0	0	0
ENSDARG00000090890	197.153	207.231	179.582	47.3916	49.9812	47.2446	194.656	48.2058	2.01465	7.24982699735057e-16	1.25118420548651e-13	cmklr1	5	20570573	20590795	+	1399	protein_coding	chemokine-like receptor 1 [Source:ZFIN;Acc:ZDB-GENE-060526-126]	-	205	214	167	48	49	51	4.60071	4.84173	4.20636	1.11025	1.17321	1.10749
ENSDARG00000077874	297.172	203.357	187.11	49.3663	35.7009	33.3492	229.213	39.4721	2.53949	7.70340321234072e-16	1.32120542175381e-13	vwa10.1	1	40291054	40307806	+	2883	protein_coding	von Willebrand factor A domain containing 10, tandem duplicate 1 [Source:ZFIN;Acc:ZDB-GENE-090313-291]	-	309	210	174	50	35	36	3.36513	2.30557	2.12673	0.561205	0.406649	0.379354
ENSDARG00000086337	155.799	122.983	226.898	16.7845	26.5206	15.7482	168.56	19.6845	3.10134	1.01022129546398e-15	1.72192843405228e-13	si:dkey-102g19.3	21	4702773	4707754	+	838	protein_coding	si:dkey-102g19.3 [Source:ZFIN;Acc:ZDB-GENE-091204-230]	-	162	127	211	17	26	17	6.06959	4.79694	8.8725	0.656449	1.03926	0.6163
ENSDARG00000068194	7299.48	3428.03	3401.31	854.036	940.463	940.261	4709.6	911.587	2.3692	1.07873193354892e-15	1.82742483933045e-13	klf9	5	26075230	26078165	+	1460	protein_coding	Kruppel-like factor 9 [Source:ZFIN;Acc:ZDB-GENE-060526-244]	-	7590	3540	3163	865	922	1015	163.222	76.7458	76.3403	19.1717	21.1531	21.1203
ENSDARG00000102776	96.1723	106.521	201.089	11.8479	10.2002	9.26366	134.594	10.4373	3.68849	1.17535139959735e-15	1.9789620851879e-13	cxcl19	7	7806682	7810348	-	697	protein_coding	chemokine (C-X-C motif) ligand 19 [Source:ZFIN;Acc:ZDB-GENE-140708-2]	-	100	110	187	12	10	10	4.50459	4.99533	9.45402	0.557115	0.480577	0.435868
novel.3139	186.574	148.16	176.356	34.5564	34.6808	38.9074	170.364	36.0482	2.23921	1.27963299124468e-15	2.14148519922662e-13	-	CHR_ALT_CTG22_1_10	23683635	23686035	-	1402	-	- && sp|P06909|CFAH_MOUSE Complement factor H OS=Mus musculus OX=10090 GN=Cfh PE=1 SV=2 && -	-	194	153	164	35	34	42	4.34452	3.4542	4.12196	0.807823	0.81232	0.910099
novel.1228	3.84689	4.84184	2.15069	69.1128	89.7622	111.164	3.61314	90.0129	-4.62459	1.34907881323445e-15	2.24410320902668e-13	-	5	15864171	15865037	-	867	-	- && - && -	-	4	5	2	70	88	120	0.144854	0.182539	0.0812865	2.61261	3.39985	4.20484
ENSDARG00000061143	13.4641	9.68369	8.60275	128.352	83.642	119.501	10.5835	110.498	-3.37914	1.35799809336685e-15	2.24541325461909e-13	tapt1b	1	22770255	22803147	-	4027	protein_coding	transmembrane anterior posterior transformation 1b [Source:ZFIN;Acc:ZDB-GENE-030131-4025]	-	14	10	8	130	82	129	0.109153	0.0786	0.0700029	1.04462	0.682069	0.973185
novel.979	583.766	687.542	517.24	161.921	180.544	215.843	596.183	186.103	1.6792	1.3773163721311e-15	2.26379982045572e-13	-	25	20733505	20743113	+	9538	-	- && - && -	-	607	710	481	164	177	233	1.99811	2.35616	1.77703	0.556395	0.621602	0.74214
novel.876	643.393	881.216	716.179	257.692	265.206	265.867	746.929	262.922	1.5064	1.85413504609051e-15	3.02948112589924e-13	-	23	20836214	20844338	+	2971	-	- && sp|P05432|ERRFI_RAT ERBB receptor feedback inhibitor 1 OS=Rattus norvegicus OX=10116 GN=Errfi1 PE=1 SV=1 && -	-	669	910	666	261	260	287	7.06988	9.69489	7.89913	2.84272	2.93134	2.93472
ENSDARG00000115956	2051.35	967.401	1237.72	6490.67	5658.08	6300.21	1418.83	6149.65	-2.11571	2.00313358528157e-15	3.25367809943412e-13	CABZ01044281.1	13	1542493	1552927	+	5863	protein_coding	-	-	2133	999	1151	6574	5547	6801	11.4225	5.39324	6.91772	36.2832	31.6909	35.2404
ENSDARG00000076839	376.995	481.279	636.603	115.517	117.303	138.028	498.293	123.616	2.00973	2.11048541404612e-15	3.4080019729857e-13	ftr86	15	509126	516750	+	2158	protein_coding	finTRIM family, member 86 [Source:ZFIN;Acc:ZDB-GENE-060929-108]	-	392	497	592	117	115	149	5.70326	7.28969	9.66669	1.75441	1.78502	2.0976
novel.2988	98.0957	101.679	155.925	11.8479	11.2203	14.8219	118.566	12.63	3.22557	2.40447633571762e-15	3.86016308477736e-13	-	CHR_ALT_CTG20_1_14	25226356	25239118	+	1027	-	- && sp|Q5TZ24|MOXD1_DANRE DBH-like monooxygenase protein 1 homolog OS=Danio rerio OX=7955 GN=moxd1 PE=2 SV=2 && PF01082:Copper type II ascorbate-dependent monooxygenase, N-terminal domain	-	102	105	145	12	11	16	3.1183	3.23611	4.97514	0.3781	0.358772	0.4733
ENSDARG00000045150	1282.94	1237.58	1192.56	579.56	527.353	594.727	1237.69	567.213	1.12551	3.1785941584609e-15	5.07344049118964e-13	csnk1e	12	19305390	19321087	+	5557	protein_coding	casein kinase 1, epsilon [Source:ZFIN;Acc:ZDB-GENE-030131-7873]	-	1334	1278	1109	587	517	642	7.53709	7.27938	7.03232	3.41817	3.11635	3.5098
ENSDARG00000099511	150.99	169.465	126.891	24.6831	30.6007	27.791	149.115	27.6916	2.43051	3.41761556190012e-15	5.42359876498552e-13	CABZ01034698.2	22	7971101	8074212	-	3146	protein_coding	-	-	157	175	118	25	30	30	1.56686	1.76069	1.32169	0.257145	0.319417	0.289701
ENSDARG00000036832	10081.7	14825.7	11255.6	31133.3	32703	32449.7	12054.4	32095.3	-1.4128	4.1003638726454e-15	6.46990557802042e-13	cyt1l	19	5356421	5358455	-	1561	protein_coding	type I cytokeratin, enveloping layer, like [Source:ZFIN;Acc:ZDB-GENE-061026-4]	-	10483	15310	10467	31533	32061	35029	210.849	310.439	236.28	653.67	687.971	681.73
ENSDARG00000054858	384.689	373.79	414.007	867.859	877.221	856.888	390.829	867.323	-1.15048	4.19779320260403e-15	6.58600361951733e-13	tp53bp2b	22	28803739	28849279	+	5031	protein_coding	tumor protein p53 binding protein, 2b [Source:ZFIN;Acc:ZDB-GENE-050208-453]	-	400	386	385	879	860	925	2.49628	2.42849	2.69659	5.65368	5.72585	5.58566
ENSDARG00000043581	488.555	652.681	610.795	145.137	199.925	189.905	584.01	178.322	1.71135	4.77266497953892e-15	7.44562701016995e-13	gadd45aa	2	10280645	10284572	+	1253	protein_coding	growth arrest and DNA-damage-inducible, alpha, a [Source:ZFIN;Acc:ZDB-GENE-040426-1501]	-	508	674	568	147	196	205	12.7292	17.026	15.9737	3.79632	5.23964	4.97039
ENSDARG00000074378	1243.51	3168.5	3719.61	369.26	396.79	476.152	2710.54	414.067	2.71041	5.34470569295017e-15	8.29119990446253e-13	junba	1	51732979	51734535	-	1557	protein_coding	JunB proto-oncogene, AP-1 transcription factor subunit a [Source:ZFIN;Acc:ZDB-GENE-040426-2172]	-	1293	3272	3459	374	389	514	26.0734	66.5164	78.2834	7.77283	8.36868	10.0291
novel.3776	389.498	336.024	300.021	56.2775	81.602	100.047	341.848	79.309	2.1066	5.62212918942215e-15	8.67284096690021e-13	-	CHR_ALT_CTG3_1_20	32673206	32681207	+	1271	-	- && sp|Q9QZR0|RNF25_MOUSE E3 ubiquitin-protein ligase RNF25 OS=Mus musculus OX=10090 GN=Rnf25 PE=1 SV=2 && PF05773:RWD domain	-	405	347	279	57	80	108	10.0046	8.64148	7.73511	1.45119	2.10834	2.58146
ENSDARG00000091111	1645.51	1713.04	2651.8	536.117	557.953	653.088	2003.45	582.386	1.78202	5.79660711495582e-15	8.89231734807083e-13	si:ch211-15b10.6	7	22788718	22790630	-	1553	protein_coding	si:ch211-15b10.6 [Source:ZFIN;Acc:ZDB-GENE-160728-113]	-	1711	1769	2466	543	547	705	34.5913	36.0546	55.9538	11.3142	11.7981	13.7913
ENSDARG00000013522	24226.8	36967.5	41668.5	9612.6	10697	11210.9	34287.6	10506.8	1.70634	5.9191906030278e-15	9.03019945422137e-13	pck1	6	60055168	60062097	+	2895	protein_coding	phosphoenolpyruvate carboxykinase 1 (soluble) [Source:ZFIN;Acc:ZDB-GENE-030909-11]	-	25191	38175	38749	9736	10487	12102	273.203	417.383	471.65	108.825	121.339	126.998
ENSDARG00000002509	143.297	294.384	333.357	29.6198	39.781	34.2755	257.012	34.5587	2.89464	7.36094525287092e-15	1.11680099597541e-12	zgc:153911	13	35974362	35976986	-	1683	protein_coding	zgc:153911 [Source:ZFIN;Acc:ZDB-GENE-061013-174]	-	149	304	310	30	39	37	2.77965	5.71733	6.49061	0.576811	0.776205	0.66789
ENSDARG00000053761	386.613	431.893	375.295	134.276	154.024	126.912	397.933	138.404	1.52493	7.73757142894539e-15	1.16752764954901e-12	si:dkey-187j14.4	7	2228276	2234151	+	2353	protein_coding	si:dkey-187j14.4 [Source:ZFIN;Acc:ZDB-GENE-131119-26]	-	402	446	349	136	151	137	5.36405	5.99953	5.2265	1.87031	2.14957	1.76883
ENSDARG00000069988	575.11	585.863	658.11	254.73	243.786	250.119	606.361	249.545	1.28039	8.73128261907057e-15	1.31030927695867e-12	arid6	21	11244068	11251815	+	2211	protein_coding	AT-rich interaction domain 6 [Source:ZFIN;Acc:ZDB-GENE-070112-1882]	-	598	605	612	258	239	270	8.49182	8.66105	9.75372	3.77596	3.62081	3.7099
ENSDARG00000086222	1636.85	1837.96	1609.79	4154.66	3594.57	3484.06	1694.87	3744.43	-1.14346	1.0454694845275e-14	1.56046210141935e-12	nat16	7	26132665	26150270	+	10055	protein_coding	N-acetyltransferase 16 [Source:ZFIN;Acc:ZDB-GENE-030219-43]	-	1702	1898	1497	4208	3524	3761	5.31454	5.97473	5.24623	13.5422	11.7395	11.3634
novel.2151	66.3589	97.8053	91.4042	0.987325	3.06007	1.85273	85.1894	1.96671	5.44498	1.05988116650083e-14	1.57346766938642e-12	-	CHR_ALT_CTG14_2_4	23687687	23702605	+	1953	-	- && sp|Q61316|HSP74_MOUSE Heat shock 70 kDa protein 4 OS=Mus musculus OX=10090 GN=Hspa4 PE=1 SV=1 && PF00012:Hsp70 protein	-	69	101	85	1	3	2	1.10927	1.6369	1.53364	0.0165689	0.0514535	0.0311111
ENSDARG00000112575	261.589	405.747	397.877	86.8846	93.8423	93.5629	355.071	91.4299	1.95684	1.32301197086025e-14	1.95360051076813e-12	CU467905.1	10	42169982	42179824	+	1901	protein_coding	-	-	272	419	370	88	92	101	4.49237	6.97648	6.85847	1.49795	1.62107	1.61409
ENSDARG00000090889	114.445	100.71	165.603	17.7719	8.1602	14.8219	126.919	13.5846	3.21842	1.3598441789871e-14	1.9973073039559e-12	si:ch211-132p1.3	14	36886950	36893215	+	1128	protein_coding	si:ch211-132p1.3 [Source:ZFIN;Acc:ZDB-GENE-130530-1010]	-	119	104	154	18	8	16	3.31227	2.91829	4.81082	0.516368	0.237562	0.430922
novel.2027	122.139	63.9123	95.7056	0.987325	5.10012	5.55819	93.9189	3.88188	4.59098	1.56697419695505e-14	2.28935759262009e-12	-	CHR_ALT_CTG14_1_14	21861098	21900734	+	3014	-	- && sp|Q9WV75|SPON2_RAT Spondin-2 OS=Rattus norvegicus OX=10116 GN=Spon2 PE=2 SV=1 && PF06468:Spondin_N	-	127	66	89	1	5	6	1.32297	0.693114	1.04053	0.0107363	0.0555678	0.0604777
ENSDARG00000009040	765.531	733.055	1075.34	247.819	278.467	295.511	857.977	273.932	1.64641	1.59631607177437e-14	2.3199513521003e-12	si:ch73-141c7.1	3	18023975	18030938	-	1474	protein_coding	si:ch73-141c7.1 [Source:ZFIN;Acc:ZDB-GENE-040426-1760]	-	796	757	1000	251	273	319	16.9552	16.2556	23.9062	5.51027	6.20385	6.57477
ENSDARG00000016391	2471.63	1456.43	2586.2	527.232	660.976	587.316	2171.42	591.841	1.87533	1.67437263497894e-14	2.42065191464259e-12	calcoco1b	11	2111582	2131280	-	2957	protein_coding	calcium binding and coiled-coil domain 1b [Source:ZFIN;Acc:ZDB-GENE-031118-126]	-	2570	1504	2405	534	648	634	27.2879	16.0991	28.6597	5.84368	7.3404	6.51366
ENSDARG00000056795	424.12	1113.62	1166.75	143.162	129.543	148.219	901.497	140.308	2.68328	1.8014701618493e-14	2.57775522584227e-12	serpine1	7	26265584	26270014	-	1789	protein_coding	serpin peptidase inhibitor, clade E (nexin, plasminogen activator inhibitor type 1), member 1 [Source:ZFIN;Acc:ZDB-GENE-070912-60]	-	441	1150	1085	145	127	160	7.73957	20.3466	21.3711	2.62273	2.37788	2.71705
ENSDARG00000035519	27465.8	24099.8	33033.5	8986.63	11041.8	11776	28199.7	10601.5	1.4114	1.80171208701538e-14	2.57775522584227e-12	histh1l	5	27432958	27434351	+	1394	protein_coding	histone H1 like [Source:ZFIN;Acc:ZDB-GENE-050417-145]	-	28559	24887	30719	9102	10825	12712	643.234	565.085	776.519	211.286	260.113	277.037
ENSDARG00000056874	579.919	607.167	969.96	111.568	199.925	133.397	719.015	148.296	2.27797	1.82439156619915e-14	2.58795416277207e-12	lygl1	14	20893065	20898499	+	786	protein_coding	lysozyme g-like 1 [Source:ZFIN;Acc:ZDB-GENE-040718-461]	-	603	627	902	113	196	144	24.087	25.2493	40.4382	4.65213	8.35275	5.5658
ENSDARG00000076146	228.89	188.832	229.048	49.3663	63.2415	56.5083	215.59	56.372	1.9355	1.82758505682307e-14	2.58795416277207e-12	si:ch211-285c6.4	7	2244859	2249885	+	4842	protein_coding	si:ch211-285c6.4 [Source:ZFIN;Acc:ZDB-GENE-041001-97]	-	238	195	213	50	62	61	1.54327	1.27472	1.55011	0.33415	0.428907	0.38273
ENSDARG00000086374	469.321	219.82	340.884	41.4677	62.2215	65.772	343.341	56.487	2.60307	1.89807928923756e-14	2.67406445988351e-12	isg15	5	20112032	20113284	+	1141	protein_coding	ISG15 ubiquitin-like modifier [Source:ZFIN;Acc:ZDB-GENE-021211-1]	-	488	227	317	42	61	71	13.4284	6.29715	9.78997	1.19113	1.79077	1.89043
novel.3811	7.69378	7.74695	7.52741	95.7705	69.3617	96.342	7.65605	87.1581	-3.50922	1.9269589789347e-14	2.70097047133624e-12	-	CHR_ALT_CTG3_1_3	7857963	7896909	-	1933	-	- && sp|E1B7L7|UBN2_BOVIN Ubinuclein-2 OS=Bos taurus OX=9913 GN=UBN2 PE=3 SV=1 && -	-	8	8	7	97	68	104	0.129941	0.130997	0.127607	1.62381	1.17835	1.63451
ENSDARG00000023648	276.976	560.686	234.425	48.3789	59.1614	47.2446	357.362	51.595	2.79351	2.1172267481362e-14	2.95267586849924e-12	idh3g	23	25121998	25135105	-	2545	protein_coding	isocitrate dehydrogenase 3 (NAD+) gamma [Source:ZFIN;Acc:ZDB-GENE-050417-435]	-	288	579	218	49	58	51	3.55298	7.20104	3.0184	0.623024	0.763372	0.608793
ENSDARG00000102583	679.938	623.63	1004.37	236.958	225.425	195.463	769.313	219.282	1.81064	2.32401484255681e-14	3.22477496721212e-12	il4r.1	3	44048907	44060037	-	2508	protein_coding	interleukin 4 receptor, tandem duplicate 1 [Source:ZFIN;Acc:ZDB-GENE-050227-5]	-	707	644	934	240	221	211	8.85076	8.1276	13.1228	3.09656	2.95162	2.55589
ENSDARG00000105424	832.852	693.352	788.227	215.237	285.607	303.848	771.477	268.231	1.52375	2.56998836842913e-14	3.54825444087168e-12	si:rp71-46j2.7	14	32866748	32876280	-	3245	protein_coding	si:rp71-46j2.7 [Source:ZFIN;Acc:ZDB-GENE-160113-120]	-	866	716	733	218	280	328	8.37899	6.98397	7.95971	2.17389	2.89028	3.07076
ENSDARG00000090850	15458.7	15490	21839.2	6481.79	6959.63	6772.66	17596	6738.03	1.38482	2.69591203888088e-14	3.70359299152327e-12	serpina1l	20	10538025	10541197	+	1658	protein_coding	serine (or cysteine) proteinase inhibitor, clade A (alpha-1 antiproteinase, antitrypsin), member 1, like [Source:ZFIN;Acc:ZDB-GENE-040721-3]	-	16074	15996	20309	6565	6823	7311	304.388	305.373	431.63	128.129	137.844	133.961
ENSDARG00000087832	163.493	190.769	336.583	40.4803	30.6007	24.0855	230.281	31.7222	2.86043	2.83623756648577e-14	3.87708059026591e-12	bcl3	16	25701985	25741225	-	4376	protein_coding	B cell CLL/lymphoma 3 [Source:ZFIN;Acc:ZDB-GENE-061013-1]	-	170	197	313	41	30	26	1.21972	1.42493	2.52043	0.303182	0.229636	0.180503
ENSDARG00000101135	1963.84	1816.66	3004.51	662.495	686.476	741.093	2261.67	696.688	1.69851	3.1650982872733e-14	4.30531325155062e-12	si:dkey-85k7.7	7	21859337	21874346	+	2440	protein_coding	si:dkey-85k7.7 [Source:ZFIN;Acc:ZDB-GENE-040128-7]	-	2042	1876	2794	671	673	800	26.2757	24.3359	40.3501	8.89875	9.23892	9.96065
ENSDARG00000091234	310.637	701.099	652.734	49.3663	111.183	66.6983	554.823	75.7491	2.87385	3.40893847845533e-14	4.61426559831309e-12	si:ch73-335l21.4	7	20239915	20241413	-	1499	protein_coding	si:ch73-335l21.4 [Source:ZFIN;Acc:ZDB-GENE-160728-105]	-	323	724	607	50	109	72	6.76534	15.2877	14.269	1.07936	2.43568	1.45921
ENSDARG00000090783	143.297	135.572	141.945	15.7972	16.3204	31.4964	140.271	21.2047	2.71819	3.47048679269638e-14	4.67466106374268e-12	mfap4	1	59090583	59092056	+	1150	protein_coding	microfibril associated protein 4 [Source:ZFIN;Acc:ZDB-GENE-040426-2246]	-	149	140	132	16	16	34	4.06796	3.85331	4.04468	0.450213	0.466035	0.89819
ENSDARG00000058560	1220.43	1156.23	1274.28	538.092	571.214	604.917	1216.98	571.408	1.09038	3.7571293005529e-14	5.03619472699841e-12	adrm1	23	9560797	9567306	+	2139	protein_coding	adhesion regulating molecule 1 [Source:ZFIN;Acc:ZDB-GENE-040426-905]	-	1269	1194	1185	545	560	653	18.6268	17.6684	19.5216	8.24484	8.76947	9.27448
novel.4462	7141.75	3577.15	7714.52	1459.27	1539.22	1413.63	6144.47	1470.71	2.06277	3.9092425523854e-14	5.21477848304435e-12	-	CHR_ALT_CTG6_2_2	15646633	15648226	-	1594	-	- && sp|Q38HM4|TRI63_MOUSE E3 ubiquitin-protein ligase TRIM63 OS=Mus musculus OX=10090 GN=Trim63 PE=1 SV=1 && PF00643:B-box zinc finger	-	7426	3694	7174	1478	1509	1526	146.27	73.3521	158.592	30.0042	31.7101	29.084
ENSDARG00000040278	2549.53	1661.72	3360.45	563.763	672.196	704.964	2523.9	646.974	1.96367	4.73942923105668e-14	6.29182016140231e-12	klhl38b	16	25245857	25250414	+	2093	protein_coding	kelch-like family member 38b [Source:ZFIN;Acc:ZDB-GENE-120727-8]	-	2651	1716	3125	571	659	761	39.7676	25.9509	52.6125	8.82802	10.5466	11.0459
ENSDARG00000055186	139.45	171.401	180.658	37.5184	37.7409	37.981	163.836	37.7467	2.11701	4.91789447664334e-14	6.49750335806472e-12	ccr9a	2	32796873	32799083	+	1856	protein_coding	chemokine (C-C motif) receptor 9a [Source:ZFIN;Acc:ZDB-GENE-060130-125]	-	145	177	168	38	37	41	2.45289	3.01856	3.18962	0.662524	0.667759	0.671109
ENSDARG00000009702	342.373	219.82	320.452	73.0621	66.3016	80.5938	294.215	73.3192	2.00323	5.06447894295676e-14	6.65930747866024e-12	ascl1b	7	49695904	49715154	+	4674	protein_coding	achaete-scute family bHLH transcription factor 1b [Source:ZFIN;Acc:ZDB-GENE-980526-174]	-	356	227	298	74	65	87	2.39139	1.53724	2.24665	0.512318	0.465823	0.565481
ENSDARG00000009311	17.311	13.5572	37.637	214.25	216.245	141.734	22.8351	190.743	-3.0725	5.20955242081772e-14	6.81760052113932e-12	pvalb6	3	24297482	24434905	+	1590	protein_coding	parvalbumin 6 [Source:ZFIN;Acc:ZDB-GENE-040912-95]	-	18	14	35	217	212	153	0.355438	0.278699	0.775673	4.4163	4.46617	2.92336
ENSDARG00000034956	223.12	315.688	251.63	69.1128	74.4618	75.0356	263.479	72.8701	1.85432	6.02352495935431e-14	7.84564125955898e-12	myclb	19	30805513	30811161	-	3062	protein_coding	MYCL proto-oncogene, bHLH transcription factor b [Source:ZFIN;Acc:ZDB-GENE-030131-5561]	-	232	326	234	70	73	81	2.37887	3.3699	2.69289	0.739757	0.798572	0.80365
novel.2055	112.522	216.915	152.699	632.875	624.255	574.347	160.712	610.492	-1.92523	6.69467483640295e-14	8.67887588063824e-12	-	CHR_ALT_CTG14_1_23	29763916	29784057	-	4867	-	- && sp|Q9PU47|PDLI3_CHICK PDZ and LIM domain protein 3 OS=Gallus gallus OX=9031 GN=PDLIM3 PE=1 SV=1 && PF00595:PDZ domain	-	117	224	142	641	612	620	0.754767	1.45677	1.0281	4.2618	4.21198	3.87006
ENSDARG00000059902	659.742	885.089	674.24	171.795	240.726	259.382	739.691	223.968	1.7234	8.2626157455756e-14	1.06614770365691e-11	vps16	6	9107063	9130843	+	3463	protein_coding	vacuolar protein sorting protein 16 [Source:ZFIN;Acc:ZDB-GENE-050809-9]	-	686	914	627	174	236	280	6.21957	8.35407	6.38003	1.6259	2.28274	2.45637
novel.1217	108.675	181.085	75.2741	0	0	0	121.678	0	9.40403	8.94213066817693e-14	1.14846071693195e-11	-	5	4640500	4642597	-	806	-	- && - && -	-	113	187	70	0	0	0	4.40182	7.34363	3.06035	0	0	0
ENSDARG00000015495	2080.21	1281.15	1163.52	349.513	453.911	410.38	1508.29	404.601	1.89861	9.55280792754171e-14	1.22121150603338e-11	klf3	1	18594146	18615063	-	3877	protein_coding	Kruppel-like factor 3 (basic) [Source:ZFIN;Acc:ZDB-GENE-011116-1]	-	2163	1323	1082	354	445	443	17.5166	10.8011	9.8342	2.95463	3.84468	3.47133
ENSDARG00000014248	126.947	68.7542	87.1028	1.97465	1.02002	0.926366	94.2682	1.30701	6.17778	9.64975307989918e-14	1.22791996219012e-11	pdlim3b	14	29782508	29800107	-	1592	protein_coding	PDZ and LIM domain 3b [Source:ZFIN;Acc:ZDB-GENE-060130-104]	-	132	71	81	2	1	1	2.60327	1.41163	1.79287	0.0406521	0.0210404	0.0190829
novel.4264	25.0048	11.6204	32.2603	153.035	150.964	160.261	22.9618	154.753	-2.76031	9.72285908418476e-14	1.23154728390639e-11	-	CHR_ALT_CTG6_1_14	18332544	18337644	-	3703	-	- && sp|Q3V3I5|CQ067_MOUSE Uncharacterized protein C17orf67 homolog OS=Mus musculus OX=10090 GN=Gm525 PE=3 SV=1 && PF17218:CBX family C-terminal motif	-	26	12	30	155	148	173	0.220449	0.102573	0.28548	1.35449	1.33876	1.41932
novel.3460	659.742	625.566	408.631	1764.35	1613.68	1671.16	564.646	1683.06	-1.57489	1.09083020840747e-13	1.375392444966e-11	-	CHR_ALT_CTG24_1_18	28773442	28835171	-	4231	-	- && sp|P12107|COBA1_HUMAN Collagen alpha-1(XI) chain OS=Homo sapiens OX=9606 GN=COL11A1 PE=1 SV=4 && PF01410:Fibrillar collagen C-terminal domain	-	686	646	380	1787	1582	1804	5.09061	4.83274	3.16481	13.6671	12.5245	12.9533
ENSDARG00000037618	1593.57	2613.63	2859.34	759.253	668.116	623.444	2355.51	683.604	1.78476	1.11770770208808e-13	1.40287558080718e-11	ddit4	12	48340133	48342259	+	1551	protein_coding	DNA-damage-inducible transcript 4 [Source:ZFIN;Acc:ZDB-GENE-031002-35]	-	1657	2699	2659	769	655	673	33.5428	55.0802	60.4108	16.0439	14.1457	13.1823
ENSDARG00000059053	404.885	458.038	435.514	931.048	903.742	926.366	432.813	920.385	-1.08861	1.12347043701113e-13	1.40372801706734e-11	slc13a4	4	4803698	4832149	+	2862	protein_coding	solute carrier family 13 (sodium/sulfate symporter), member 4 [Source:ZFIN;Acc:ZDB-GENE-070424-71]	-	421	473	405	943	886	1000	4.6185	5.23113	4.98647	10.662	10.3696	10.6149
ENSDARG00000010572	1148.3	2053.91	1245.25	402.829	338.648	441.876	1482.49	394.451	1.90991	1.14689133463567e-13	1.42653650555382e-11	slc25a25a	8	2606068	2616326	-	3220	protein_coding	solute carrier family 25 (mitochondrial carrier; phosphate carrier), member 25a [Source:ZFIN;Acc:ZDB-GENE-040426-2396]	-	1194	2121	1158	408	332	477	11.6423	20.8492	12.6724	4.10016	3.45365	4.50039
ENSDARG00000040251	1147.34	1153.33	1209.76	480.827	516.132	589.169	1170.14	528.709	1.14564	1.19728076463317e-13	1.47591579258106e-11	ctsk	16	29492749	29502787	+	2397	protein_coding	cathepsin K [Source:ZFIN;Acc:ZDB-GENE-001205-4]	-	1193	1191	1125	487	506	636	15.6265	15.7271	16.5384	6.57442	7.07096	8.06077
novel.3331	559.723	721.435	877.48	2009.21	2061.47	1889.79	719.546	1986.82	-1.46585	1.22007809797775e-13	1.49733406753154e-11	-	CHR_ALT_CTG23_1_24	23667434	23910977	+	8012	-	- && sp|P31696|AGRIN_CHICK Agrin OS=Gallus gallus OX=9031 GN=AGRN PE=1 SV=3 && PF07648:Kazal-type serine protease inhibitor domain	-	582	745	816	2035	2021	2040	2.28071	2.9432	3.58886	8.21902	8.44932	7.73529
ENSDARG00000100181	1346.41	1262.75	1409.78	681.254	584.474	597.506	1339.65	621.078	1.1089	1.3584520759455e-13	1.65977598110987e-11	LAMP1	1	176583	182258	+	1194	protein_coding	lysosomal associated membrane protein 1 [Source:HGNC Symbol;Acc:HGNC:6499]	-	1400	1304	1311	690	573	645	36.8139	34.5683	38.6907	18.7	16.0748	16.4113
ENSDARG00000071216	107.713	73.596	368.843	3.9493	7.14017	8.33729	183.384	6.47559	4.81962	1.39577371922041e-13	1.69786342329661e-11	si:ch211-133n4.9	19	3300795	3303995	-	1467	protein_coding	si:ch211-133n4.9 [Source:ZFIN;Acc:ZDB-GENE-070424-126]	-	112	76	343	4	7	9	2.39705	1.63979	8.23895	0.088232	0.159832	0.18638
ENSDARG00000032705	2655.32	2809.24	2415.22	1289.45	1296.45	1353.42	2626.59	1313.11	1.00027	1.42462006348218e-13	1.72535236021638e-11	foxg1b	11	43114108	43116249	+	2142	protein_coding	forkhead box G1b [Source:ZFIN;Acc:ZDB-GENE-040426-2437]	-	2761	2901	2246	1306	1271	1461	40.4702	42.8679	36.9486	19.7297	19.8757	20.7214
ENSDARG00000097527	58.6651	69.7226	94.6302	1.97465	2.04005	2.7791	74.3393	2.2646	5.02845	1.51623284792318e-13	1.82033641868273e-11	si:ch73-56d11.3	4	76787274	76808437	+	819	protein_coding	si:ch73-56d11.3 [Source:ZFIN;Acc:ZDB-GENE-131126-22]	-	61	72	88	2	2	3	2.33848	2.78261	3.78623	0.079021	0.0817979	0.111282
ENSDARG00000045190	81.7464	182.053	198.939	4.93663	18.3604	7.41093	154.246	10.236	3.92095	1.61759752679144e-13	1.93362426438494e-11	ch25h	12	17042754	17043874	+	1121	protein_coding	cholesterol 25-hydroxylase [Source:ZFIN;Acc:ZDB-GENE-041212-81]	-	85	188	185	5	18	8	2.38068	5.30831	5.81532	0.144331	0.537852	0.216806
ENSDARG00000101334	3676.67	3042.62	4842.27	1373.37	1431.09	1373.8	3853.85	1392.75	1.46826	1.83419152659698e-13	2.18308321654838e-11	ctsc	15	43604032	43625549	-	3145	protein_coding	cathepsin C [Source:ZFIN;Acc:ZDB-GENE-030619-9]	-	3823	3142	4503	1391	1403	1483	38.1656	31.622	50.4532	14.3121	14.9428	14.3254
novel.2037	87.5168	100.71	98.9316	0	0	0	95.7196	0	9.05659	1.92085360044991e-13	2.27641761670487e-11	-	CHR_ALT_CTG14_1_19	24276826	24282833	+	1249	-	- && sp|Q9CX86|ROA0_MOUSE Heterogeneous nuclear ribonucleoprotein A0 OS=Mus musculus OX=10090 GN=Hnrnpa0 PE=1 SV=1 && PF00076:RNA recognition motif. (a.k.a. RRM, RBD, or RNP domain)	-	91	104	92	0	0	0	2.28753	2.63557	2.59557	0	0	0
ENSDARG00000067797	304.866	244.029	296.795	76.024	98.9424	81.5202	281.897	85.4955	1.72203	1.96704351423536e-13	2.32119540848637e-11	spi1a	25	35553542	35572245	+	2287	protein_coding	Spi-1 proto-oncogene a [Source:ZFIN;Acc:ZDB-GENE-060825-351]	-	317	252	276	77	97	88	4.35193	3.4877	4.25256	1.08948	1.4207	1.16897
ENSDARG00000096874	1114.64	1285.03	991.467	459.106	426.37	504.869	1130.38	463.449	1.28621	2.06892826822742e-13	2.43103473491761e-11	tmem176l.3b	7	66565572	66576522	+	2679	protein_coding	transmembrane protein 176l.3b [Source:ZFIN;Acc:ZDB-GENE-080829-14]	-	1159	1327	922	465	418	545	13.5831	15.6784	12.1274	5.61664	5.22636	6.18032
novel.2640	8.65551	8.71532	1.07534	88.8593	89.7622	85.2256	6.14872	87.949	-3.81301	2.21139321874516e-13	2.57870091969739e-11	-	CHR_ALT_CTG18_1_25	22412262	22420780	-	2224	-	- && sp|A3KPL7|T170A_DANRE Transmembrane protein 170A OS=Danio rerio OX=7955 GN=tmem170a PE=2 SV=1 && -	-	9	9	1	90	88	92	0.127056	0.128089	0.0158443	1.3095	1.32539	1.25673
ENSDARG00000105494	103.866	141.382	320.452	15.7972	19.3805	14.8219	188.567	16.6665	3.50044	2.21327678255996e-13	2.57870091969739e-11	si:ch211-113d11.8	14	46250864	46259523	-	739	protein_coding	si:ch211-113d11.8 [Source:ZFIN;Acc:ZDB-GENE-160113-48]	-	108	146	298	16	19	16	4.58847	6.25335	14.2095	0.700603	0.861203	0.657753
novel.4699	575.11	384.442	545.199	1435.57	1328.07	1320.07	501.584	1361.24	-1.44062	2.57494667766373e-13	2.98747910127431e-11	-	CHR_ALT_CTG8_1_11	26521358	26603221	+	10559	-	- && sp|Q9NS98|SEM3G_HUMAN Semaphorin-3G OS=Homo sapiens OX=9606 GN=SEMA3G PE=1 SV=1 && PF01403:Sema domain	-	598	397	507	1454	1302	1425	1.77814	1.19007	1.69197	4.45593	4.13033	4.09996
ENSDARG00000041051	1748.41	2761.79	2290.48	626.951	817.04	808.717	2266.89	750.903	1.59397	2.62021422668156e-13	3.02727930716979e-11	mid1ip1a	9	30263188	30264415	-	1228	protein_coding	MID1 interacting protein 1a [Source:ZFIN;Acc:ZDB-GENE-990415-81]	-	1818	2852	2130	635	801	873	46.4819	73.5115	61.1208	16.7329	21.8489	21.5975
ENSDARG00000069888	511.637	562.622	683.919	217.212	210.125	233.444	586.059	220.26	1.41084	2.96256872146538e-13	3.40855875440931e-11	cldna	15	2655566	2657508	-	1943	protein_coding	claudin a [Source:ZFIN;Acc:ZDB-GENE-010328-1]	-	532	581	636	220	206	252	8.59661	9.46471	11.5343	3.66392	3.55133	3.94017
ENSDARG00000003820	8494.9	7018.74	4232.55	1919.36	1767.7	1920.36	6582.06	1869.14	1.81621	3.126363308582e-13	3.55921865674331e-11	nr1d2a	16	50089417	50111057	+	4079	protein_coding	nuclear receptor subfamily 1, group D, member 2a [Source:ZFIN;Acc:ZDB-GENE-040504-1]	-	8833	7248	3936	1944	1733	2073	67.9897	56.243	34.0024	15.4219	14.2312	15.4395
ENSDARG00000102097	1026.16	851.196	1178.58	393.943	394.749	423.349	1018.64	404.014	1.33366	3.12904467251121e-13	3.55921865674331e-11	nfkbiz	1	18716	23389	+	1969	protein_coding	nuclear factor of kappa light polypeptide gene enhancer in B-cells inhibitor, zeta [Source:ZFIN;Acc:ZDB-GENE-071024-1]	-	1067	879	1096	399	387	457	17.014	14.1302	19.6143	6.55728	6.58357	7.05112
ENSDARG00000007918	128.871	290.511	207.541	27.6451	36.7209	32.4228	208.974	32.2629	2.69588	3.13218459996605e-13	3.55921865674331e-11	ttc27	17	22760126	22947117	+	3939	protein_coding	tetratricopeptide repeat domain 27 [Source:ZFIN;Acc:ZDB-GENE-030102-1]	-	134	300	193	28	36	35	1.06809	2.41068	1.72655	0.230021	0.306135	0.269941
ENSDARG00000008363	2691.86	3686.58	3447.55	1187.75	1412.73	1385.84	3275.33	1328.78	1.30149	3.25576579338648e-13	3.68448610052381e-11	mcl1b	16	29586004	29587969	+	1838	protein_coding	MCL1, BCL2 family apoptosis regulator b [Source:ZFIN;Acc:ZDB-GENE-030825-1]	-	2799	3807	3206	1203	1385	1496	47.813	65.5604	61.4647	21.1795	25.2406	24.7271
novel.2687	3.84689	0	3.22603	70.1001	75.4818	70.4038	2.35764	71.9952	-4.94523	3.33936049658927e-13	3.76366373029875e-11	-	CHR_ALT_CTG18_1_40	37283779	37356083	-	3921	-	- && sp|Q1L8J7|YAP1_DANRE Transcriptional coactivator YAP1 OS=Danio rerio OX=7955 GN=yap1 PE=2 SV=2 && PF00397:WW domain	-	4	0	3	71	74	76	0.0320296	0	0.0269608	0.585946	0.632166	0.588849
ENSDARG00000090401	83.6699	128.793	136.569	9.87325	13.2603	19.4537	116.344	14.1957	3.02852	3.60393623243986e-13	4.04534517017731e-11	CABZ01020840.1	4	4601815	4612116	-	1217	protein_coding	Danio rerio apoptosis facilitator Bcl-2-like protein 14 (LOC101885512), mRNA. [Source:RefSeq mRNA;Acc:NM_001328001]	-	87	133	127	10	13	21	2.24449	3.45912	3.67723	0.265892	0.357807	0.524223
ENSDARG00000097826	243.316	344.739	334.432	856.998	802.759	788.337	307.496	816.032	-1.40862	3.69021496612595e-13	4.1254212898638e-11	si:dkey-239b22.2	12	39034225	39061186	+	4601	protein_coding	si:dkey-239b22.2 [Source:ZFIN;Acc:ZDB-GENE-131120-8]	-	253	356	311	868	787	851	1.72646	2.44907	2.38186	6.10469	5.72953	5.61907
ENSDARG00000069381	202.924	76.5011	268.836	19.7465	9.18022	8.33729	182.754	12.4213	3.88014	3.7451684732998e-13	4.16997326827529e-11	si:ch211-125e6.5	9	33061564	33063083	-	694	protein_coding	si:ch211-125e6.5 [Source:ZFIN;Acc:ZDB-GENE-070912-39]	-	211	79	250	20	9	9	9.54578	3.60306	12.6937	0.932539	0.434389	0.393977
ENSDARG00000009401	1553.18	1277.28	1017.28	3553.38	3182.48	3308.05	1282.58	3347.97	-1.38391	3.77492797947036e-13	4.18622836534599e-11	vcanb	10	43188678	43263885	+	7027	protein_coding	versican b [Source:ZFIN;Acc:ZDB-GENE-030131-2185]	-	1615	1319	946	3599	3120	3571	7.21591	5.94127	4.74383	16.5733	14.8724	15.4386
novel.1695	14.4258	1.93674	6.45206	119.466	94.8623	106.532	7.60488	106.954	-3.80868	3.95371985198862e-13	4.36696265091847e-11	-	CHR_ALT_CTG11_1_5	12528983	12540084	+	3912	-	- && - && -	-	15	2	6	121	93	115	0.120387	0.0161821	0.0540456	1.00088	0.796307	0.893072
novel.3148	2057.13	1435.12	2475.44	657.558	594.674	680.879	1989.23	644.371	1.62595	4.02468312288802e-13	4.42763247300028e-11	-	CHR_ALT_CTG22_1_15	26129034	26230794	-	11981	-	- && sp|P01027|CO3_MOUSE Complement C3 OS=Mus musculus OX=10090 GN=C3 PE=1 SV=3 && PF01835:MG2 domain|PF00207:Alpha-2-macroglobulin family|PF01821:Anaphylotoxin-like domain|PF07678:A-macroglobulin TED domain|PF07677:A-macroglobulin receptor binding domain	-	2139	1482	2302	666	583	735	5.60539	3.91525	6.77049	1.79878	1.62994	1.86372
ENSDARG00000051912	932.871	1546.49	2771.16	266.578	346.808	311.259	1750.17	308.215	2.50534	4.2224842164975e-13	4.61071556815115e-11	zgc:152945	16	2394193	2414063	-	1397	protein_coding	zgc:152945 [Source:ZFIN;Acc:ZDB-GENE-060929-800]	-	970	1597	2577	270	340	336	21.8004	36.1837	65.0019	6.25408	8.15227	7.30685
ENSDARG00000089724	350.067	377.664	190.336	66.1508	57.1214	37.0546	306.022	53.4423	2.52041	4.23102039051939e-13	4.61071556815115e-11	cyldb	11	25276748	25291709	+	2990	protein_coding	cylindromatosis (turban tumor syndrome), b [Source:ZFIN;Acc:ZDB-GENE-100208-1]	-	364	390	177	67	56	40	3.82225	4.12855	2.08598	0.725103	0.627354	0.406421
novel.2512	3.84689	0.968369	1.07534	66.1508	78.5419	69.4774	1.96353	71.39	-5.1629	4.241197096695e-13	4.61071556815115e-11	-	CHR_ALT_CTG17_1_28	52556138	52563245	-	2393	-	- && sp|Q6UX06|OLFM4_HUMAN Olfactomedin-4 OS=Homo sapiens OX=9606 GN=OLFM4 PE=1 SV=1 && -	-	4	1	1	67	77	75	0.0524814	0.013227	0.0147253	0.906	1.07781	0.952151
ENSDARG00000079645	261.589	257.586	238.726	65.1635	66.3016	32.4228	252.634	54.6293	2.2133	4.28537956171557e-13	4.64047787598636e-11	sc:d217	22	7896072	8006342	-	2814	protein_coding	sc:d217 [Source:ZFIN;Acc:ZDB-GENE-080303-15]	-	272	266	222	66	65	35	3.03482	2.992	2.77995	0.758955	0.773723	0.37786
ENSDARG00000090268	24717.2	31610.5	22943.5	57932.3	62658.1	63562.6	26423.7	61384.3	-1.21602	4.66624308546766e-13	5.03316290308666e-11	krtt1c19e	19	5339364	5345932	-	1578	protein_coding	keratin type 1 c19e [Source:ZFIN;Acc:ZDB-GENE-050506-95]	-	25701	32643	21336	58676	61428	68615	511.366	654.768	476.446	1203.23	1303.93	1320.99
ENSDARG00000043798	54.8182	76.5011	76.3494	4.93663	4.0801	2.7791	69.2229	3.93194	4.14402	5.08133245463338e-13	5.44736694210647e-11	ms4a17a.1	4	76692834	76701249	+	1084	protein_coding	membrane-spanning 4-domains, subfamily A, member 17A.1 [Source:ZFIN;Acc:ZDB-GENE-050417-307]	-	57	79	71	5	4	3	1.65095	2.30676	2.30801	0.149258	0.123602	0.0840774
ENSDARG00000015869	527.986	491.931	496.809	1034.72	990.444	1101.45	505.575	1042.2	-1.04367	5.08970655511342e-13	5.44736694210647e-11	slc22a16	20	31287356	31305503	+	4408	protein_coding	solute carrier family 22 (organic cation/carnitine transporter), member 16 [Source:ZFIN;Acc:ZDB-GENE-041001-166]	-	549	508	462	1048	971	1189	3.91038	3.64776	3.69325	7.69336	7.3786	8.1946
ENSDARG00000018569	1033.85	1279.22	1502.26	442.322	522.253	478.005	1271.77	480.86	1.40298	5.53262029513072e-13	5.89854224746891e-11	tnfrsf1a	16	17060758	17072561	-	4373	protein_coding	tumor necrosis factor receptor superfamily, member 1a [Source:ZFIN;Acc:ZDB-GENE-040426-2252]	-	1075	1321	1397	448	512	516	7.71823	9.56153	11.2571	3.31509	3.92181	3.58474
novel.2126	146.182	66.8175	84.9521	0	0	0	99.3172	0	9.11061	5.77631256450547e-13	6.13466610937268e-11	-	CHR_ALT_CTG14_1_38	41544774	41559519	-	2180	-	- && sp|P26007|ITA6_CHICK Integrin alpha-6 OS=Gallus gallus OX=9031 GN=ITGA6 PE=2 SV=1 && PF08441:Integrin alpha|PF13517:Repeat domain in Vibrio, Colwellia, Bradyrhizobium and Shewanella	-	152	69	79	0	0	0	2.18915	1.00184	1.27696	0	0	0
ENSDARG00000092035	538.565	1016.79	403.254	137.238	114.243	88.9311	652.869	113.471	2.52543	6.15924278736704e-13	6.51629007998338e-11	si:ch211-156j16.1	8	26818446	26838845	+	1835	protein_coding	si:ch211-156j16.1 [Source:ZFIN;Acc:ZDB-GENE-030131-4106]	-	560	1050	375	139	112	96	9.58165	18.1116	7.20117	2.45118	2.04446	1.58936
novel.2043	105.79	103.615	118.288	1.97465	4.0801	14.8219	109.231	6.95887	3.95209	6.30359794565416e-13	6.63494656870032e-11	-	CHR_ALT_CTG14_1_19	24508281	24726330	-	3436	-	- && sp|Q9WVB4|SLIT3_MOUSE Slit homolog 3 protein OS=Mus musculus OX=10090 GN=Slit3 PE=2 SV=2 && PF13855:Leucine rich repeat	-	110	107	110	2	4	16	1.00514	0.985677	1.1281	0.0188353	0.0389945	0.141467
ENSDARG00000100504	130.794	174.306	163.452	38.5057	36.7209	26.8646	156.184	34.0304	2.20083	6.31945441483426e-13	6.63494656870032e-11	ppp1r27b	6	18196961	18199062	-	1774	protein_coding	protein phosphatase 1, regulatory subunit 27b [Source:ZFIN;Acc:ZDB-GENE-051023-5]	-	136	180	152	39	36	29	2.40699	3.21161	3.01924	0.711389	0.679743	0.496629
novel.3629	880.938	577.148	988.241	2980.73	2482.74	2288.12	815.442	2583.87	-1.66418	6.57262995744515e-13	6.87462238692928e-11	-	CHR_ALT_CTG25_2_2	21114035	21154077	-	7609	-	- && sp|Q9JIH7|WNK1_RAT Serine/threonine-protein kinase WNK1 OS=Rattus norvegicus OX=10116 GN=Wnk1 PE=1 SV=2 && PF00069:Protein kinase domain|PF12202:Oxidative-stress-responsive kinase 1 C-terminal domain	-	916	596	919	3019	2434	2470	3.77969	2.47926	4.25594	12.839	10.7149	9.86181
ENSDARG00000011925	745.335	704.004	802.206	239.92	321.308	318.67	750.515	293.299	1.35518	6.67634974466379e-13	6.95675643393966e-11	spns1	3	15455319	15475080	-	2609	protein_coding	spinster homolog 1 (Drosophila) [Source:ZFIN;Acc:ZDB-GENE-020228-1]	-	775	727	746	243	315	344	9.32644	8.81992	10.0756	3.0139	4.0442	4.00564
ENSDARG00000043986	107.713	128.793	65.596	7.8986	2.04005	10.19	100.701	6.70956	3.89516	6.77117986623844e-13	7.02904472355046e-11	setd6	25	17349265	17357165	-	1764	protein_coding	SET domain containing 6 [Source:ZFIN;Acc:ZDB-GENE-030131-1067]	-	112	133	61	8	2	11	1.99346	2.38648	1.21854	0.146753	0.0379776	0.189444
ENSDARG00000071014	1669.55	1934.8	1704.42	784.923	879.261	880.974	1769.59	848.386	1.06064	6.87578438352589e-13	7.11090015664047e-11	s100u	19	7575141	7591062	+	2525	protein_coding	S100 calcium binding protein U [Source:ZFIN;Acc:ZDB-GENE-030131-3121]	-	1736	1998	1585	795	862	951	21.5862	25.046	22.1195	10.1883	11.4352	11.4421
ENSDARG00000040864	154.837	111.362	117.212	18.7592	28.5607	19.4537	127.804	22.2578	2.5255	6.93474615093879e-13	7.14511736812958e-11	si:dkey-286j15.1	22	30009926	30033583	+	2630	protein_coding	si:dkey-286j15.1 [Source:ZFIN;Acc:ZDB-GENE-060503-447]	-	161	115	109	19	28	21	1.92202	1.38403	1.46042	0.233773	0.356614	0.242578
ENSDARG00000021948	131.756	36.798	77.4247	550.927	481.452	568.789	81.9929	533.722	-2.70204	7.33570440517479e-13	7.53014147732682e-11	tnc	5	28560847	28679135	-	7899	protein_coding	tenascin C [Source:ZFIN;Acc:ZDB-GENE-980526-104]	-	137	38	72	558	472	614	0.544549	0.15227	0.321195	2.28591	2.00155	2.36148
ENSDARG00000033144	374.11	308.91	325.829	99.7198	129.543	116.722	336.283	115.328	1.54449	8.05496983403701e-13	8.23784748249126e-11	psme2	12	13319132	13331980	+	1706	protein_coding	proteasome activator subunit 2 [Source:ZFIN;Acc:ZDB-GENE-991110-16]	-	389	319	303	101	127	126	7.15911	5.91856	6.25852	1.91575	2.49357	2.24377
ENSDARG00000095796	926.139	1019.69	1169.97	412.702	477.371	452.993	1038.6	447.689	1.21382	8.50782071138519e-13	8.66887281562654e-11	si:dkey-87o1.2	16	17714664	17719792	+	1197	protein_coding	si:dkey-87o1.2 [Source:ZFIN;Acc:ZDB-GENE-110411-217]	-	963	1053	1088	418	468	489	25.2593	27.8444	32.0289	11.3	13.0963	12.4109
novel.3742	1498.36	1588.12	1453.86	577.585	621.195	766.104	1513.45	654.961	1.208	8.76196822070781e-13	8.89500839994135e-11	-	CHR_ALT_CTG3_1_16	24208001	24210932	+	2022	-	- && sp|Q6NW59|ATF4_DANRE Cyclic AMP-dependent transcription factor ATF-4 OS=Danio rerio OX=7955 GN=atf4 PE=2 SV=1 && PF00170:bZIP transcription factor	-	1558	1640	1352	585	609	827	24.1922	25.6724	23.5615	9.36205	10.0886	12.4254
ENSDARG00000051890	49.0479	101.679	330.131	2.96198	1.02002	0	160.286	1.32733	6.93438	9.3491786512035e-13	9.45636886797371e-11	hp	7	56577522	56585738	+	3296	protein_coding	haptoglobin [Source:ZFIN;Acc:ZDB-GENE-030131-1259]	-	51	105	307	3	1	0	0.485816	1.00834	3.28215	0.0294531	0.0101627	0
ENSDARG00000013443	1065.59	1500	1524.84	545.003	468.191	525.249	1363.48	512.815	1.41046	9.44156905833005e-13	9.51496519736014e-11	atp6v1ba	17	21372291	21418340	-	2547	protein_coding	ATPase, H+ transporting, lysosomal, V1 subunit B, member a [Source:ZFIN;Acc:ZDB-GENE-030711-3]	-	1108	1549	1418	552	459	567	13.6584	19.2498	19.618	7.01304	6.03643	6.76303
ENSDARG00000098256	664.551	1371.21	1228.04	199.44	273.367	290.879	1087.93	254.562	2.0952	9.62112396269728e-13	9.66065803570763e-11	si:ch73-329n5.6	12	43730276	43819253	-	2503	protein_coding	si:ch73-329n5.6 [Source:ZFIN;Acc:ZDB-GENE-131121-171]	-	691	1416	1142	202	268	314	8.66774	17.9063	16.0773	2.61148	3.58649	3.81115
ENSDARG00000045167	212.541	160.749	230.124	557.839	528.373	537.292	201.138	541.168	-1.42907	1.03176359970638e-12	1.03224957531494e-10	dlgap5	12	17633354	17655683	-	3267	protein_coding	discs, large (Drosophila) homolog-associated protein 5 [Source:ZFIN;Acc:ZDB-GENE-040912-160]	-	221	166	214	565	518	580	2.12389	1.60829	2.30819	5.59623	5.31101	5.39344
ENSDARG00000077058	406.809	520.982	619.398	118.479	159.124	175.083	515.73	150.895	1.77202	1.10464967361909e-12	1.10118019630483e-10	CELA1 (1 of many)	22	7742211	7754391	+	1648	protein_coding	zgc:92511 [Source:ZFIN;Acc:ZDB-GENE-040801-186]	-	423	538	576	120	156	189	8.05882	10.3331	12.3161	2.35624	3.17076	3.48411
novel.2650	116.368	98.7736	155.925	20.7338	10.2002	5.55819	123.689	12.1641	3.35091	1.13199621312235e-12	1.12438170622113e-10	-	CHR_ALT_CTG18_1_3	7492537	7589619	+	336	-	- && - && -	-	121	102	145	21	10	6	11.3067	9.60871	15.2068	2.02244	0.996912	0.542499
ENSDARG00000044098	137.526	409.62	175.281	30.6071	20.4005	28.7173	240.809	26.575	3.17876	1.42461114387721e-12	1.40995654178787e-10	egr2a	17	43663504	43677471	-	2325	protein_coding	early growth response 2a [Source:ZFIN;Acc:ZDB-GENE-030723-6]	-	143	423	163	31	20	31	1.93109	5.75866	2.47043	0.431455	0.28814	0.405066
ENSDARG00000028096	1159.84	1561.98	1624.84	450.22	568.154	585.463	1448.89	534.612	1.43811	1.481992000208e-12	1.4615087536337e-10	si:ch211-95j8.2	10	15046837	15048781	-	1945	protein_coding	si:ch211-95j8.2 [Source:ZFIN;Acc:ZDB-GENE-091204-28]	-	1206	1613	1511	456	557	632	19.4678	26.2494	27.3749	7.5865	9.5925	9.87154
ENSDARG00000061177	196.191	130.73	74.1987	6.91128	17.3404	9.26366	133.707	11.1718	3.58782	1.49400432994373e-12	1.46811179938563e-10	mov10b.1	8	27659244	27687095	-	3234	protein_coding	Moloney leukemia virus 10b, tandem duplicate 1 [Source:ZFIN;Acc:ZDB-GENE-030131-9089]	-	204	135	69	7	17	10	1.98052	1.32129	0.751825	0.0700413	0.176078	0.0939393
novel.2086	147.144	86.1848	501.11	17.7719	8.1602	8.33729	244.813	11.4231	4.42169	1.6628921664441e-12	1.62827806354684e-10	-	CHR_ALT_CTG14_1_28	34053728	34080323	+	5333	-	- && sp|Q17RB8|LONF1_HUMAN LON peptidase N-terminal domain and RING finger protein 1 OS=Homo sapiens OX=9606 GN=LONRF1 PE=1 SV=2 && -	-	153	89	466	18	8	9	0.900758	0.528229	3.07909	0.109219	0.0502475	0.0512694
ENSDARG00000045999	90.402	53.2603	136.569	3.9493	4.0801	8.33729	93.4103	5.45556	4.0852	1.77158281353973e-12	1.72857654523931e-10	saa	7	12950507	12956434	+	640	protein_coding	serum amyloid A [Source:ZFIN;Acc:ZDB-GENE-040927-15]	-	94	55	127	4	4	9	4.61144	2.72011	6.99248	0.202244	0.209352	0.427218
ENSDARG00000092604	114.445	66.8175	61.2946	0.987325	1.02002	1.85273	80.8524	1.28669	5.96046	1.80882123951215e-12	1.75869651009327e-10	si:ch211-15j1.4	1	58137020	58145365	+	3259	protein_coding	si:ch211-15j1.4 [Source:ZFIN;Acc:ZDB-GENE-081031-6]	-	119	69	57	1	1	2	1.14644	0.670145	0.616309	0.00992915	0.0102781	0.0186437
ENSDARG00000060030	20.1962	20.3357	29.0343	109.593	118.323	123.207	23.1887	117.041	-2.34159	1.84500835618053e-12	1.78327728163725e-10	setd1a	3	32714157	32742578	+	8708	protein_coding	SET domain containing 1A [Source:ZFIN;Acc:ZDB-GENE-080521-4]	-	21	21	27	111	116	133	0.0757163	0.0763317	0.109258	0.412478	0.446206	0.464003
ENSDARG00000094836	2663.01	2605.88	2958.27	1247.98	1411.71	1438.65	2742.39	1366.11	1.0052	1.84701880472333e-12	1.78327728163725e-10	si:ch211-195b15.8	3	32403758	32407192	+	2039	protein_coding	si:ch211-195b15.8 [Source:ZFIN;Acc:ZDB-GENE-131127-627]	-	2769	2691	2751	1264	1384	1553	42.6377	41.7735	47.5424	20.0598	22.7361	23.1388
ENSDARG00000075261	753.029	1715.95	2400.17	272.502	291.727	309.406	1623.05	291.212	2.47831	1.88349486439371e-12	1.81215831674229e-10	timp2b	3	57632965	57666996	-	3530	protein_coding	TIMP metallopeptidase inhibitor 2b [Source:ZFIN;Acc:ZDB-GENE-040426-2655]	-	783	1772	2232	276	286	334	6.96427	15.8889	22.2806	2.53006	2.71386	2.87448
ENSDARG00000096830	69.2441	55.197	103.233	2.96198	2.04005	6.48456	75.8914	3.82886	4.28877	2.03634596277311e-12	1.95241739826576e-10	mhc1lja	25	10913725	10919061	+	1932	protein_coding	major histocompatibility complex class I LJA [Source:ZFIN;Acc:ZDB-GENE-140820-11]	-	72	57	96	3	2	7	1.17008	0.933839	1.75094	0.050247	0.0346752	0.110072
ENSDARG00000037097	99.0575	63.9123	91.4042	268.552	273.367	322.375	84.7913	288.098	-1.76575	2.08347497095683e-12	1.99069184681768e-10	slc7a2	14	30367602	30390145	-	4199	protein_coding	solute carrier family 7 (cationic amino acid transporter, y+ system), member 2 [Source:ZFIN;Acc:ZDB-GENE-041212-5]	-	103	66	85	272	268	348	0.770158	0.49751	0.713314	2.09614	2.13789	2.5178
novel.4349	52.8948	88.1216	138.719	0.987325	6.12015	5.55819	93.2452	4.22189	4.46194	2.24237255732359e-12	2.13512529053021e-10	-	CHR_ALT_CTG6_1_38	39118033	39122805	+	1802	-	- && sp|Q8CIM5|GPR84_MOUSE G-protein coupled receptor 84 OS=Mus musculus OX=10090 GN=Gpr84 PE=1 SV=1 && PF00001:7 transmembrane receptor (rhodopsin family)	-	55	91	129	1	6	6	0.958289	1.59842	2.52257	0.0179573	0.11153	0.101154
novel.3056	135.603	106.521	110.76	10.8606	11.2203	25.0119	117.628	15.6976	2.89661	2.30523516011375e-12	2.18743843560897e-10	-	CHR_ALT_CTG21_1_10	19421152	19447085	+	2528	-	- && sp|Q9UHK6|AMACR_HUMAN Alpha-methylacyl-CoA racemase OS=Homo sapiens OX=9606 GN=AMACR PE=1 SV=2 && PF02515:CoA-transferase family III	-	141	110	103	11	11	27	1.75118	1.37727	1.43571	0.140803	0.145751	0.32447
novel.3161	103.866	146.224	100.007	348.526	339.668	392.779	116.699	360.324	-1.62535	2.33682264068568e-12	2.20981793072787e-10	-	CHR_ALT_CTG22_1_17	27544415	27586371	-	1420	-	- && - && -	-	108	151	93	353	333	424	2.38794	3.36583	2.30782	8.0442	7.85511	9.0712
ENSDARG00000043719	3890.17	3106.53	4870.23	1571.82	1551.46	1478.48	3955.64	1533.92	1.36661	2.44072938448094e-12	2.29294821489136e-10	c3a.6	1	56036644	56080165	-	5152	protein_coding	complement component c3a, duplicate 6 [Source:ZFIN;Acc:ZDB-GENE-041212-2]	-	4045	3208	4529	1592	1521	1596	24.6508	19.7089	30.9766	9.99916	9.88894	9.41119
ENSDARG00000009779	5980.95	7488.4	12326.7	1949.97	2559.24	2445.61	8598.67	2318.27	1.89101	2.44133841008967e-12	2.29294821489136e-10	mcl1a	19	348729	353231	+	1409	protein_coding	MCL1, BCL2 family apoptosis regulator a [Source:ZFIN;Acc:ZDB-GENE-000511-7]	-	6219	7733	11463	1975	2509	2640	138.579	173.717	286.678	45.3578	59.6466	56.922
ENSDARG00000113076	226.967	313.752	569.932	72.0747	67.3216	53.7292	370.217	64.3752	2.52377	2.47295820860012e-12	2.31477271234153e-10	si:ch211-182p11.1	12	43848634	44024244	-	6565	protein_coding	si:ch211-182p11.1 [Source:ZFIN;Acc:ZDB-GENE-131127-323]	-	236	324	530	73	66	58	1.12867	1.56212	2.84478	0.359819	0.336748	0.268399
ENSDARG00000055120	5385.65	8133.33	8453.28	1880.85	2877.49	2218.65	7324.09	2325.66	1.65503	2.50320171237846e-12	2.33345688963612e-10	ctsba	17	32622931	32631514	+	2376	protein_coding	cathepsin Ba [Source:ZFIN;Acc:ZDB-GENE-040426-2650]	-	5600	8399	7861	1905	2821	2395	73.9997	111.888	116.584	25.9445	39.7697	30.6229
ENSDARG00000042742	327.948	245.966	339.809	91.8212	94.8623	105.606	304.574	97.4297	1.64315	2.51424710600531e-12	2.33345688963612e-10	stx6	22	16482631	16494406	-	4271	protein_coding	syntaxin 6 [Source:ZFIN;Acc:ZDB-GENE-030131-858]	-	341	254	316	93	93	114	2.50676	1.88238	2.60715	0.704611	0.729373	0.810891
ENSDARG00000099195	1182.92	2753.07	2559.32	348.526	521.233	522.47	2165.1	464.076	2.22188	2.5182709343844e-12	2.33345688963612e-10	ier2a	3	33761549	33762726	+	1178	protein_coding	immediate early response 2a [Source:ZFIN;Acc:ZDB-GENE-030131-9126]	-	1230	2843	2380	353	511	564	32.783	76.3899	71.1933	9.69674	14.5302	14.5452
ENSDARG00000075014	2069.63	2665.92	4859.48	655.584	812.96	782.779	3198.34	750.441	2.09138	2.58361558171726e-12	2.38599923270765e-10	sqstm1	14	16765992	16771405	+	2131	protein_coding	sequestosome 1 [Source:ZFIN;Acc:ZDB-GENE-040426-2204]	-	2152	2753	4519	664	797	845	31.7064	40.8909	74.7251	10.0828	12.5277	12.0465
ENSDARG00000056248	15972.3	16864.1	13955.8	29371.9	31952.3	35489.1	15597.4	32271.1	-1.04892	2.65950283150994e-12	2.44789505621614e-10	si:dkey-183i3.5	21	25187210	25197103	+	2044	protein_coding	si:dkey-183i3.5 [Source:ZFIN;Acc:ZDB-GENE-030131-8568]	-	16608	17415	12978	29749	31325	38310	255.108	269.679	223.735	470.964	513.341	569.402
ENSDARG00000099525	1703.21	992.578	894.686	4402.48	3765.93	4081.57	1196.83	4083.33	-1.77028	2.83679913048758e-12	2.60240978040378e-10	si:ch1073-13h15.3	12	3220285	3237561	-	1845	protein_coding	si:ch1073-13h15.3 [Source:ZFIN;Acc:ZDB-GENE-121214-245]	-	1771	1025	832	4459	3692	4406	30.1377	17.5846	15.8904	78.2055	67.0288	72.5497
novel.1933	133.679	125.888	174.206	375.184	419.23	407.601	144.591	400.671	-1.47259	2.88299650565519e-12	2.63412822091825e-10	-	CHR_ALT_CTG13_1_25	22848773	22878901	-	2418	-	- && sp|Q2HJF4|PBLD_BOVIN Phenazine biosynthesis-like domain-containing protein OS=Bos taurus OX=9913 GN=PBLD PE=2 SV=1 && PF02567:Phenazine biosynthesis-like protein	-	139	130	162	380	411	440	1.80487	1.70173	2.36084	5.08538	5.69353	5.5282
novel.733	683.785	620.724	622.624	310.02	264.186	245.487	642.378	273.231	1.23382	2.89045323194955e-12	2.63412822091825e-10	-	20	54777030	54816294	-	2163	-	- && sp|Q9Z1B3|PLCB1_MOUSE 1-phosphatidylinositol 4,5-bisphosphate phosphodiesterase beta-1 OS=Mus musculus OX=10090 GN=Plcb1 PE=1 SV=2 && PF08703:PLC-beta C terminal|PF06631:Protein of unknown function (DUF1154)	-	711	641	579	314	259	265	10.3205	9.38006	9.43256	4.69753	4.01088	3.722
ENSDARG00000010255	358.723	531.635	644.131	149.086	149.944	145.439	511.496	148.156	1.78708	2.90523218270685e-12	2.63888737700935e-10	bin2b	6	38879961	38894366	+	3861	protein_coding	bridging integrator 2b [Source:ZFIN;Acc:ZDB-GENE-030131-5598]	-	373	549	599	151	147	157	3.03318	4.50067	5.46682	1.26553	1.2753	1.23534
novel.3949	202.924	305.036	297.87	773.076	697.697	751.283	268.61	740.685	-1.46413	2.96274463972494e-12	2.68230386022049e-10	-	CHR_ALT_CTG5_1_1	4226272	4269205	-	2880	-	- && sp|Q66I22|SRRT_DANRE Serrate RNA effector molecule homolog OS=Danio rerio OX=7955 GN=srrt PE=2 SV=1 && PF04959:Arsenite-resistance protein 2|PF12066:SERRATE/Ars2, N-terminal domain	-	211	315	277	783	684	811	2.30027	3.46196	3.38918	8.79763	7.95536	8.55492
ENSDARG00000093124	78.8613	357.328	552.727	8.88593	20.4005	25.0119	329.639	18.0994	4.18458	2.99336366106944e-12	2.70116832591864e-10	scpp8	10	15106808	15111334	+	1936	protein_coding	secretory calcium-binding phosphoprotein 8 [Source:ZFIN;Acc:ZDB-GENE-090424-2]	-	82	369	514	9	20	27	1.32983	6.03289	9.35547	0.15043	0.346036	0.423688
ENSDARG00000074210	34.622	202.389	151.623	0	3.06007	0.926366	129.545	1.32881	6.62863	3.01429902515477e-12	2.71119996682732e-10	zgc:110286	11	42478184	42481817	+	973	protein_coding	zgc:110286 [Source:ZFIN;Acc:ZDB-GENE-050417-68]	-	36	209	141	0	3	1	1.16166	6.79888	5.10639	0	0.103277	0.031223
ENSDARG00000026611	1699.36	2530.35	3872.31	577.585	724.217	724.418	2700.67	675.407	1.99932	3.05344168284898e-12	2.73748977884769e-10	socs3b	12	34258139	34277465	+	2264	protein_coding	suppressor of cytokine signaling 3b [Source:ZFIN;Acc:ZDB-GENE-040426-2528]	-	1767	2613	3601	585	710	782	24.5047	36.5315	56.0473	8.36134	10.5046	10.4934
novel.2153	61.5503	75.5328	86.0275	0	0	0	74.3702	0	8.69184	3.44835393560926e-12	3.07159345883802e-10	-	CHR_ALT_CTG14_2_4	23708986	23714450	+	2030	-	- && sp|A4FV08|GNPI1_BOVIN Glucosamine-6-phosphate isomerase 1 OS=Bos taurus OX=9913 GN=GNPDA1 PE=1 SV=1 && PF01182:Glucosamine-6-phosphate isomerases/6-phosphogluconolactonase	-	64	78	80	0	0	0	0.989857	1.21619	1.38868	0	0	0
novel.2019	109.636	99.742	146.247	0.987325	1.02002	0	118.542	0.669117	7.50542	3.46451119559973e-12	3.07606262521207e-10	-	CHR_ALT_CTG14_1_13	21239042	21242968	+	1564	-	- && sp|Q4V921|SMI19_DANRE Small integral membrane protein 19 OS=Danio rerio OX=7955 GN=smim19 PE=3 SV=2 && -	-	114	103	136	1	1	0	2.28853	2.08451	3.06415	0.02069	0.021417	0
ENSDARG00000055276	753.991	521.951	478.528	210.3	161.164	162.114	584.823	177.859	1.71782	3.89891658027307e-12	3.45066613881668e-10	rel	13	25795511	25819825	-	2137	protein_coding	v-rel avian reticuloendotheliosis viral oncogene homolog [Source:ZFIN;Acc:ZDB-GENE-040718-255]	-	784	539	445	213	158	175	11.5186	7.98341	7.33776	3.22531	2.47656	2.48783
ENSDARG00000031776	7655.31	7569.74	12333.1	2685.52	3088.63	3397.91	9186.06	3057.36	1.58708	3.98020656084307e-12	3.51135603081661e-10	zgc:92066	3	32099507	32100999	+	1493	protein_coding	zgc:92066 [Source:ZFIN;Acc:ZDB-GENE-040718-72]	-	7960	7817	11469	2720	3028	3668	167.395	165.724	270.691	58.9529	67.9348	74.6375
ENSDARG00000024276	784.766	624.598	631.227	1688.33	1583.08	1397.89	680.197	1556.43	-1.19383	4.00840155874875e-12	3.52496790578756e-10	pcbp4	22	32289567	32507966	-	4219	protein_coding	poly(rC) binding protein 4 [Source:ZFIN;Acc:ZDB-GENE-040426-2122]	-	816	645	587	1710	1552	1509	6.07252	4.83899	4.90271	13.1154	12.3219	10.8659
novel.3154	710.713	785.347	860.275	376.171	314.168	339.976	785.445	343.438	1.193	4.0779781785094e-12	3.57476861724381e-10	-	CHR_ALT_CTG22_1_16	26738866	26792057	+	8189	-	- && sp|Q92793|CBP_HUMAN CREB-binding protein OS=Homo sapiens OX=9606 GN=CREBBP PE=1 SV=3 && PF00569:Zinc finger, ZZ type|PF08214:Histone acetylation protein|PF00439:Bromodomain|PF09030:Creb binding|PF02172:KIX domain|PF02135:TAZ zinc finger|PF06001:Domain of Unknown Function (DUF902)	-	739	811	800	381	308	367	2.83336	3.13469	3.44244	1.50553	1.25984	1.36152
ENSDARG00000016188	1854.2	1799.23	2650.72	829.353	811.939	817.055	2101.38	819.449	1.35837	4.28419468960199e-12	3.74365404949303e-10	si:ch73-63e15.2	22	17691381	17781213	-	7899	protein_coding	si:ch73-63e15.2 [Source:ZFIN;Acc:ZDB-GENE-091204-463]	-	1928	1858	2465	840	796	882	7.66343	7.44522	10.9965	3.44115	3.37549	3.39222
ENSDARG00000105188	345.259	329.245	260.233	827.378	738.498	711.449	311.579	759.108	-1.28354	4.67701507978703e-12	4.04847703442505e-10	vimr2	14	33788835	33824329	-	4699	protein_coding	vimentin-related 2 [Source:ZFIN;Acc:ZDB-GENE-160113-76]	-	359	340	242	838	724	768	2.39871	2.29022	1.81475	5.77078	5.16095	4.96527
ENSDARG00000094577	93.2871	91.0267	84.9521	256.705	231.546	267.72	89.7553	251.99	-1.48886	5.31679958219464e-12	4.57360706738756e-10	cdc42se2	10	5159475	5221537	+	1965	protein_coding	CDC42 small effector 2 [Source:ZFIN;Acc:ZDB-GENE-080204-45]	-	97	94	79	260	227	289	1.54988	1.51415	1.41668	4.28161	3.86954	4.4681
novel.1932	55.7799	76.5011	68.822	195.49	247.866	232.518	67.0344	225.291	-1.7493	5.48993886876014e-12	4.7078783224557e-10	-	CHR_ALT_CTG13_1_25	22845200	22848458	-	1068	-	- && sp|Q5RDZ1|PBLD_PONAB Phenazine biosynthesis-like domain-containing protein OS=Pongo abelii OX=9601 GN=PBLD PE=2 SV=1 && PF02567:Phenazine biosynthesis-like protein	-	58	79	64	198	243	251	1.70508	2.34132	2.11162	5.99916	7.62134	7.13986
ENSDARG00000094433	178.88	127.825	132.267	33.5691	20.4005	33.3492	146.324	29.1062	2.32712	5.75558947749669e-12	4.92040533257326e-10	caspbl	1	58105762	58115298	-	1993	protein_coding	caspase b, like [Source:ZFIN;Acc:ZDB-GENE-090311-53]	-	186	132	123	34	20	36	2.93018	2.09638	2.17473	0.552037	0.336139	0.54876
ENSDARG00000077473	5055.78	10998.7	5879.98	1853.21	2017.61	1891.64	7311.5	1920.82	1.92848	5.81800754872542e-12	4.95841489021466e-10	mych	6	50451337	50454833	+	2496	protein_coding	myelocytomatosis oncogene homolog [Source:ZFIN;Acc:ZDB-GENE-030219-51]	-	5257	11358	5468	1877	1978	2042	66.1275	144.033	77.1954	24.3341	26.5447	24.8541
ENSDARG00000101757	245.239	141.382	100.007	23.6958	24.4806	16.6746	162.209	21.617	2.91157	6.33199746777123e-12	5.37985987930975e-10	si:dkey-27n6.4	4	71578099	71610565	+	6839	protein_coding	si:dkey-27n6.4 [Source:ZFIN;Acc:ZDB-GENE-041014-42]	-	255	146	93	24	24	18	1.17067	0.675716	0.479179	0.113557	0.117548	0.079959
ENSDARG00000088641	199.077	126.856	109.685	21.7212	28.5607	25.9382	145.206	25.4067	2.51644	6.3973576096931e-12	5.41871888578085e-10	grn2	19	40196462	40199098	-	783	protein_coding	granulin 2 [Source:ZFIN;Acc:ZDB-GENE-050522-264]	-	207	131	102	22	28	28	8.30036	5.29558	4.59035	0.909195	1.19782	1.08638
ENSDARG00000070041	75.0144	62.944	79.5754	9.87325	8.1602	6.48456	72.5113	8.17267	3.15235	7.06126616812383e-12	5.96277500612854e-10	zgc:153920	12	30528623	30540755	-	3928	protein_coding	zgc:153920 [Source:ZFIN;Acc:ZDB-GENE-061013-702]	-	78	65	74	10	8	7	0.623464	0.523777	0.663847	0.0823806	0.0682205	0.0541395
novel.944	187.536	183.99	180.658	56.2775	59.1614	39.8337	184.061	51.7576	1.83348	7.20263843714975e-12	6.0636114379578e-10	-	24	35566995	35593619	-	921	-	- && - && PF14951:Domain of unknown function (DUF4503)	-	195	190	168	57	58	43	6.64758	6.52977	6.42773	2.00268	2.10943	1.41839
ENSDARG00000071304	380.842	456.102	552.727	171.795	137.703	167.672	463.224	159.057	1.54091	7.34757101371284e-12	6.16682305172196e-10	tbc1d2	14	6287871	6329931	+	5004	protein_coding	TBC1 domain family, member 2 [Source:ZFIN;Acc:ZDB-GENE-140106-100]	-	396	471	514	174	135	181	2.48466	2.97926	3.61954	1.1252	0.903676	1.09888
ENSDARG00000105142	1344.49	1518.4	1828.08	689.153	715.037	663.278	1563.66	689.156	1.18186	7.39618687007228e-12	6.18881539525169e-10	tcirg1b	14	16777308	16810489	-	3783	protein_coding	T cell immune regulator 1, ATPase H+ transporting V0 subunit a3b [Source:ZFIN;Acc:ZDB-GENE-040426-2022]	-	1398	1568	1700	698	701	716	11.6027	13.1194	15.8351	5.97056	6.20694	5.74995
novel.3257	54.8182	162.686	89.2535	9.87325	4.0801	4.63183	102.253	6.19506	4.0463	7.83944551544789e-12	6.53989755341579e-10	-	CHR_ALT_CTG22_2_3	24259580	24261701	-	1015	-	- && sp|Q0P5H5|RGS2_BOVIN Regulator of G-protein signaling 2 OS=Bos taurus OX=9913 GN=RGS2 PE=2 SV=1 && -	-	57	168	83	10	4	5	1.76318	5.23899	2.88151	0.318809	0.132005	0.149655
novel.3160	419.311	388.316	490.357	179.693	138.723	165.819	432.661	161.412	1.42138	7.9278282135682e-12	6.59370844762827e-10	-	CHR_ALT_CTG22_1_16	26924209	26940890	-	3643	-	- && sp|O62657|SDF1_FELCA Stromal cell-derived factor 1 OS=Felis catus OX=9685 GN=CXCL12 PE=3 SV=1 && PF00048:Small cytokines (intecrine/chemokine), interleukin-8 like	-	436	401	456	182	136	179	3.75765	3.48409	4.41076	1.61662	1.25048	1.49273
ENSDARG00000053476	251.01	278.89	473.151	74.0494	70.3817	35.2019	334.35	59.8777	2.48297	8.04466343475714e-12	6.67078953225072e-10	lipca	7	30392613	30406629	+	2140	protein_coding	lipase, hepatic a [Source:ZFIN;Acc:ZDB-GENE-040426-1361]	-	261	288	440	75	69	38	3.82926	4.25974	7.24514	1.13408	1.08002	0.539457
ENSDARG00000099006	138.488	126.856	106.459	26.6578	30.6007	26.8646	123.934	28.041	2.14614	8.64543046498878e-12	7.1474931565789e-10	CABZ01029938.1	KN150700.2	501	64827	-	10509	protein_coding	-	-	144	131	99	27	30	29	0.430219	0.394561	0.331957	0.0831378	0.0956216	0.0838347
ENSDARG00000061684	12.5024	9.68369	21.5069	106.631	113.223	85.2256	14.5643	101.693	-2.8142	8.91376573530607e-12	7.34733770892557e-10	slc25a17	3	24681855	24692363	+	3459	protein_coding	solute carrier family 25 (mitochondrial carrier; peroxisomal membrane protein), member 17 [Source:ZFIN;Acc:ZDB-GENE-070620-4]	-	13	10	20	108	111	92	0.118	0.0915068	0.203745	1.01034	1.0749	0.808025
ENSDARG00000056338	442.393	446.418	502.185	190.554	213.185	198.242	463.665	200.66	1.20816	9.21457240249529e-12	7.57267820684829e-10	szrd1	23	24501918	24508821	+	2275	protein_coding	SUZ RNA binding domain containing 1 [Source:ZFIN;Acc:ZDB-GENE-050522-55]	-	460	461	467	193	209	214	6.34841	6.41392	7.23341	2.74519	3.07724	2.85772
novel.4705	304.866	220.788	247.329	690.14	609.975	625.297	257.661	641.804	-1.31629	9.33246689271515e-12	7.64680736820604e-10	-	CHR_ALT_CTG8_1_11	26745137	26810764	-	4882	-	- && sp|A9C3W3|KAZRA_DANRE Kazrin-A OS=Danio rerio OX=7955 GN=kazna PE=3 SV=1 && -	-	317	228	230	699	598	675	2.03868	1.47823	1.66011	4.63314	4.10298	4.20043
ENSDARG00000025903	346.22	297.289	326.904	94.7832	126.483	124.133	323.471	115.133	1.49012	9.39474759927422e-12	7.67506406682719e-10	lgals9l1	15	31032255	31043183	-	2201	protein_coding	lectin, galactoside-binding, soluble, 9 (galectin 9)-like 1 [Source:ZFIN;Acc:ZDB-GENE-030131-9543]	-	360	307	304	96	124	134	5.13536	4.41492	4.867	1.41139	1.88711	1.84958
ENSDARG00000069453	277.938	363.138	493.583	83.9226	118.323	96.342	378.22	99.5292	1.92586	9.56791959235757e-12	7.79347975527344e-10	zgc:113314	9	30421489	30427117	+	1851	protein_coding	zgc:113314 [Source:ZFIN;Acc:ZDB-GENE-050913-19]	-	289	375	459	85	116	104	4.90207	6.41252	8.73804	1.48597	2.09917	1.70692
ENSDARG00000071567	75.0144	57.1338	66.6713	0	0	0	66.2732	0	8.52643	1.03661010063803e-11	8.41879844379936e-10	si:dkey-34l15.1	14	29769332	29774035	+	918	protein_coding	si:dkey-34l15.1 [Source:ZFIN;Acc:ZDB-GENE-081107-63]	-	78	59	62	0	0	0	2.66772	2.03429	2.37989	0	0	0
ENSDARG00000034896	0	1.93674	0	106.631	100.982	110.238	0.645579	105.95	-7.31567	1.05338786830936e-11	8.5299704421192e-10	ldb2b	1	22805398	22834824	-	4581	protein_coding	LIM domain binding 2b [Source:ZFIN;Acc:ZDB-GENE-990415-137]	-	0	2	0	108	99	119	0	0.0138189	0	0.762886	0.723887	0.789176
ENSDARG00000088514	3963.26	5248.56	2934.61	12694	10648	11753.7	4048.81	11698.6	-1.53067	1.06223660380213e-11	8.57647349145853e-10	and1	24	26277390	26283359	-	4494	protein_coding	actinodin1 [Source:ZFIN;Acc:ZDB-GENE-030131-9105]	-	4121	5420	2729	12857	10439	12688	28.7911	38.1742	21.3982	92.577	77.8076	85.7724
ENSDARG00000104795	140.412	236.282	346.261	24.6831	48.9612	20.38	240.985	31.3414	2.94608	1.15083528303959e-11	9.26472730920471e-10	cxcl8a	1	14253118	14254166	+	716	protein_coding	chemokine (C-X-C motif) ligand 8a [Source:ZFIN;Acc:ZDB-GENE-081104-317]	-	146	244	322	25	48	22	6.40219	10.7865	15.8471	1.12986	2.24556	0.933463
ENSDARG00000043442	485.67	645.902	766.72	135.264	222.365	193.61	632.764	183.746	1.78375	1.23924113448449e-11	9.94743181584889e-10	zgc:153665	11	30626768	30636163	-	5047	protein_coding	zgc:153665 [Source:ZFIN;Acc:ZDB-GENE-061027-365]	-	505	667	713	137	218	209	3.14157	4.18308	4.9781	0.878382	1.44684	1.25806
ENSDARG00000092033	312.56	269.207	344.11	81.948	105.063	116.722	308.625	101.244	1.60662	1.24674446421944e-11	9.97865359144677e-10	si:dkey-239h2.3	9	18908721	18911698	-	1257	protein_coding	si:dkey-239h2.3 [Source:ZFIN;Acc:ZDB-GENE-081104-383]	-	325	278	320	83	103	126	8.11777	7.00025	8.97062	2.13668	2.74472	3.04525
ENSDARG00000094678	137.526	108.457	154.849	34.5564	27.5407	23.1591	133.611	28.4187	2.23412	1.56044294634587e-11	1.23817560567381e-09	si:dkey-9i23.6	1	44784793	44796531	-	2339	protein_coding	si:dkey-9i23.6 [Source:ZFIN;Acc:ZDB-GENE-090313-365]	-	143	112	144	35	27	25	1.91953	1.51563	2.1694	0.48421	0.38666	0.324711
ENSDARG00000038025	2371.61	3376.7	6231.62	860.947	914.962	993.064	3993.31	922.991	2.11305	1.67577595220949e-11	1.3258796953685e-09	cbx7a	3	24986145	24994617	+	2064	protein_coding	chromobox homolog 7a [Source:ZFIN;Acc:ZDB-GENE-050417-400]	-	2466	3487	5795	872	897	1072	37.5121	53.4745	98.9353	13.6711	14.5572	15.7787
ENSDARG00000074776	326.986	399.936	433.363	134.276	158.104	119.501	386.762	137.294	1.49485	1.68819216912664e-11	1.32907949248825e-09	tmem154	1	25154076	25177225	-	1423	protein_coding	transmembrane protein 154 [Source:ZFIN;Acc:ZDB-GENE-030131-2401]	-	340	413	403	136	155	129	7.50175	9.18648	9.97948	3.09265	3.64857	2.75405
ENSDARG00000100515	2775.53	4859.28	4092.76	1345.72	1413.75	1436.79	3909.19	1398.76	1.48269	1.68944664420156e-11	1.32907949248825e-09	dusp1	14	15760253	15763648	-	2716	protein_coding	dual specificity phosphatase 1 [Source:ZFIN;Acc:ZDB-GENE-040426-2018]	-	2886	5018	3806	1363	1386	1551	33.3622	58.4797	49.3795	16.2391	17.0934	17.3488
ENSDARG00000091860	168.302	108.457	245.178	19.7465	32.6408	29.6437	173.979	27.3437	2.66854	1.72541669562987e-11	1.35179767686289e-09	zgc:194007	8	42712747	42724810	+	2132	protein_coding	zgc:194007 [Source:ZFIN;Acc:ZDB-GENE-081022-49]	-	175	112	228	20	32	32	2.57715	1.66278	3.76839	0.303556	0.502758	0.455985
novel.2910	0	0.968369	0	110.58	102.002	112.09	0.32279	108.224	-8.23827	1.72811566991127e-11	1.35179767686289e-09	-	CHR_ALT_CTG1_1_41	40107851	40114202	+	3062	-	- && - && PF00642:Zinc finger C-x8-C-x5-C-x3-H type (and similar)	-	0	1	0	112	100	121	0	0.0103371	0	1.18361	1.09393	1.20051
novel.2001	222.158	270.175	201.089	556.851	538.573	566.009	231.141	553.811	-1.25964	1.76697806205237e-11	1.37829280303537e-09	-	CHR_ALT_CTG13_2_3	12991016	13026208	-	5369	-	- && sp|Q8BVE8|NSD2_MOUSE Histone-lysine N-methyltransferase NSD2 OS=Mus musculus OX=10090 GN=Nsd2 PE=1 SV=2 && PF17982:NSD Cys-His rich domain|PF00856:SET domain|PF17907:AWS domain	-	231	279	187	564	528	611	1.35085	1.64481	1.22731	3.39924	3.2941	3.45728
ENSDARG00000011618	376.034	389.284	429.062	852.062	807.859	782.779	398.127	814.233	-1.03273	1.78511054599214e-11	1.38851429595721e-09	slc26a2	14	25438015	25452503	-	5011	protein_coding	solute carrier family 26 (anion exchanger), member 2 [Source:ZFIN;Acc:ZDB-GENE-030717-3]	-	391	402	399	863	792	845	2.44986	2.53925	2.8058	5.57292	5.29416	5.12294
ENSDARG00000056615	516.445	498.71	682.843	190.554	225.425	225.107	565.999	213.695	1.4045	1.83510805054278e-11	1.42339434268645e-09	cybb	11	29795155	29818866	-	4284	protein_coding	cytochrome b-245, beta polypeptide (chronic granulomatous disease) [Source:ZFIN;Acc:ZDB-GENE-040426-1380]	-	537	515	635	193	221	243	3.93562	3.80506	5.22314	1.45782	1.72798	1.72323
ENSDARG00000103951	524.139	378.632	597.891	177.719	170.344	168.599	500.221	172.22	1.53783	1.92382578108358e-11	1.48802804742467e-09	tspan34	1	57521361	57533548	+	1197	protein_coding	tetraspanin 34 [Source:ZFIN;Acc:ZDB-GENE-060825-202]	-	545	391	556	180	167	182	14.2952	10.3392	16.3677	4.86603	4.67324	4.61918
ENSDARG00000030913	1456.05	1687.87	1380.74	3242.38	2877.49	2956.96	1508.22	3025.61	-1.00421	1.93168803078403e-11	1.48993579871618e-09	cluha	15	25321572	25367309	-	6052	protein_coding	clustered mitochondria (cluA/CLU1) homolog a [Source:ZFIN;Acc:ZDB-GENE-061103-457]	-	1514	1743	1284	3284	2821	3192	7.85444	9.11596	7.47608	17.559	15.6135	16.0233
ENSDARG00000077872	5904.02	4058.43	5957.4	2190.87	2297.1	1983.35	5306.62	2157.11	1.29871	2.00503067860132e-11	1.54219810942112e-09	CR626907.1	15	21167142	21177049	+	4158	unprocessed_pseudogene	-	-	6139	4191	5540	2219	2252	2141	46.3555	31.9034	46.9497	17.2691	18.1418	15.643
ENSDARG00000040623	1240.62	1696.58	1830.23	665.457	665.056	606.77	1589.15	645.761	1.29911	2.01809955460667e-11	1.54793841670428e-09	fosl2	17	41302660	41318547	+	3632	protein_coding	fos-like antigen 2 [Source:ZFIN;Acc:ZDB-GENE-070209-164]	-	1290	1752	1702	674	652	655	11.1515	15.2684	16.5128	6.00496	6.01309	5.47877
ENSDARG00000024278	151.952	204.326	159.151	422.575	558.973	719.786	171.81	567.112	-1.72274	2.09055239115056e-11	1.5990698940953e-09	adh8b	13	12633223	12646752	-	2206	protein_coding	alcohol dehydrogenase 8b [Source:ZFIN;Acc:ZDB-GENE-030529-2]	-	158	211	148	428	548	777	2.24874	3.02748	2.36409	6.27819	8.32092	10.7005
ENSDARG00000039863	431.814	564.559	728.008	208.326	165.244	173.23	574.793	182.267	1.6564	2.12220657100318e-11	1.6187980675445e-09	lifrb	21	21244046	21261636	+	4040	protein_coding	leukemia inhibitory factor receptor alpha b [Source:ZFIN;Acc:ZDB-GENE-080107-2]	-	449	583	677	211	162	187	3.48942	4.56763	5.90493	1.69004	1.34317	1.4062
novel.705	192.345	219.82	244.103	74.0494	66.3016	75.962	218.756	72.1043	1.59952	2.29734671106536e-11	1.74756569511426e-09	-	20	3418034	3424710	+	3109	-	- && sp|O43734|CIKS_HUMAN E3 ubiquitin ligase TRAF3IP2 OS=Homo sapiens OX=9606 GN=TRAF3IP2 PE=1 SV=3 && PF05699:hAT family C-terminal dimerisation region	-	200	227	227	75	65	82	2.01975	2.31105	2.57284	0.780615	0.700308	0.801273
ENSDARG00000042793	2175.42	1958.04	2652.87	1025.83	1051.65	1053.28	2262.11	1043.58	1.11591	2.3481239567908e-11	1.78128425326551e-09	tpp1	17	30843881	30855792	+	2409	protein_coding	tripeptidyl peptidase I [Source:ZFIN;Acc:ZDB-GENE-030131-6654]	-	2262	2022	2467	1039	1031	1137	29.4811	26.5674	36.0861	13.9565	14.3357	14.3387
ENSDARG00000042780	3467.01	3748.56	2467.91	9295.67	7712.41	7540.62	3227.83	8182.9	-1.34191	2.4321689063432e-11	1.83998575372205e-09	apoba	17	30704068	30727966	+	13486	protein_coding	apolipoprotein Ba [Source:ZFIN;Acc:ZDB-GENE-070702-4]	-	3605	3871	2295	9415	7561	8140	8.39287	9.0854	5.99663	22.5909	18.7799	18.337
ENSDARG00000098837	137.526	664.301	630.151	62.2015	37.7409	46.3183	477.326	48.7536	3.29093	2.56514887408182e-11	1.93528567923555e-09	tgm5l	6	2145564	2162446	-	2402	protein_coding	transglutaminase 5, like [Source:ZFIN;Acc:ZDB-GENE-110411-176]	-	143	686	586	63	37	50	1.86918	9.03973	8.59671	0.848719	0.515971	0.632389
ENSDARG00000077540	228.89	322.467	292.493	81.948	65.2816	100.047	281.283	82.4257	1.76855	2.66245593575378e-11	2.00322604234248e-09	f2rl1.2	21	7921717	7928101	-	1493	protein_coding	coagulation factor II (thrombin) receptor-like 1, tandem duplicate 2 [Source:ZFIN;Acc:ZDB-GENE-070615-24]	-	238	333	272	83	64	108	5.00502	7.05974	6.41973	1.79893	1.43587	2.19761
ENSDARG00000076923	120.215	138.477	86.0275	22.7085	23.4606	17.6009	114.907	21.2567	2.43867	2.76722102870743e-11	2.07233768517832e-09	kazna	8	26714532	26792912	-	2910	protein_coding	kazrin, periplakin interacting protein a [Source:ZFIN;Acc:ZDB-GENE-081105-97]	-	125	143	80	23	23	19	1.34867	1.55542	0.968734	0.255759	0.264747	0.198357
ENSDARG00000104540	37.5072	92.9634	46.2398	336.678	241.746	340.903	58.9035	306.442	-2.37776	2.76932099312208e-11	2.07233768517832e-09	cyp2aa8	23	42336142	42409339	+	5478	protein_coding	cytochrome P450, family 2, subfamily AA, polypeptide 8 [Source:ZFIN;Acc:ZDB-GENE-041010-183]	-	39	96	43	341	237	368	0.223528	0.554694	0.276601	2.01432	1.44918	2.04086
ENSDARG00000093304	393.345	428.987	502.185	160.934	194.825	152.85	441.506	169.536	1.38121	2.8979107611216e-11	2.16270296883381e-09	si:dkey-221j11.3	13	42544009	42551434	+	1949	protein_coding	si:dkey-221j11.3 [Source:ZFIN;Acc:ZDB-GENE-090313-247]	-	409	443	467	163	191	165	6.5887	7.19442	8.44331	2.70628	3.2826	2.57193
ENSDARG00000033539	1576.26	2272.76	1661.41	4587.11	3979.12	4931.97	1836.81	4499.4	-1.29248	2.91811450867264e-11	2.17191094145492e-09	paics	20	25618114	25631256	-	4098	protein_coding	phosphoribosylaminoimidazole carboxylase, phosphoribosylaminoimidazole succinocarboxamide synthetase [Source:ZFIN;Acc:ZDB-GENE-030131-9762]	-	1639	2347	1545	4646	3901	5324	12.5573	18.1278	13.2851	36.6863	31.886	39.4688
novel.3557	67.3206	92.9634	69.8973	262.628	217.265	238.076	76.7271	239.323	-1.64018	3.02922707491895e-11	2.24854965644454e-09	-	CHR_ALT_CTG25_1_12	19211513	19217422	+	3246	-	- && sp|Q96S86|HPLN3_HUMAN Hyaluronan and proteoglycan link protein 3 OS=Homo sapiens OX=9606 GN=HAPLN3 PE=2 SV=1 && PF00193:Extracellular link domain	-	70	96	65	266	213	257	0.677077	0.93611	0.705623	2.65173	2.198	2.40532
novel.2021	174.072	59.0705	136.569	0	1.02002	0	123.237	0.340008	8.45936	3.08603986488512e-11	2.28457959220034e-09	-	CHR_ALT_CTG14_1_13	21232892	21238444	-	1239	-	- && - && PF02627:Carboxymuconolactone decarboxylase family	-	181	61	127	0	1	0	4.58665	1.55834	3.61194	0	0.0270349	0
ENSDARG00000103973	511.637	294.384	307.548	105.644	96.9023	106.532	371.19	103.026	1.84934	3.79464071656722e-11	2.80164208841098e-09	CABZ01051602.1	KN150654.1	8142	14617	-	2723	protein_coding	-	-	532	304	286	107	95	115	6.13412	3.5337	3.70106	1.27155	1.16862	1.28303
ENSDARG00000012405	9407.57	11575.9	9682.39	18602.2	21443	21790.9	10221.9	20612	-1.0118	4.15329708137628e-11	3.04822983666058e-09	col1a1a	3	23221047	23239458	+	6021	protein_coding	collagen, type I, alpha 1a [Source:ZFIN;Acc:ZDB-GENE-030131-9102]	-	9782	11954	9004	18841	21022	23523	51.0091	62.8418	52.6956	101.259	116.95	118.689
novel.21	180.804	114.268	161.302	29.6198	31.6208	40.7601	152.124	34.0002	2.15906	4.16174500568949e-11	3.04822983666058e-09	-	1	58684169	58689234	+	3661	-	- && sp|A0ZSK3|STXA_SYNVE Neoverrucotoxin subunit alpha OS=Synanceia verrucosa OX=51996 PE=1 SV=1 && PF00622:SPRY domain	-	188	118	150	30	31	44	1.6123	1.0202	1.44377	0.265166	0.283634	0.365124
ENSDARG00000069192	429.89	405.747	467.774	183.642	204.005	171.378	434.47	186.342	1.2217	4.22126748409117e-11	3.08364706450289e-09	zgc:163030	13	33669936	33671694	-	826	protein_coding	zgc:163030 [Source:ZFIN;Acc:ZDB-GENE-060810-77]	-	447	419	435	186	200	185	16.9909	16.056	18.5574	7.28667	8.11047	6.80423
novel.3948	101.943	119.109	112.911	309.033	365.169	265.867	111.321	313.356	-1.49264	4.43571537517451e-11	3.23175220724786e-09	-	CHR_ALT_CTG5_1_1	4130888	4192475	-	11303	-	- && sp|Q9VR07|INE_DROME Sodium- and chloride-dependent GABA transporter ine OS=Drosophila melanogaster OX=7227 GN=ine PE=1 SV=1 && PF00209:Sodium:neurotransmitter symporter family	-	106	123	105	313	358	287	0.294443	0.344442	0.327343	0.89608	1.06093	0.771393
ENSDARG00000086654	253.895	245.966	771.021	35.5437	57.1214	64.8456	423.627	52.5036	3.01092	4.54969073961826e-11	3.30606869455471e-09	cbln11	7	4291707	4296771	-	936	protein_coding	cerebellin 11 [Source:ZFIN;Acc:ZDB-GENE-111110-2]	-	264	254	717	36	56	70	8.85557	8.58938	26.993	1.24458	2.00405	2.27201
novel.3608	91.3637	170.433	101.082	507.485	479.412	365.914	120.96	450.937	-1.89715	4.68117335539357e-11	3.39268346095755e-09	-	CHR_ALT_CTG25_1_5	12749821	12781498	-	2572	-	- && sp|Q01650|LAT1_HUMAN Large neutral amino acids transporter small subunit 1 OS=Homo sapiens OX=9606 GN=SLC7A5 PE=1 SV=2 && PF13520:Amino acid permease	-	95	176	94	514	470	395	1.15969	2.16594	1.28785	6.46679	6.12101	4.66566
novel.1849	265.436	161.718	230.124	616.091	582.434	616.96	219.092	605.161	-1.46607	4.90517803664873e-11	3.5457246368058e-09	-	CHR_ALT_CTG12_2_1	19306581	19329065	+	9901	-	- && sp|Q9UPQ9|TNR6B_HUMAN Trinucleotide repeat-containing gene 6B protein OS=Homo sapiens OX=9606 GN=TNRC6B PE=1 SV=4 && PF16608:TNRC6-PABC binding domain	-	276	167	214	624	571	666	0.875223	0.533877	0.761627	2.0394	1.93176	2.04354
ENSDARG00000012271	330.833	416.399	464.548	141.187	156.064	157.482	403.927	151.578	1.41325	5.09656468832188e-11	3.67445014983373e-09	tmem206	17	45378908	45387134	-	2199	protein_coding	transmembrane protein 206 [Source:ZFIN;Acc:ZDB-GENE-040426-1173]	-	344	430	432	143	153	170	4.91159	6.18938	6.92255	2.1043	2.33057	2.34861
ENSDARG00000068939	129.833	87.1532	111.836	18.7592	25.5006	20.38	109.607	21.5466	2.34862	5.89578482976566e-11	4.23959131521665e-09	xaf1	15	29154547	29162261	-	1609	protein_coding	XIAP associated factor 1 [Source:ZFIN;Acc:ZDB-GENE-060929-840]	-	135	90	104	19	25	22	2.63431	1.77048	2.27764	0.382115	0.520451	0.415388
novel.3423	1864.78	3017.44	2906.65	996.211	1008.8	802.233	2596.29	935.749	1.47234	5.95132223192630e-11	4.26841196857613e-09	-	CHR_ALT_CTG23_2_3	16648519	16684190	-	2568	-	- && sp|O00560|SDCB1_HUMAN Syntenin-1 OS=Homo sapiens OX=9606 GN=SDCBP PE=1 SV=1 && -	-	1939	3116	2703	1009	989	866	23.7067	38.4067	37.0902	12.7143	12.9002	10.245
novel.4197	200.038	247.902	319.377	64.1761	81.602	47.2446	255.773	64.3409	1.99278	6.2004575314101e-11	4.43557600556547e-09	-	CHR_ALT_CTG5_2_4	28853120	28862158	+	4066	-	- && sp|P38029|A1AT2_HORSE Alpha-1-antiproteinase 2 OS=Equus caballus OX=9796 PE=1 SV=2 && -	-	208	256	297	65	80	51	1.60614	1.99286	2.57393	0.5173	0.659051	0.381057
ENSDARG00000010169	523.177	577.148	694.672	244.857	260.106	262.161	598.332	255.708	1.22578	6.48614217754739e-11	4.62795462399524e-09	myd88	24	20188914	20192996	-	1485	protein_coding	myeloid differentiation primary response 88 [Source:ZFIN;Acc:ZDB-GENE-040219-3]	-	544	596	646	248	255	283	11.5017	12.7035	15.329	5.40408	5.75188	5.78958
novel.3217	279.861	284.7	325.829	67.1381	99.9624	112.09	296.797	93.0636	1.67175	6.58433514954471e-11	4.68590841454583e-09	-	CHR_ALT_CTG22_1_5	19651305	19657231	-	1457	-	- && sp|Q1LUK1|MIC13_DANRE MICOS complex subunit MIC13 OS=Danio rerio OX=7955 GN=micos13 PE=3 SV=1 && PF15884:MICOS complex subunit MIC13, QIL1	-	291	294	303	68	98	121	6.27079	6.38693	7.32809	1.51024	2.25301	2.52298
novel.3057	394.306	293.416	361.315	141.187	127.503	108.385	349.679	125.692	1.4769	6.9753878076143e-11	4.95144944811449e-09	-	CHR_ALT_CTG21_1_10	19450454	19481874	+	1809	-	- && sp|P58355|S45A2_MOUSE Membrane-associated transporter protein OS=Mus musculus OX=10090 GN=Slc45a2 PE=1 SV=1 && -	-	410	303	336	143	125	117	7.11596	5.30162	6.54498	2.55796	2.31456	1.96487
ENSDARG00000019521	1703.21	1172.69	1827.01	640.774	610.995	607.696	1567.64	619.821	1.33851	7.00957800462316e-11	4.96296096004254e-09	mpx	10	7778870	7785945	-	3754	protein_coding	myeloid-specific peroxidase [Source:ZFIN;Acc:ZDB-GENE-030131-9460]	-	1771	1211	1699	649	599	656	14.812	10.2107	15.948	5.59431	5.34477	5.30881
novel.1830	978.072	871.532	576.384	239.92	259.086	308.48	808.663	269.162	1.58711	7.65311171870803e-11	5.40474102017097e-09	-	CHR_ALT_CTG12_1_7	18377725	18408281	-	7748	-	- && sp|Q6ZVM7|TM1L2_HUMAN TOM1-like protein 2 OS=Homo sapiens OX=9606 GN=TOM1L2 PE=1 SV=1 && PF03127:GAT domain|PF00790:VHS domain	-	1017	900	536	243	254	333	4.12116	3.67669	2.43771	1.01488	1.0981	1.3057
ENSDARG00000035890	4020.96	3622.67	4927.22	1905.54	2073.71	1962.04	4190.29	1980.43	1.08115	7.7695135733631e-11	5.47294842605294e-09	fuca1.1	19	32495419	32500373	-	1775	protein_coding	alpha-L-fucosidase 1, tandem duplicate 1 [Source:ZFIN;Acc:ZDB-GENE-030131-7434]	-	4181	3741	4582	1930	2033	2118	73.9555	66.7104	90.9629	35.1848	38.365	36.2506
novel.2614	152.914	100.71	182.808	35.5437	24.4806	21.3064	145.478	27.1102	2.42441	7.92466424611762e-11	5.56803444855079e-09	-	CHR_ALT_CTG18_1_21	19810020	19819961	-	4299	-	- && sp|Q6PD74|AAGAB_HUMAN Alpha- and gamma-adaptin-binding protein p34 OS=Homo sapiens OX=9606 GN=AAGAB PE=1 SV=1 && -	-	159	104	170	36	24	23	1.16123	0.76572	1.39344	0.270976	0.186999	0.162535
ENSDARG00000074745	1578.19	807.62	758.117	4566.38	3257.96	3865.72	1047.97	3896.69	-1.89441	8.47836517886436e-11	5.94195679400969e-09	zmp:0000000760	13	1726953	1786145	+	7585	protein_coding	zmp:0000000760 [Source:ZFIN;Acc:ZDB-GENE-130530-763]	-	1641	834	705	4625	3194	4173	6.79269	3.48028	3.27523	19.7312	14.1051	16.714
ENSDARG00000036776	716.484	641.06	693.597	349.513	326.408	288.1	683.713	321.34	1.08973	8.52792971348877e-11	5.96156261211558e-09	aldh8a1	23	31752604	31763753	-	1690	protein_coding	aldehyde dehydrogenase 8 family, member A1 [Source:ZFIN;Acc:ZDB-GENE-040912-3]	-	745	662	645	354	320	311	13.8407	12.3987	13.4487	6.77818	6.34248	5.59063
ENSDARG00000087574	308.713	375.727	411.857	150.073	139.743	119.501	365.432	136.439	1.42156	8.76138044273431e-11	6.10929288296016e-09	nox1	14	41345175	41361847	+	3098	protein_coding	NADPH oxidase 1 [Source:ZFIN;Acc:ZDB-GENE-070404-1]	-	321	388	383	152	137	129	3.25321	3.96419	4.35637	1.58766	1.48127	1.26501
ENSDARG00000089706	296.211	227.567	483.905	71.0874	81.602	87.0784	335.894	79.9226	2.06997	9.34988027278078e-11	6.50323032675808e-09	ANPEP	7	15341333	15370042	-	3117	protein_coding	si:ch211-276a23.5 [Source:ZFIN;Acc:ZDB-GENE-141215-4]	-	308	235	450	72	80	94	3.10243	2.38636	5.08725	0.747467	0.859705	0.916175
ENSDARG00000012694	20552	21493.9	32446.3	10119.1	9811.62	9835.22	24830.8	9921.98	1.32341	1.04282935398848e-10	7.21695412322902e-09	c3a.1	1	56130222	56176976	-	5069	protein_coding	complement component c3a, duplicate 1 [Source:ZFIN;Acc:ZDB-GENE-990415-35]	-	21370	22196	30173	10249	9619	10617	132.364	138.598	209.751	65.4268	63.5629	63.6307
ENSDARG00000039243	485.67	76.5011	118.288	5.92395	14.2803	15.7482	226.82	11.9842	4.24129	1.04773533459306e-10	7.23277894852955e-09	zgc:152791	13	37617518	37620290	-	991	protein_coding	zgc:152791 [Source:ZFIN;Acc:ZDB-GENE-060901-4]	-	505	79	110	6	14	17	15.9995	2.52323	3.91135	0.195918	0.473206	0.52115
novel.1371	66.3589	114.268	112.911	16.7845	13.2603	6.48456	97.8458	12.1765	3.01225	1.09074533105533e-10	7.51091043053135e-09	-	8	2471910	2475461	+	589	-	- && sp|Q22799|DYL1_CAEEL Dynein light chain 1, cytoplasmic OS=Caenorhabditis elegans OX=6239 GN=dlc-1 PE=1 SV=1 && PF01221:Dynein light chain type 1	-	69	118	105	17	13	7	3.67809	6.34119	6.28177	0.933964	0.739306	0.361052
novel.4968	116.368	136.54	135.493	390.981	322.328	301.995	129.467	338.435	-1.38664	1.16804531122374e-10	8.02319283055254e-09	-	KN149730.1	3803	6633	+	603	-	- && sp|P40424|PBX1_HUMAN Pre-B-cell leukemia transcription factor 1 OS=Homo sapiens OX=9606 GN=PBX1 PE=1 SV=1 && PF00046:Homeodomain|PF03792:PBC domain	-	121	141	126	396	316	326	6.30023	7.40127	7.3631	21.2507	17.5536	16.4243
ENSDARG00000100534	381.804	352.486	450.569	142.175	175.444	151.924	394.953	156.514	1.33528	1.21806822295388e-10	8.3460342035795e-09	IRAK4	25	768014	774471	-	1464	protein_coding	interleukin 1 receptor associated kinase 4 [Source:HGNC Symbol;Acc:HGNC:17967]	-	397	364	419	144	172	164	8.51408	7.86981	10.0851	3.18286	3.93535	3.40322
ENSDARG00000018283	784.766	864.753	1128.04	363.336	386.589	405.748	925.852	385.224	1.26448	1.26578034082774e-10	8.65148330477136e-09	cyba	18	31073265	31075619	+	1033	protein_coding	cytochrome b-245, alpha polypeptide [Source:ZFIN;Acc:ZDB-GENE-040426-1526]	-	816	893	1049	368	379	438	24.8015	27.3625	35.7835	11.5277	12.2895	12.8813
ENSDARG00000043133	528.948	575.211	547.35	210.3	234.606	277.91	550.503	240.939	1.19131	1.33237967071449e-10	9.08419749319488e-09	cldnf	15	2650787	2652640	-	1854	protein_coding	claudin f [Source:ZFIN;Acc:ZDB-GENE-010328-6]	-	550	594	509	213	230	300	9.31411	10.141	9.67422	3.71763	4.15541	4.91585
novel.3028	1029.04	689.479	811.884	270.527	362.109	320.523	843.469	317.719	1.40884	1.39043435664474e-10	9.45666598276628e-09	-	CHR_ALT_CTG20_1_4	9767125	9779140	+	1597	-	- && sp|P62333|PRS10_HUMAN 26S proteasome regulatory subunit 10B OS=Homo sapiens OX=9606 GN=PSMC6 PE=1 SV=1 && PF00004:ATPase family associated with various cellular activities (AAA)|PF16450:Proteasomal ATPase OB C-terminal domain	-	1070	712	755	274	355	346	21.0362	14.1117	16.659	5.5519	7.44594	6.58201
novel.3987	778.996	974.179	1026.95	427.512	438.611	390.926	926.709	419.016	1.14509	1.5227252929913e-10	1.03309615516876e-08	-	CHR_ALT_CTG5_1_17	28273630	28284209	+	4226	-	- && sp|Q9WUF4|VAMP8_RAT Vesicle-associated membrane protein 8 OS=Rattus norvegicus OX=10116 GN=Vamp8 PE=1 SV=1 && PF00957:Synaptobrevin	-	810	1006	955	433	430	422	6.01789	7.53482	7.96309	3.31554	3.40828	3.03368
ENSDARG00000023151	42899.6	45430.1	93371	16178.3	15138.2	18466.2	60566.9	16594.2	1.86784	1.56748883970105e-10	1.06085954241826e-08	ucp1	1	53374454	53388914	+	3098	protein_coding	uncoupling protein 1 [Source:ZFIN;Acc:ZDB-GENE-010503-1]	-	44607	46914	86829	16386	14841	19934	452.075	479.32	987.623	171.154	160.464	195.479
ENSDARG00000035719	397.192	587.8	325.829	128.352	146.884	113.943	436.94	129.726	1.7533	1.64228779307274e-10	1.10876510587085e-08	arl5c	3	16134376	16142057	-	1572	protein_coding	ADP-ribosylation factor-like 5C [Source:ZFIN;Acc:ZDB-GENE-040426-1866]	-	413	607	303	130	144	123	8.24871	12.2219	6.792	2.67601	3.06836	2.37706
ENSDARG00000105643	206.77	165.591	316.151	48.3789	65.2816	44.4656	229.504	52.7087	2.12305	1.6876118387378e-10	1.13658599275773e-08	adgrg1	7	28648706	28658143	-	3221	protein_coding	adhesion G protein-coupled receptor G1 [Source:ZFIN;Acc:ZDB-GENE-030131-3671]	-	215	171	294	49	64	48	2.09573	1.68039	3.21636	0.492268	0.665557	0.452729
ENSDARG00000016200	1962.88	2937.06	3804.57	968.566	1026.14	983.8	2901.5	992.837	1.54705	1.69717793748276e-10	1.14024755201245e-08	trib3	11	24058530	24063196	-	2180	protein_coding	tribbles pseudokinase 3 [Source:ZFIN;Acc:ZDB-GENE-040426-2609]	-	2041	3033	3538	981	1006	1062	29.3951	44.0372	57.1885	14.5616	15.4574	14.7998
ENSDARG00000086458	796.307	675.921	900.063	346.551	326.408	378.884	790.764	350.614	1.17259	1.84651254087541e-10	1.23756676677652e-08	hdac10	25	5015019	5033064	+	2287	protein_coding	histone deacetylase 10 [Source:ZFIN;Acc:ZDB-GENE-030131-5464]	-	828	698	837	351	320	409	11.3672	9.66036	12.8964	4.96635	4.68684	5.43306
ENSDARG00000016457	490.479	554.875	590.364	213.262	267.246	200.095	545.239	226.868	1.26566	1.87112889076451e-10	1.24912822009795e-08	irf9	12	13282797	13306883	+	1832	protein_coding	interferon regulatory factor 9 [Source:ZFIN;Acc:ZDB-GENE-040912-165]	-	510	573	549	216	262	216	8.74044	9.89996	10.5598	3.81526	4.7904	3.58192
novel.2112	75.9761	94.9001	78.5001	0	0	0.926366	83.1254	0.308789	7.89176	1.87281020939613e-10	1.24912822009795e-08	-	CHR_ALT_CTG14_1_35	38869682	38874863	+	1026	-	- && sp|Q6DEM5|TIM8A_DANRE Mitochondrial import inner membrane translocase subunit Tim8 A OS=Danio rerio OX=7955 GN=timm8a PE=3 SV=1 && PF02953:Tim10/DDP family zinc finger	-	79	98	73	0	0	1	2.41751	3.02331	2.50717	0	0	0.0296101
ENSDARG00000075121	933.833	1707.23	1411.93	447.258	491.652	475.226	1351	471.379	1.51903	1.93759250547207e-10	1.28922269526747e-08	hbegfa	14	7048930	7051940	+	1891	protein_coding	heparin-binding EGF-like growth factor a [Source:ZFIN;Acc:ZDB-GENE-080204-119]	-	971	1763	1313	453	482	513	16.1219	29.5097	24.467	7.75181	8.53791	8.24163
ENSDARG00000104716	470.283	435.766	397.877	210.3	175.444	177.862	434.642	187.869	1.21064	1.98031395669041e-10	1.31448099245414e-08	zgc:91849	9	445471	456541	-	4633	protein_coding	zgc:91849 [Source:ZFIN;Acc:ZDB-GENE-040718-438]	-	489	450	370	213	172	192	3.31387	3.07436	2.81415	1.48769	1.24355	1.259
ENSDARG00000058160	133.679	183.022	262.384	46.4043	34.6808	47.2446	193.028	42.7766	2.17106	2.05962799045074e-10	1.36384910552317e-08	tnfaip2b	13	7442023	7453702	+	2181	protein_coding	tumor necrosis factor, alpha-induced protein 2b [Source:ZFIN;Acc:ZDB-GENE-081107-56]	-	139	189	244	47	34	51	2.001	2.7429	3.94223	0.69733	0.522179	0.710398
novel.2535	186.574	183.99	436.59	30.6071	55.0813	46.3183	269.051	44.0022	2.61155	2.1230677001724e-10	1.39914765946386e-08	-	CHR_ALT_CTG17_1_9	20245345	20251584	-	2962	-	- && sp|O55003|BNIP3_MOUSE BCL2/adenovirus E1B 19 kDa protein-interacting protein 3 OS=Mus musculus OX=10090 GN=Bnip3 PE=1 SV=1 && PF06553:BNIP3	-	194	190	406	31	54	50	2.05639	2.03036	4.83002	0.338667	0.610668	0.512829
ENSDARG00000098398	470.283	429.956	491.432	201.414	215.225	226.033	463.89	214.224	1.11404	2.12421556269003e-10	1.39914765946386e-08	CABZ01079480.1	9	56443416	56459826	+	6304	protein_coding	-	-	489	444	457	204	211	244	2.43546	2.22931	2.55451	1.04715	1.12115	1.17587
novel.2807	0	0.968369	0	93.7959	68.3416	91.7102	0.32279	84.6159	-7.88359	2.12826844185376e-10	1.39914765946386e-08	-	CHR_ALT_CTG1_1_12	17699750	17709841	-	1217	-	- && sp|Q7T347|UFSP2_DANRE Ufm1-specific protease 2 OS=Danio rerio OX=7955 GN=ufsp2 PE=2 SV=1 && -	-	0	1	0	95	67	99	0	0.0260084	0	2.52598	1.84408	2.47134
novel.1526	46.1627	51.3236	58.0686	2.96198	3.06007	4.63183	51.8516	3.55129	3.85906	2.1332023490178e-10	1.39914765946386e-08	-	CHR_ALT_CTG10_1_26	28148030	28253347	-	3017	-	- && - && -	-	48	53	54	3	3	5	0.499522	0.556038	0.630705	0.0321768	0.0333075	0.050348
ENSDARG00000112454	436.622	253.713	315.076	100.707	106.083	68.5511	335.137	91.7803	1.87033	2.14187127273149e-10	1.40150453682309e-08	FO744833.2	10	21913105	21955231	-	10536	protein_coding	-	-	454	262	293	102	104	74	1.35291	0.7871	0.97994	0.313271	0.330639	0.213375
novel.2009	237.546	93.9318	161.302	20.7338	32.6408	25.9382	164.26	26.4376	2.63658	2.34903017816739e-10	1.53342246595121e-08	-	CHR_ALT_CTG13_2_5	23059025	23063544	-	2042	-	- && - && PF04360:Serglycin	-	247	97	150	21	32	28	3.79778	1.50356	2.58847	0.332782	0.524917	0.416572
ENSDARG00000009881	377.957	257.586	434.439	85.8973	94.8623	127.838	356.661	102.866	1.79188	2.36051648926656e-10	1.53728636363485e-08	ier5	22	16497670	16499153	+	1484	protein_coding	immediate early response 5 [Source:ZFIN;Acc:ZDB-GENE-030616-127]	-	393	266	404	87	93	138	8.31471	5.67351	9.59302	1.89706	2.09916	2.82509
ENSDARG00000044039	129.833	124.92	209.692	21.7212	39.781	30.5701	154.815	30.6907	2.33464	2.39952273083483e-10	1.55901226274217e-08	stx11a	17	7727464	7733037	-	1526	protein_coding	syntaxin 11a [Source:ZFIN;Acc:ZDB-GENE-040426-2564]	-	135	129	195	22	39	33	2.77759	2.67571	4.50285	0.466514	0.856064	0.656972
novel.4633	327.948	344.739	466.699	119.466	150.964	138.028	379.795	136.153	1.47936	2.55144528572953e-10	1.6538276684237e-08	-	CHR_ALT_CTG7_1_34	40970313	40977231	-	3243	-	- && sp|Q8AV61|INSI1_DANRE Insulin-induced gene 1 protein OS=Danio rerio OX=7955 GN=insig1 PE=2 SV=1 && PF07281:Insulin-induced protein (INSIG)	-	341	356	434	121	148	149	3.30138	3.47462	4.71575	1.20735	1.52866	1.39581
novel.2091	117.33	75.5328	64.5206	0	1.02002	0	85.7945	0.340008	7.93822	2.58104297847416e-10	1.66909460807042e-08	-	CHR_ALT_CTG14_1_28	33940615	33946145	-	1608	-	- && sp|F1QGD2|ZDH24_DANRE Probable palmitoyltransferase ZDHHC24 OS=Danio rerio OX=7955 GN=zdhhc24 PE=2 SV=1 && PF01529:DHHC palmitoyltransferase	-	122	78	60	0	1	0	2.38211	1.53537	1.31484	0	0.020831	0
ENSDARG00000017799	412.579	655.586	596.816	216.224	200.945	184.347	554.994	200.505	1.4689	2.64926202258482e-10	1.70920729508492e-08	tgm1	23	1730663	1748141	+	3008	protein_coding	transglutaminase 1, K polypeptide [Source:ZFIN;Acc:ZDB-GENE-030131-9032]	-	429	677	555	219	197	199	4.47783	7.12385	6.50164	2.35593	2.19374	2.00985
ENSDARG00000089463	307.751	111.362	182.808	38.5057	30.6007	32.4228	200.641	33.8431	2.56792	2.8618722219162e-10	1.83778785264586e-08	dhx58	3	17689419	17710221	+	2052	protein_coding	DEXH (Asp-Glu-X-His) box polypeptide 58 [Source:ZFIN;Acc:ZDB-GENE-120612-3]	-	320	115	170	39	30	35	4.89622	1.77388	2.9193	0.615012	0.489711	0.518177
ENSDARG00000091058	141.373	136.54	183.884	24.6831	47.9412	25.0119	153.932	32.5454	2.24518	2.90495485623207e-10	1.8611257179846e-08	tmem173	14	7764331	7786585	-	1699	protein_coding	transmembrane protein 173 [Source:ZFIN;Acc:ZDB-GENE-120921-1]	-	147	141	171	25	47	27	2.71652	2.62682	3.54659	0.476149	0.926618	0.482789
novel.3822	415.464	393.158	629.076	1489.87	1380.09	1116.27	479.233	1328.75	-1.47202	2.91911988238108e-10	1.8658716970414e-08	-	CHR_ALT_CTG3_1_5	11953039	12012702	-	8381	-	- && sp|P30519|HMOX2_HUMAN Heme oxygenase 2 OS=Homo sapiens OX=9606 GN=HMOX2 PE=1 SV=2 && PF01126:Heme oxygenase	-	432	406	585	1509	1353	1205	1.61836	1.53333	2.45962	5.82626	5.40752	4.36796
novel.1822	588.574	542.287	334.432	118.479	176.464	108.385	488.431	134.443	1.86293	3.03418695265466e-10	1.93494236313286e-08	-	CHR_ALT_CTG12_1_7	18238599	18349471	+	6281	-	- && sp|Q5MJS3|FA20C_MOUSE Extracellular serine/threonine protein kinase FAM20C OS=Mus musculus OX=10090 GN=Fam20c PE=1 SV=1 && -	-	612	560	311	120	173	117	3.05922	2.82204	1.74477	0.618228	0.9226	0.565906
ENSDARG00000045611	499.134	337.961	484.98	163.896	147.904	174.157	440.692	161.985	1.44305	3.18598304063454e-10	2.02706335716686e-08	nfybb	25	28823952	28846945	+	1428	protein_coding	nuclear transcription factor Y, beta b [Source:ZFIN;Acc:ZDB-GENE-050306-25]	-	519	349	451	166	145	188	11.4111	7.73573	11.129	3.76163	3.40123	3.9996
ENSDARG00000087911	8891.13	4137.84	10639.5	2146.44	2157.35	2065.8	7889.47	2123.2	1.89366	3.5484905439141e-10	2.25251653768046e-08	psme4a	13	35689749	35744963	+	7207	protein_coding	proteasome activator subunit 4a [Source:ZFIN;Acc:ZDB-GENE-091204-452]	-	9245	4273	9894	2174	2115	2230	40.2755	18.7665	48.3755	9.76116	9.82997	9.40021
ENSDARG00000002298	151.952	267.27	224.747	65.1635	41.821	33.3492	214.656	46.7779	2.19945	3.60014031945253e-10	2.28006134497805e-08	ankrd22	12	17154655	17158635	+	1106	protein_coding	ankyrin repeat domain 22 [Source:ZFIN;Acc:ZDB-GENE-040426-1120]	-	158	276	209	66	41	36	4.48529	7.89875	6.65884	1.93101	1.24172	0.98886
ENSDARG00000000796	710.713	847.323	332.281	124.403	160.144	157.482	630.106	147.343	2.09686	3.64570006158644e-10	2.30363194051685e-08	nr4a1	23	32149269	32194397	-	5776	protein_coding	nuclear receptor subfamily 4, group A, member 1 [Source:ZFIN;Acc:ZDB-GENE-040704-11]	-	739	875	309	126	157	170	4.01704	4.79496	1.88512	0.705894	0.910476	0.894147
ENSDARG00000028731	674.168	562.622	1017.28	248.806	259.086	252.898	751.355	253.597	1.56643	3.72588524664798e-10	2.34892395697924e-08	stat4	9	41156287	41208343	+	6267	protein_coding	signal transducer and activator of transcription 4 [Source:ZFIN;Acc:ZDB-GENE-030616-264]	-	701	581	946	252	254	273	3.51194	2.93441	5.31911	1.30118	1.35759	1.3234
ENSDARG00000086881	816.503	1527.12	1302.24	201.414	388.629	366.841	1215.29	318.961	1.92974	4.23385105068999e-10	2.66308266657637e-08	ier2b	11	31038409	31039533	-	1125	protein_coding	immediate early response 2b [Source:ZFIN;Acc:ZDB-GENE-030131-8244]	-	849	1577	1211	204	381	396	23.6943	44.3694	37.9314	5.86778	11.3441	10.6938
ENSDARG00000036791	183.689	183.99	213.993	477.865	418.21	410.38	193.891	435.485	-1.16833	4.24604688949848e-10	2.66468392635731e-08	dnmt3bb.1	23	17011454	17101360	-	3678	protein_coding	DNA (cytosine-5-)-methyltransferase 3 beta, duplicate b.1 [Source:ZFIN;Acc:ZDB-GENE-050314-1]	-	191	190	199	484	410	443	1.63046	1.63511	1.90655	4.25824	3.73395	3.65914
ENSDARG00000095820	76.9378	62.944	97.8563	6.91128	14.2803	3.70546	79.246	8.29903	3.26772	4.32181412018561e-10	2.70608284128538e-08	BX649485.4	22	11097512	11098318	+	641	lincRNA	-	-	80	65	91	7	14	4	3.91851	3.20966	5.00255	0.353375	0.731587	0.189579
ENSDARG00000061948	1501.25	1880.57	1891.53	887.605	835.4	906.912	1757.78	876.639	1.00346	4.41368611647652e-10	2.75144644724456e-08	amotl2b	2	22851832	22861178	+	2985	protein_coding	angiomotin like 2b [Source:ZFIN;Acc:ZDB-GENE-061103-307]	-	1561	1942	1759	899	819	979	16.419	20.5925	20.7649	9.74567	9.19043	9.96382
novel.1306	1203.12	980.958	733.384	413.689	326.408	339.976	972.486	360.024	1.43396	4.41419177970282e-10	2.75144644724456e-08	-	7	986101	999482	+	7326	-	- && - && -	-	1251	1013	682	419	320	367	5.36141	4.3767	3.28039	1.85073	1.46312	1.5219
ENSDARG00000096905	258.703	356.36	216.144	677.305	790.519	737.387	277.069	735.07	-1.40654	4.6327430565738e-10	2.8746951465432e-08	si:ch73-23l24.1	6	15250672	15259419	+	533	protein_coding	si:ch73-23l24.1 [Source:ZFIN;Acc:ZDB-GENE-131127-400]	-	269	368	201	686	775	796	15.8458	21.8537	13.2885	41.6479	48.7047	45.3705
ENSDARG00000041323	690.517	839.576	608.645	235.971	300.907	319.596	712.912	285.491	1.32033	4.87590096412876e-10	3.01030778865908e-08	csdc2a	12	19099264	19103490	-	1348	protein_coding	cold shock domain containing C2, RNA binding a [Source:ZFIN;Acc:ZDB-GENE-040718-442]	-	718	867	566	239	295	345	16.7233	20.3579	14.7957	5.73726	7.33041	7.77529
novel.3580	58.6651	48.4184	121.514	415.664	332.528	296.437	76.1991	348.21	-2.19631	4.88399626740763e-10	3.01030778865908e-08	-	CHR_ALT_CTG25_1_17	21862172	21893837	-	2807	-	- && sp|Q3TQF0|FBX31_MOUSE F-box only protein 31 OS=Mus musculus OX=10090 GN=Fbxo31 PE=1 SV=1 && PF12937:F-box-like	-	61	50	113	421	326	320	0.682301	0.563809	1.41855	4.85329	3.89019	3.46334
novel.2036	53.8565	61.0072	52.6918	6.91128	6.12015	5.55819	55.8519	6.19654	3.17432	4.93200931115323e-10	3.03313080420655e-08	-	CHR_ALT_CTG14_1_19	24216324	24223462	+	2599	-	- && sp|O88452|STC2_MOUSE Stanniocalcin-2 OS=Mus musculus OX=10090 GN=Stc2 PE=1 SV=1 && PF03298:Stanniocalcin family	-	56	63	49	7	6	6	0.676504	0.767253	0.664351	0.0871541	0.0773288	0.0701346
ENSDARG00000052515	740.527	561.654	1248.47	238.933	201.965	258.456	850.218	233.118	1.86598	5.0949784885123e-10	3.12639202229534e-08	calcoco2	12	20641102	20652923	+	3338	protein_coding	calcium binding and coiled-coil domain 2 [Source:ZFIN;Acc:ZDB-GENE-050522-346]	-	770	580	1161	242	198	279	7.24257	5.49979	12.2561	2.34599	1.9869	2.53925
novel.1815	641.469	625.566	510.788	203.389	275.407	170.451	592.608	216.416	1.45479	5.18735026816681e-10	3.17601558658293e-08	-	CHR_ALT_CTG12_1_6	17566423	17598662	-	9396	-	- && sp|E1B9W9|UBP42_BOVIN Ubiquitin carboxyl-terminal hydrolase 42 OS=Bos taurus OX=9913 GN=USP42 PE=3 SV=1 && PF00069:Protein kinase domain|PF00443:Ubiquitin carboxyl-terminal hydrolase	-	667	646	475	206	270	184	2.2288	2.17617	1.78139	0.709448	0.962536	0.594925
ENSDARG00000042613	670.321	638.155	732.309	202.402	312.127	293.658	680.262	269.396	1.33616	5.26421411950901e-10	3.21594567438058e-08	crp2	24	38092608	38097305	-	785	protein_coding	C-reactive protein 2 [Source:ZFIN;Acc:ZDB-GENE-030131-5826]	-	697	659	681	205	306	317	27.8774	26.5717	30.5693	8.45046	13.0571	12.2681
ENSDARG00000086739	304.866	147.192	238.726	60.2268	29.5807	49.0974	230.262	46.3016	2.31263	5.7153714376635e-10	3.48385323417665e-08	SLC17A3	19	43750676	43768721	+	1816	protein_coding	si:ch1073-513e17.1 [Source:ZFIN;Acc:ZDB-GENE-030131-7188]	-	317	152	222	61	29	53	5.48065	2.6493	4.30769	1.08695	0.534907	0.88664
ENSDARG00000092243	96.1723	191.737	172.055	33.5691	27.5407	13.8955	153.321	25.0017	2.6201	5.81824078629149e-10	3.53874631788253e-08	BX005065.1	8	45035418	45037752	-	597	lincRNA	-	-	100	198	160	34	27	15	5.25913	10.4977	9.44394	1.8429	1.51491	0.763316
novel.14	46.1627	94.9001	61.2946	7.8986	1.02002	2.7791	67.4525	3.89924	4.11133	6.19931839283426e-10	3.76223689629302e-08	-	1	44647933	44651639	+	1353	-	- && - && -	-	48	98	57	8	1	3	1.11386	2.29262	1.48452	0.191332	0.024757	0.0673614
ENSDARG00000071036	60.5885	90.0583	105.384	16.7845	10.2002	12.0428	85.3435	13.0092	2.71184	6.68754787124052e-10	4.04963288088957e-08	si:dkey-286j15.3	22	29990448	30000826	+	1080	protein_coding	si:dkey-286j15.3 [Source:ZFIN;Acc:ZDB-GENE-060503-635]	-	63	93	98	17	10	13	1.83149	2.72561	3.1975	0.509356	0.31015	0.365685
ENSDARG00000007760	683.785	822.145	944.152	348.526	380.469	376.104	816.694	368.366	1.14821	6.70260628070389e-10	4.04987018006732e-08	spg21	7	13625929	13648663	-	1407	protein_coding	spastic paraplegia 21 (autosomal recessive, Mast syndrome) [Source:ZFIN;Acc:ZDB-GENE-040426-2722]	-	711	849	878	353	373	406	15.8659	19.0993	21.9891	8.11852	8.87996	8.76636
novel.2913	5.77034	1.93674	2.15069	55.2902	43.8611	57.4347	3.28592	52.1953	-3.97672	6.81816679370106e-10	4.11069955621108e-08	-	CHR_ALT_CTG1_1_41	40119812	40128341	-	729	-	- && sp|Q96JP5|ZFP91_HUMAN E3 ubiquitin-protein ligase ZFP91 OS=Homo sapiens OX=9606 GN=ZFP91 PE=1 SV=1 && -	-	6	2	2	56	43	62	0.258412	0.0868374	0.0966741	2.48575	1.97577	2.58376
ENSDARG00000053131	60.5885	87.1532	177.432	2.96198	10.2002	12.9691	108.391	8.71045	3.63124	6.85828872342189e-10	4.12588075206642e-08	irak3	4	12782134	12790990	-	2262	protein_coding	interleukin-1 receptor-associated kinase 3 [Source:ZFIN;Acc:ZDB-GENE-060503-710]	-	63	90	165	3	10	14	0.874453	1.25937	2.57039	0.0429166	0.148082	0.188028
novel.2952	118.292	64.8807	101.082	469.967	252.966	392.779	94.7516	371.904	-1.97332	7.03099522317105e-10	4.22058415429179e-08	-	CHR_ALT_CTG1_2_3	21012291	21077162	-	6026	-	- && sp|Q8CHG7|RPGF2_MOUSE Rap guanine nucleotide exchange factor 2 OS=Mus musculus OX=10090 GN=Rapgef2 PE=1 SV=2 && PF00617:RasGEF domain|PF00788:Ras association (RalGDS/AF-6) domain|PF00595:PDZ domain	-	123	67	94	476	248	424	0.640862	0.351925	0.549676	2.55608	1.37854	2.13759
ENSDARG00000104687	819.388	836.671	1015.12	355.437	431.47	440.024	890.394	408.977	1.12193	7.43635879753196e-10	4.45423374135033e-08	slc16a9b	12	7589193	7607114	-	2553	protein_coding	solute carrier family 16, member 9b [Source:ZFIN;Acc:ZDB-GENE-040801-69]	-	852	864	944	360	423	475	10.478	10.7119	13.0295	4.56297	5.54991	5.65236
novel.2486	99.0575	110.394	87.1028	293.236	241.746	246.413	98.8514	260.465	-1.39618	7.47299214912154e-10	4.46648771025309e-08	-	CHR_ALT_CTG17_1_23	28348883	28578732	+	5842	-	- && sp|Q7Z553|MDGA2_HUMAN MAM domain-containing glycosylphosphatidylinositol anchor protein 2 OS=Homo sapiens OX=9606 GN=MDGA2 PE=1 SV=2 && PF00629:MAM domain, meprin/A5/mu	-	103	114	81	297	237	266	0.553559	0.617657	0.488575	1.6451	1.35889	1.38327
ENSDARG00000033466	844.393	1188.19	1214.06	457.131	462.071	490.047	1082.21	469.75	1.20367	7.91500037937098e-10	4.72045152215056e-08	tagln2	5	37087583	37095460	+	1359	protein_coding	transgelin 2 [Source:ZFIN;Acc:ZDB-GENE-020802-2]	-	878	1227	1129	463	453	529	20.2845	28.5778	29.274	11.0245	11.1654	11.8256
ENSDARG00000089936	226.005	246.934	504.336	58.2522	63.2415	87.0784	325.758	69.524	2.22594	8.25880526797977e-10	4.91487909191219e-08	selenow2b	3	20103746	20106233	-	1147	protein_coding	selenoprotein W, 2b [Source:ZFIN;Acc:ZDB-GENE-030428-2]	-	235	255	469	59	62	94	6.43269	7.03689	14.4084	1.6645	1.81061	2.48973
ENSDARG00000102207	3.84689	4.84184	7.52741	51.3409	47.9412	80.5938	5.40538	59.9586	-3.4852	8.28944584000119e-10	4.92250468774092e-08	CABZ01102578.1	KN149735.1	127	3877	-	681	protein_coding	-	-	4	5	7	52	47	87	0.184417	0.232395	0.362209	2.47089	2.31178	3.88114
ENSDARG00000070657	518.369	851.196	452.72	160.934	196.865	201.948	607.428	186.582	1.70314	8.42149801665522e-10	4.99018937197212e-08	pa2g4b	23	25291891	25301475	+	2261	protein_coding	proliferation-associated 2G4, b [Source:ZFIN;Acc:ZDB-GENE-030131-2182]	-	539	879	421	163	193	218	7.48474	12.3053	6.56129	2.33283	2.85926	2.92916
novel.3258	30.7751	64.8807	113.986	1.97465	0	3.70546	69.8808	1.89337	5.17429	8.44667056763273e-10	4.99438788830926e-08	-	CHR_ALT_CTG22_2_3	24295374	24305727	-	1294	-	- && sp|Q29RM9|RGS4_BOVIN Regulator of G-protein signaling 4 OS=Bos taurus OX=9913 GN=RGS4 PE=2 SV=1 && -	-	32	67	106	2	0	4	0.776433	1.63887	2.88655	0.0500141	0	0.0939103
ENSDARG00000097118	2594.73	6829.91	4011.03	1093.96	1335.21	1147.77	4478.56	1192.31	1.90932	8.71110570515102e-10	5.13973850077639e-08	CU693494.2	2	342478	344595	-	1056	lincRNA	-	-	2698	7053	3730	1108	1309	1239	80.217	211.404	124.467	33.9525	41.5214	35.6447
ENSDARG00000037455	82.7082	68.7542	63.4453	226.097	181.564	212.138	71.6359	206.6	-1.52662	8.75619435848225e-10	5.15469143401616e-08	ugt8	1	20556067	20593778	-	5298	protein_coding	UDP glycosyltransferase 8 [Source:ZFIN;Acc:ZDB-GENE-060616-129]	-	86	71	59	229	178	229	0.509653	0.42418	0.392417	1.39868	1.12539	1.31314
ENSDARG00000105562	68.2823	82.3114	122.589	6.91128	2.04005	14.8219	91.061	7.92439	3.50538	8.77378399300182e-10	5.15469143401616e-08	si:dkey-23i12.7	7	25049545	25058145	+	1843	protein_coding	si:dkey-23i12.7 [Source:ZFIN;Acc:ZDB-GENE-160728-52]	-	71	85	114	7	2	16	1.20954	1.45981	2.17965	0.122905	0.0363497	0.263744
ENSDARG00000015955	1306.98	1355.72	1866.8	666.444	675.256	679.952	1509.83	673.884	1.16348	8.9227933565872e-10	5.23110600754655e-08	cldnc	21	25754268	25756119	-	1852	protein_coding	claudin c [Source:ZFIN;Acc:ZDB-GENE-010328-3]	-	1359	1400	1736	675	662	734	23.0392	23.9272	33.0306	11.7939	11.9733	12.0404
ENSDARG00000031426	975.187	614.914	875.33	298.172	318.248	349.24	821.81	321.887	1.35192	9.45148187490219e-10	5.52345697331098e-08	csrnp1a	2	23790748	23805139	+	3138	protein_coding	cysteine-serine-rich nuclear protein 1a [Source:ZFIN;Acc:ZDB-GENE-070912-475]	-	1014	635	814	302	312	377	10.1455	6.40509	9.14069	3.11423	3.33041	3.64986
novel.1458	398.153	264.365	378.521	139.213	110.163	113.017	347.013	120.797	1.52221	9.46146796210514e-10	5.52345697331098e-08	-	9	56429078	56431427	-	714	-	- && - && -	-	414	273	352	141	108	122	18.205	12.1023	17.3721	6.39024	5.06666	5.19098
novel.1825	196.191	181.085	191.411	56.2775	69.3617	75.0356	189.563	66.8916	1.50178	1.04337479494376e-09	6.06541225532253e-08	-	CHR_ALT_CTG12_1_7	18529086	18531815	+	1028	-	- && sp|Q802G6|MSB1A_DANRE Methionine-R-sulfoxide reductase B1-A OS=Danio rerio OX=7955 GN=msrb1 PE=2 SV=3 && PF01641:SelR domain	-	204	187	178	57	68	81	6.23054	5.75775	6.10147	1.79423	2.21571	2.39375
ENSDARG00000040738	51.933	76.5011	104.308	8.88593	11.2203	11.1164	77.5808	10.4075	2.89569	1.05939283231804e-09	6.14559123504159e-08	zgc:153846	9	22017368	22018304	+	628	protein_coding	zgc:153846 [Source:ZFIN;Acc:ZDB-GENE-060929-898]	-	54	79	97	9	11	12	2.69974	3.98173	5.44277	0.463745	0.586718	0.580509
novel.3823	124.062	75.5328	207.541	656.571	615.075	460.404	135.712	577.35	-2.09106	1.06463782615175e-09	6.1630700825007e-08	-	CHR_ALT_CTG3_1_5	12014178	12049547	-	6176	-	- && sp|Q5T0N1|CFA70_HUMAN Cilia- and flagella-associated protein 70 OS=Homo sapiens OX=9606 GN=CFAP70 PE=1 SV=3 && -	-	129	78	193	665	603	497	0.655799	0.399753	1.10118	3.48426	3.27044	2.44476
ENSDARG00000034222	153.876	203.357	190.336	53.3156	61.2015	65.772	182.523	60.0963	1.60164	1.10514819282859e-09	6.37086785982796e-08	hs1bp3	17	48947762	48961698	+	1719	protein_coding	HCLS1 binding protein 3 [Source:ZFIN;Acc:ZDB-GENE-131121-391]	-	160	210	177	54	60	71	2.92235	3.86676	3.62832	1.01652	1.16915	1.25479
ENSDARG00000093316	490.479	235.314	363.466	111.568	83.642	101.9	363.086	99.0367	1.87386	1.21335003060567e-09	6.973320428044e-08	adgrf8	20	35719375	35750810	-	5836	protein_coding	adhesion G protein-coupled receptor F8 [Source:ZFIN;Acc:ZDB-GENE-130531-41]	-	510	243	338	113	82	110	2.74374	1.31794	2.04084	0.626555	0.470646	0.572618
ENSDARG00000023188	1641.66	1247.26	1782.92	681.254	649.756	764.252	1557.28	698.421	1.15647	1.21470580012645e-09	6.973320428044e-08	lcp1	9	56251000	56272465	-	2283	protein_coding	lymphocyte cytosolic protein 1 (L-plastin) [Source:ZFIN;Acc:ZDB-GENE-991213-5]	-	1707	1288	1658	690	637	825	23.4756	17.8572	25.5909	9.78001	9.34608	10.9783
novel.2006	142.335	151.066	173.13	347.538	363.129	336.271	155.51	348.979	-1.16731	1.2261511312215e-09	7.02103724651649e-08	-	CHR_ALT_CTG13_2_5	23009800	23023667	-	4049	-	- && sp|Q91W97|HKDC1_MOUSE Hexokinase HKDC1 OS=Mus musculus OX=10090 GN=Hkdc1 PE=2 SV=1 && PF03727:Hexokinase|PF00349:Hexokinase	-	148	156	161	352	356	363	1.14763	1.2195	1.40115	2.81314	2.94509	2.72362
ENSDARG00000075785	158.684	45.5133	64.5206	6.91128	5.10012	8.33729	89.5727	6.7829	3.71936	1.22810306379874e-09	7.02103724651649e-08	HERC5	1	50613868	50637221	+	3639	protein_coding	si:ch73-190m4.1 [Source:ZFIN;Acc:ZDB-GENE-090311-56]	-	165	47	60	7	5	9	1.42361	0.408809	0.581001	0.0622461	0.046024	0.075136
ENSDARG00000095908	1921.52	2600.07	2895.9	848.112	1119.99	1089.41	2472.5	1019.17	1.27844	1.2780358448437e-09	7.29140574042749e-08	sat1a.2	5	4366431	4374375	+	1418	protein_coding	spermidine/spermine N1-acetyltransferase 1a, duplicate 2 [Source:ZFIN;Acc:ZDB-GENE-040704-4]	-	1998	2685	2693	859	1098	1176	44.2392	59.9339	66.9218	19.6026	25.9372	25.1952
novel.593	139.45	117.173	47.3151	423.562	421.27	464.109	101.313	436.314	-2.10352	1.34830154760045e-09	7.67642281111159e-08	-	19	48077564	48095946	+	2195	-	- && sp|P10039|TENA_CHICK Tenascin OS=Gallus gallus OX=9031 GN=TNC PE=1 SV=2 && PF00041:Fibronectin type III domain|PF18720:Tenascin EGF domain	-	145	121	44	429	413	501	2.07406	1.74484	0.70636	6.3244	6.30248	6.93411
ENSDARG00000060246	739.565	833.766	872.104	347.538	358.029	442.803	815.145	382.79	1.08968	1.37009204519565e-09	7.78443449464763e-08	slc16a6b	3	36313532	36328672	+	4909	protein_coding	solute carrier family 16, member 6b [Source:ZFIN;Acc:ZDB-GENE-110208-3]	-	769	861	811	352	351	478	4.91838	5.55155	5.82151	2.32031	2.39503	2.95816
ENSDARG00000095475	79.823	64.8807	63.4453	9.87325	14.2803	9.26366	69.383	11.1391	2.64449	1.43107876043464e-09	8.11424595726525e-08	BX649377.1	9	41249457	41266843	+	1454	unprocessed_pseudogene	-	-	83	67	59	10	14	10	1.79226	1.45853	1.42987	0.222552	0.322522	0.208941
ENSDARG00000102415	560.684	442.545	590.364	1189.73	1033.28	1128.31	531.198	1117.11	-1.07296	1.47520559978962e-09	8.34730578421941e-08	scinla	6	24090950	24103666	-	2837	protein_coding	scinderin like a [Source:ZFIN;Acc:ZDB-GENE-030131-2005]	-	583	457	549	1205	1013	1218	6.45205	5.09872	6.819	13.7443	11.9604	13.0429
novel.2721	226.967	80.3746	109.685	22.7085	20.4005	12.0428	139.009	18.3839	2.92269	1.51394379512662e-09	8.54898364311479e-08	-	CHR_ALT_CTG18_2_10	26729008	26752425	+	4817	-	- && sp|Q96L96|ALPK3_HUMAN Alpha-protein kinase 3 OS=Homo sapiens OX=9606 GN=ALPK3 PE=1 SV=2 && PF02816:Alpha-kinase family	-	236	83	102	23	20	13	1.53824	0.545388	0.746159	0.154507	0.139075	0.0819887
ENSDARG00000044685	169.263	121.046	300.021	662.495	731.358	781.853	196.777	725.235	-1.88387	1.55068247028858e-09	8.73857041879157e-08	nr0b2a	16	54875530	54880550	+	3063	protein_coding	nuclear receptor subfamily 0, group B, member 2a [Source:ZFIN;Acc:ZDB-GENE-080403-1]	-	176	125	279	671	717	844	1.80407	1.29172	3.2097	7.08879	7.84094	8.37111
ENSDARG00000013576	285.632	673.016	652.734	126.378	147.904	134.323	537.127	136.201	1.97937	1.56882680161381e-09	8.82281353828148e-08	gadd45bb	2	36939749	36941988	+	1485	protein_coding	growth arrest and DNA-damage-inducible, beta b [Source:ZFIN;Acc:ZDB-GENE-050223-1]	-	297	695	607	128	145	145	6.2794	14.8137	14.4036	2.7892	3.27068	2.96639
ENSDARG00000067741	2106.17	1939.64	2846.43	959.68	1068.99	1060.69	2297.42	1029.78	1.15745	1.58785460747139e-09	8.91167261709499e-08	itpkcb	18	35429333	35459996	-	3844	protein_coding	inositol-trisphosphate 3-kinase Cb [Source:ZFIN;Acc:ZDB-GENE-080225-27]	-	2190	2003	2647	972	1048	1145	17.8875	16.4931	24.2649	8.18237	9.13217	9.04919
ENSDARG00000053448	94.2488	102.647	68.822	240.907	230.526	274.204	88.5726	248.546	-1.48626	1.74015573232966e-09	9.70725661349879e-08	si:ch211-251f6.6	10	8058850	8079830	-	1508	protein_coding	si:ch211-251f6.6 [Source:ZFIN;Acc:ZDB-GENE-030131-3219]	-	98	106	64	244	226	296	2.04039	2.22489	1.4955	5.23582	5.01999	5.96318
ENSDARG00000117133	1053.09	1029.38	1281.81	481.815	582.434	561.378	1121.42	541.875	1.049	1.83134908051681e-09	1.01748575775273e-07	cst14b.1	5	4523633	4532516	-	306	protein_coding	cystatin 14b, tandem duplicate 1 [Source:ZFIN;Acc:ZDB-GENE-061013-189]	-	1095	1063	1192	488	571	606	112.352	109.955	137.266	51.6053	62.5044	60.1643
ENSDARG00000099889	7346.6	4795.36	9045.79	2615.42	2729.59	2676.27	7062.58	2673.76	1.40128	1.86298049519446e-09	1.0317727180839e-07	dusp27	KZ116034.1	1250	8270	+	3484	protein_coding	dual specificity phosphatase 27 [Source:ZFIN;Acc:ZDB-GENE-140513-1]	-	7639	4952	8412	2649	2676	2889	68.8409	44.989	85.0803	24.6037	25.7279	25.1917
novel.1652	5132.72	3453.2	3651.87	8270.82	9676.97	9844.49	4079.26	9264.09	-1.18329	1.86453694391723e-09	1.0317727180839e-07	-	CHR_ALT_CTG11_1_22	25480958	25483167	+	1691	-	- && sp|Q8AYN0|OPSR2_DANRE Red-sensitive opsin-2 OS=Danio rerio OX=7955 GN=opn1lw2 PE=1 SV=1 && PF00001:7 transmembrane receptor (rhodopsin family)	-	5337	3566	3396	8377	9487	10627	99.0928	66.7486	70.7672	160.303	187.924	190.921
ENSDARG00000087844	195.23	385.411	318.302	72.0747	45.9011	91.7102	299.647	69.8953	2.09759	1.87619131149222e-09	1.0361454136847e-07	plekhn1	23	23232136	23252668	+	2742	protein_coding	pleckstrin homology domain containing, family N member 1 [Source:ZFIN;Acc:ZDB-GENE-090313-357]	-	203	398	296	73	45	99	2.32443	4.5943	3.80393	0.861493	0.54972	1.09687
ENSDARG00000043997	232.737	357.328	219.37	54.3029	83.642	87.0784	269.812	75.0078	1.84683	1.9126651266602e-09	1.05418008268399e-07	cyp2x8	25	17386763	17395315	-	1575	protein_coding	cytochrome P450, family 2, subfamily X, polypeptide 8 [Source:ZFIN;Acc:ZDB-GENE-040704-28]	-	242	369	204	55	82	94	4.82418	7.41566	4.56412	1.13	1.74393	1.81315
novel.1828	189.459	215.946	119.363	47.3916	30.6007	47.2446	174.923	41.7457	2.06621	1.9594579408824e-09	1.07781896656545e-07	-	CHR_ALT_CTG12_1_7	18699581	18743777	+	2695	-	- && sp|O54828|RGS9_MOUSE Regulator of G-protein signaling 9 OS=Mus musculus OX=10090 GN=Rgs9 PE=1 SV=3 && PF18148:Regulator of G-protein signalling DHEX domain|PF00610:Domain found in Dishevelled, Egl-10, and Pleckstrin (DEP)|PF00631:GGL domain	-	197	223	111	48	30	51	2.29507	2.61909	1.45135	0.57634	0.372871	0.574909
ENSDARG00000078389	410.656	292.447	260.233	93.7959	118.323	114.869	321.112	108.996	1.55948	1.96489307212678e-09	1.07865988868065e-07	si:dkey-188i13.7	13	37623276	37631092	-	1082	protein_coding	si:dkey-188i13.7 [Source:ZFIN;Acc:ZDB-GENE-090312-190]	-	427	302	242	95	116	124	12.3905	8.83454	7.88126	2.84114	3.59109	3.48162
novel.187	60.5885	48.4184	73.1234	1.97465	1.02002	8.33729	60.7101	3.77732	3.97764	1.98895904278779e-09	1.08754705046533e-07	-	12	46373953	46379485	-	842	-	- && sp|P07911|UROM_HUMAN Uromodulin OS=Homo sapiens OX=9606 GN=UMOD PE=1 SV=1 && -	-	63	50	68	2	1	9	2.34918	1.87959	2.8458	0.0768624	0.0397818	0.324727
ENSDARG00000100311	540.488	338.929	408.631	173.769	154.024	133.397	429.349	153.73	1.48249	2.01785896500947e-09	1.10116876681436e-07	si:dkey-165e24.1	4	51542447	51598177	+	4316	protein_coding	si:dkey-165e24.1 [Source:ZFIN;Acc:ZDB-GENE-081103-19]	-	562	350	380	176	151	144	4.08831	2.56679	3.10249	1.31956	1.1719	1.0136
ENSDARG00000099148	2849.59	4025.51	3962.64	1613.29	1699.36	1777.7	3612.58	1696.78	1.09013	2.0492469117702e-09	1.11609181409686e-07	bzw1b	9	426392	433915	+	2494	protein_coding	basic leucine zipper and W2 domains 1b [Source:ZFIN;Acc:ZDB-GENE-040426-2881]	-	2963	4157	3685	1634	1666	1919	37.3013	52.7579	52.0653	21.2008	22.3756	23.3758
ENSDARG00000042221	195.23	154.939	219.37	451.208	424.33	440.95	189.846	438.829	-1.21022	2.22853977921604e-09	1.20897188454799e-07	mthfd1l	20	26478197	26532167	-	6304	protein_coding	methylenetetrahydrofolate dehydrogenase (NADP+ dependent) 1 like [Source:ZFIN;Acc:ZDB-GENE-041001-133]	-	203	160	204	457	416	476	1.01104	0.803356	1.14031	2.34583	2.21041	2.29392
ENSDARG00000056654	77.8996	93.9318	148.397	23.6958	17.3404	18.5273	106.743	19.8545	2.42463	2.23337172861705e-09	1.20921752043731e-07	gna15.2	22	22004082	22014961	+	1459	protein_coding	guanine nucleotide binding protein (G protein), alpha 15 (Gq class), tandem duplicate 2 [Source:ZFIN;Acc:ZDB-GENE-110408-31]	-	81	97	138	24	17	20	1.74308	2.10436	3.33297	0.532295	0.390292	0.416449
ENSDARG00000031136	156.761	328.277	386.048	77.0114	57.1214	62.0665	290.362	65.3997	2.1497	2.27302723399116e-09	1.2282798632524e-07	moxd1	20	25225112	25271878	+	4399	protein_coding	monooxygenase, DBH-like 1 [Source:ZFIN;Acc:ZDB-GENE-030131-9320]	-	163	339	359	78	56	67	1.16338	2.43921	2.87573	0.573769	0.426413	0.462709
ENSDARG00000092947	23994	34091.4	26441.6	55771	62203.1	56702.8	28175.7	58225.7	-1.0472	2.28627286246693e-09	1.23302446389257e-07	cyt1	19	5362420	5364649	-	1673	protein_coding	type I cytokeratin, enveloping layer [Source:ZFIN;Acc:ZDB-GENE-991008-6]	-	24949	35205	24589	56487	60982	61210	468.215	666.059	517.908	1092.57	1220.96	1111.51
ENSDARG00000111240	1467.59	2571.99	1149.54	492.675	507.972	569.715	1729.71	523.454	1.72446	2.3089885892714e-09	1.24284799055655e-07	dhrs13a.2	10	36784756	36793412	-	1022	protein_coding	dehydrogenase/reductase (SDR family) member 13a, tandem duplicate 2 [Source:ZFIN;Acc:ZDB-GENE-040912-69]	-	1526	2656	1069	499	498	615	46.8805	82.2586	36.8582	15.7996	16.322	18.2815
novel.4813	1733.99	2871.21	4475.58	704.95	899.662	910.617	3026.93	838.41	1.85198	2.49197476298035e-09	1.33873344611238e-07	-	CHR_ALT_CTG8_2_5	29718290	29726266	+	1395	-	- && sp|Q6NWG0|TSN36_DANRE Tetraspanin-36 OS=Danio rerio OX=7955 GN=tspan36 PE=1 SV=2 && PF00335:Tetraspanin family	-	1803	2965	4162	714	882	983	40.5798	67.2751	105.132	16.5623	21.1783	21.4075
ENSDARG00000092894	61.5503	31.9562	49.4658	1.97465	1.02002	1.85273	47.6574	1.6158	4.87432	2.55479019443008e-09	1.36981401240384e-07	si:ch211-114l13.9	1	57997535	58002973	-	1131	protein_coding	si:ch211-114l13.9 [Source:ZFIN;Acc:ZDB-GENE-070424-116]	-	64	33	46	2	1	2	1.77667	0.92354	1.43319	0.0572221	0.0296165	0.0537223
ENSDARG00000051853	401.038	462.88	489.281	195.49	191.765	227.886	451.067	205.047	1.13621	2.72082034364405e-09	1.45319172435286e-07	galns	7	55543351	55633475	-	2033	protein_coding	galactosamine (N-acetyl)-6-sulfatase [Source:ZFIN;Acc:ZDB-GENE-070112-1152]	-	417	478	455	198	188	246	6.44002	7.44209	7.88645	3.15155	3.09754	3.67608
ENSDARG00000003991	214.464	163.654	153.774	436.398	385.569	480.784	177.298	434.25	-1.29153	2.85070170294395e-09	1.5196221259342e-07	fhl2b	6	15071399	15101477	-	2280	protein_coding	four and a half LIM domains 2b [Source:ZFIN;Acc:ZDB-GENE-041010-121]	-	223	169	143	442	378	519	3.07085	2.34615	2.21008	6.27312	5.55333	6.91544
ENSDARG00000097208	1028.08	1339.25	1837.76	516.371	545.713	555.819	1401.7	539.301	1.37767	3.01466411997274e-09	1.60392910105601e-07	C11orf96	25	30298377	30299662	+	1286	protein_coding	chromosome 11 open reading frame 96 [Source:HGNC Symbol;Acc:HGNC:38675]	-	1069	1383	1709	523	535	600	26.0991	34.0397	46.8283	13.16	13.9351	14.1742
ENSDARG00000103277	4153.68	1997.74	10025.4	291.261	436.57	325.154	5392.29	350.995	3.9414	3.22780356793108e-09	1.71402576771694e-07	cyp24a1	6	55852274	55864687	-	2118	protein_coding	cytochrome P450, family 24, subfamily A, polypeptide 1 [Source:ZFIN;Acc:ZDB-GENE-060825-1]	-	4319	2063	9323	295	428	351	64.0244	30.8303	155.109	4.50705	6.76884	5.03464
ENSDARG00000013721	4918.25	7636.56	6918.76	3045.9	2929.51	2785.58	6491.19	2920.33	1.15235	3.29445572806401e-09	1.74606153587392e-07	g6pca.2	12	6041575	6048286	+	2976	protein_coding	glucose-6-phosphatase a, catalytic subunit, tandem duplicate 2 [Source:ZFIN;Acc:ZDB-GENE-050309-17]	-	5114	7886	6434	3085	2872	3007	53.9531	83.8741	76.1826	33.5443	32.3257	30.6964
ENSDARG00000024789	260.627	173.338	176.356	53.3156	72.4217	59.2874	203.44	61.6749	1.72347	3.30599668132468e-09	1.74882157780495e-07	mxc	9	32805688	32813177	-	2436	protein_coding	myxovirus (influenza virus) resistance C [Source:ZFIN;Acc:ZDB-GENE-030721-7]	-	271	179	164	54	71	64	3.49285	2.32584	2.37233	0.71732	0.976286	0.79816
ENSDARG00000079727	2130.22	3013.56	3533.58	1192.69	1252.59	1236.7	2892.45	1227.33	1.23664	3.37020081906891e-09	1.77598006139217e-07	selenop2	2	27394798	27401105	+	1603	protein_coding	selenoprotein P2 [Source:ZFIN;Acc:ZDB-GENE-030311-2]	-	2215	3112	3286	1208	1228	1335	43.3839	61.4483	72.234	24.3854	25.6603	25.3008
ENSDARG00000019122	0	0	0	32.5817	51.0012	33.3492	0	38.9774	-7.72558	3.42138044506024e-09	1.79951577579902e-07	he1.2	22	14098028	14099399	+	980	protein_coding	hatching enzyme 1, tandem dupliate 2 [Source:ZFIN;Acc:ZDB-GENE-030131-2100]	-	0	0	0	33	50	36	0	0	0	1.08964	1.70899	1.116
ENSDARG00000099269	309.675	467.722	577.46	153.035	160.144	117.648	451.619	143.609	1.65317	3.62791983025383e-09	1.90451996716348e-07	si:dkeyp-115e12.7	14	8815868	8816933	-	1066	protein_coding	si:dkeyp-115e12.7 [Source:ZFIN;Acc:ZDB-GENE-141216-398]	-	322	483	537	155	157	127	9.4839	14.3415	17.7511	4.70512	4.93331	3.61938
ENSDARG00000028163	665.512	801.809	1015.12	365.31	364.149	302.922	827.482	344.127	1.26571	3.67132628080384e-09	1.92364957479766e-07	prg4b	20	34029820	34039638	+	2867	protein_coding	proteoglycan 4b [Source:ZFIN;Acc:ZDB-GENE-041014-324]	-	692	828	944	370	357	327	7.57821	9.14128	11.6025	4.17609	4.17097	3.46503
novel.3367	73.0909	113.299	164.528	370.247	396.79	402.043	116.973	389.693	-1.73906	3.89282808980888e-09	2.03584587204342e-07	-	CHR_ALT_CTG23_1_29	28356792	28359950	-	2065	-	- && sp|P79766|NDF4_CHICK Neurogenic differentiation factor 4 OS=Gallus gallus OX=9031 GN=NEUROD4 PE=2 SV=1 && PF00010:Helix-loop-helix DNA-binding domain	-	76	117	153	375	389	434	1.15553	1.79337	2.61083	5.87635	6.30995	6.38494
novel.3433	35236.6	53423.9	46669.9	20866.1	22432.4	19570.4	45110.1	20956.3	1.10607	3.93965217079924e-09	2.0564388542964e-07	-	CHR_ALT_CTG23_2_4	19729729	19733202	-	994	-	- && sp|Q7ZV96|RL10_DANRE 60S ribosomal protein L10 OS=Danio rerio OX=7955 GN=rpl10 PE=1 SV=1 && PF00252:Ribosomal protein L16p/L10e	-	36639	55169	43400	21134	21992	21126	1157.3	1756.76	1538.55	688.005	741.096	645.681
ENSDARG00000045548	17.311	139.445	151.623	0	1.02002	0.926366	102.793	0.648797	7.30341	3.95838537266717e-09	2.0623187791596e-07	lepb	4	19031768	19033805	-	589	protein_coding	leptin b [Source:ZFIN;Acc:ZDB-GENE-041210-183]	-	18	144	141	0	1	1	0.959502	7.7384	8.43551	0	0.0568697	0.0515789
ENSDARG00000092714	100.019	42.6082	74.1987	8.88593	9.18022	8.33729	72.2754	8.80115	3.03878	4.02962271155913e-09	2.09547969744411e-07	si:ch211-266a5.12	4	13499264	13502549	-	1243	protein_coding	si:ch211-266a5.12 [Source:ZFIN;Acc:ZDB-GENE-081104-210]	-	104	44	69	9	9	9	2.62694	1.12043	1.95608	0.234298	0.242531	0.219968
novel.2989	106.751	85.2165	210.767	24.6831	21.4205	24.0855	134.245	23.3964	2.51797	4.74045126250579e-09	2.45587393455108e-07	-	CHR_ALT_CTG20_1_14	25239197	25272139	+	1210	-	- && sp|Q5TZ24|MOXD1_DANRE DBH-like monooxygenase protein 1 homolog OS=Danio rerio OX=7955 GN=moxd1 PE=2 SV=2 && -	-	111	88	196	25	21	26	2.88022	2.30198	5.70793	0.668576	0.58134	0.652793
ENSDARG00000027744	1428.16	2401.55	3321.74	655.584	743.598	827.245	2383.82	742.142	1.68328	4.9504111767749e-09	2.55984464090422e-07	gadd45ba	11	6456146	6457748	+	1603	protein_coding	growth arrest and DNA-damage-inducible, beta a [Source:ZFIN;Acc:ZDB-GENE-040426-1971]	-	1485	2480	3089	664	729	893	29.0858	48.9691	67.9035	13.4039	15.2332	16.9241
novel.2968	38.4689	49.3868	60.2192	158.959	144.843	162.114	49.3583	155.306	-1.65777	4.99424905623761e-09	2.57768596616615e-07	-	CHR_ALT_CTG1_2_8	24852040	24912767	-	3950	-	- && sp|F1MNN4|FBXW7_BOVIN F-box/WD repeat-containing protein 7 OS=Bos taurus OX=9913 GN=FBXW7 PE=1 SV=3 && PF12937:F-box-like|PF00400:WD domain, G-beta repeat	-	40	51	56	161	142	175	0.317945	0.408674	0.499573	1.31894	1.20417	1.34595
ENSDARG00000003203	2188.88	4190.13	2223.81	960.667	974.123	1004.18	2867.61	979.657	1.54956	5.01508025909581e-09	2.5836084178062e-07	rhcga	7	14291323	14302716	+	2183	protein_coding	Rh family, C glycoprotein a [Source:ZFIN;Acc:ZDB-GENE-070424-81]	-	2276	4327	2068	973	955	1084	32.7346	62.739	33.3814	14.423	14.6536	15.0856
ENSDARG00000011672	350.067	397.031	254.856	90.8339	103.022	38.9074	333.985	77.5879	2.10888	5.23120935946925e-09	2.6849327889038e-07	sema3b	8	26586484	26609259	-	2989	protein_coding	sema domain, immunoglobulin domain (Ig), short basic domain, secreted, (semaphorin) 3B [Source:ZFIN;Acc:ZDB-GENE-081105-78]	-	364	410	237	92	101	42	3.82353	4.34172	2.79402	0.995997	1.13186	0.426885
novel.2974	177.919	139.445	143.021	456.144	312.127	424.275	153.462	397.516	-1.37287	5.65506700337567e-09	2.89709397336201e-07	-	CHR_ALT_CTG1_3_2	23570966	23594228	-	11688	-	- && sp|Q3U285|LCORL_MOUSE Ligand-dependent nuclear receptor corepressor-like protein OS=Mus musculus OX=10090 GN=Lcorl PE=2 SV=1 && -	-	185	144	133	462	306	458	0.496958	0.389966	0.400977	1.27908	0.876955	1.19045
ENSDARG00000094428	124.062	136.54	186.034	35.5437	44.8811	47.2446	148.879	42.5565	1.80448	5.72710716514271e-09	2.92856685464973e-07	si:dkey-31f5.8	4	18952482	18954001	-	1293	protein_coding	si:dkey-31f5.8 [Source:ZFIN;Acc:ZDB-GENE-041210-182]	-	129	141	173	36	44	51	3.13242	3.45163	4.71471	0.900949	1.13986	1.19828
ENSDARG00000059805	113.483	164.623	224.747	33.5691	33.6608	50.0237	167.618	39.0845	2.0966	6.00845346374973e-09	3.06675463021296e-07	slc25a38a	3	4644031	4663602	-	1500	protein_coding	solute carrier family 25, member 38a [Source:ZFIN;Acc:ZDB-GENE-060929-320]	-	118	170	209	34	33	54	2.4699	3.58725	4.90979	0.733473	0.736917	1.09368
ENSDARG00000095801	49.0479	58.1021	159.151	10.8606	6.12015	5.55819	88.767	7.51297	3.56229	6.13269081689366e-09	3.1243909875809e-07	BX649485.2	22	11090338	11091099	-	587	lincRNA	-	-	51	60	148	11	6	6	2.72785	3.23532	8.88447	0.606388	0.342381	0.310528
ENSDARG00000104885	73.0909	70.6909	64.5206	12.8352	12.2403	15.7482	69.4342	13.6079	2.34869	6.37764294738522e-09	3.23723997621596e-07	CABZ01033178.1	KN150071.1	41	14905	+	3936	protein_coding	-	-	76	73	60	13	12	17	0.606243	0.587046	0.53716	0.106877	0.102123	0.131214
ENSDARG00000103806	38.4689	26.146	43.0137	0	0	0	35.8762	0	7.63996	6.39508215210127e-09	3.24013584341234e-07	BX004785.3	3	6360774	6370802	+	1288	processed_transcript	-	-	40	27	40	0	0	0	0.975063	0.663517	1.09434	0	0	0
novel.2288	547.22	639.123	591.439	250.781	236.646	321.449	592.594	269.625	1.1351	7.01114610834831e-09	3.53829913369186e-07	-	CHR_ALT_CTG16_1_12	22368540	22390451	-	3360	-	- && - && -	-	569	660	550	254	232	347	5.31694	6.2174	5.76808	2.44619	2.31284	3.13746
ENSDARG00000043796	370.263	412.525	496.809	179.693	176.464	204.727	426.532	186.961	1.18858	7.02201110079723e-09	3.53829913369186e-07	ms4a17a.7	4	76705830	76718322	+	998	protein_coding	membrane-spanning 4-domains, subfamily A, member 17A.7 [Source:ZFIN;Acc:ZDB-GENE-080829-2]	-	385	426	462	182	173	221	12.1121	13.5109	16.3124	5.90116	5.80646	6.72743
ENSDARG00000024443	1443.55	1734.35	2019.5	899.453	833.36	825.392	1732.46	852.735	1.02245	7.19628213684969e-09	3.61950707914081e-07	gnpda2	14	4276387	4293280	+	4901	protein_coding	glucosamine-6-phosphate deaminase 2 [Source:ZFIN;Acc:ZDB-GENE-091117-41]	-	1501	1791	1878	911	817	891	9.61578	11.5668	13.5026	6.01492	5.58385	5.52307
novel.3415	372.187	404.778	749.515	167.845	145.863	105.606	508.826	139.771	1.86415	7.29590324574835e-09	3.66294138772453e-07	-	CHR_ALT_CTG23_1_9	14221501	14233929	+	5469	-	- && sp|Q8JHV9|BIR7A_XENLA Baculoviral IAP repeat-containing protein 7-A OS=Xenopus laevis OX=8355 GN=birc7-a PE=1 SV=1 && -	-	387	418	697	170	143	114	2.22173	2.4192	4.49089	1.00586	0.875839	0.633263
ENSDARG00000075803	38.4689	80.3746	41.9384	217.212	175.444	235.297	53.594	209.318	-1.96384	7.33614813038385e-09	3.67646203855334e-07	slc41a2a	25	28772632	28808764	+	5666	protein_coding	solute carrier family 41 (magnesium transporter), member 2a [Source:ZFIN;Acc:ZDB-GENE-130530-781]	-	40	83	39	220	172	254	0.221652	0.463666	0.242547	1.25644	1.01683	1.3619
ENSDARG00000008403	226.967	234.345	106.459	734.57	595.694	574.347	189.257	634.87	-1.74427	7.40605633883122e-09	3.70477234935048e-07	phospho1	3	15805917	15811037	+	2098	protein_coding	phosphatase, orphan 1 [Source:ZFIN;Acc:ZDB-GENE-040801-198]	-	236	242	99	744	584	620	3.53179	3.65102	1.66279	11.4753	9.32403	8.97788
ENSDARG00000103253	166.378	224.662	164.528	38.5057	57.1214	66.6983	185.189	54.1085	1.77405	7.47301517009147e-09	3.73150755681258e-07	zgc:112023	6	9163007	9173106	+	3241	protein_coding	zgc:112023 [Source:ZFIN;Acc:ZDB-GENE-050417-162]	-	173	232	153	39	56	72	1.67593	2.26576	1.66349	0.389387	0.578769	0.674902
ENSDARG00000051939	3693.98	2617.5	2628.14	6521.28	6018.14	6071.4	2979.87	6203.61	-1.05776	7.77863947953876e-09	3.8771041867961e-07	pcxb	7	60457138	60831105	-	5842	protein_coding	pyruvate carboxylase b [Source:ZFIN;Acc:ZDB-GENE-000831-1]	-	3841	2703	2444	6605	5900	6554	20.6429	14.645	14.7417	36.5854	33.8288	34.0826
ENSDARG00000026049	87.5168	38.7348	54.8425	0.987325	7.14017	4.63183	60.3647	4.25311	3.83187	8.03309987095888e-09	3.98953213555373e-07	mxf	15	5086338	5106171	+	2143	protein_coding	myxovirus (influenza virus) resistance F [Source:ZFIN;Acc:ZDB-GENE-030721-9]	-	91	40	51	1	7	5	1.33324	0.590802	0.838602	0.0150999	0.109414	0.0708819
ENSDARG00000070581	192.345	253.713	360.24	70.1001	94.8623	74.1093	268.766	79.6905	1.75366	8.22162615708818e-09	4.07583057586492e-07	ggact.1	1	2454094	2457546	-	1790	protein_coding	gamma-glutamylamine cyclotransferase, tandem duplicate 1 [Source:ZFIN;Acc:ZDB-GENE-061103-94]	-	200	262	335	71	93	80	3.50805	4.63289	6.59477	1.28352	1.74031	1.35776
ENSDARG00000102059	102.904	280.827	291.418	49.3663	43.8611	34.2755	225.05	42.5009	2.40512	8.24895840098575e-09	4.08205176212221e-07	si:ch211-117l17.6	22	24287774	24297510	-	994	protein_coding	si:ch211-117l17.6 [Source:ZFIN;Acc:ZDB-GENE-110914-213]	-	107	290	271	50	43	37	3.37976	9.23455	9.60706	1.62772	1.44903	1.13084
ENSDARG00000098890	6.73206	24.2092	11.8288	84.91	87.7221	111.164	14.2567	94.5986	-2.72817	8.42029167594688e-09	4.15938307778034e-07	cyp2aa9	23	42414652	42428299	+	1557	protein_coding	cytochrome P450, family 2, subfamily AA, polypeptide 9 [Source:ZFIN;Acc:ZDB-GENE-080724-3]	-	7	25	11	86	86	120	0.141156	0.508224	0.24895	1.78734	1.85015	2.34142
novel.3137	1126.18	866.69	2161.44	388.019	348.848	429.834	1384.77	388.9	1.83172	8.87078652910841e-09	4.37408979336197e-07	-	CHR_ALT_CTG22_1_10	23624447	23642034	-	1432	-	- && sp|P0C6B8|SVEP1_RAT Sushi, von Willebrand factor type A, EGF and pentraxin domain-containing protein 1 OS=Rattus norvegicus OX=10116 GN=Svep1 PE=1 SV=1 && -	-	1171	895	2010	393	342	464	25.6745	19.7826	49.4608	8.88067	7.9998	9.84379
ENSDARG00000015164	13292.9	11917.7	21070.3	6259.64	6353.73	5994.51	15427	6202.63	1.31448	8.97402655270481e-09	4.41710864883847e-07	mknk2b	8	20438884	20450375	+	3385	protein_coding	MAP kinase interacting serine/threonine kinase 2b [Source:ZFIN;Acc:ZDB-GENE-030829-2]	-	13822	12307	19594	6340	6229	6471	128.204	115.079	203.973	60.6076	61.639	58.0765
ENSDARG00000099003	499.134	583.926	620.473	262.628	239.706	299.216	567.845	267.183	1.08658	8.9911933826059e-09	4.41768368103019e-07	cyp2aa1	23	42434348	42451859	+	1883	protein_coding	cytochrome P450, family 2, subfamily AA, polypeptide 1 [Source:ZFIN;Acc:ZDB-GENE-070424-33]	-	519	603	577	266	235	323	8.65377	10.1361	10.7977	4.57117	4.18036	5.21122
ENSDARG00000088539	156.761	85.2165	211.843	15.7972	31.6208	31.4964	151.273	26.3048	2.522	9.12283286503227e-09	4.47440113502906e-07	ponzr2	10	22123831	22127942	-	1060	protein_coding	plac8 onzin related protein 2 [Source:ZFIN;Acc:ZDB-GENE-050411-41]	-	163	88	197	16	31	34	4.82803	2.62773	6.5489	0.488439	0.979607	0.974452
ENSDARG00000088615	179.842	164.623	176.356	67.1381	68.3416	67.6247	173.607	67.7015	1.35851	9.16181999202206e-09	4.48555559290257e-07	ltb4r2a	7	5049909	5125799	-	3986	protein_coding	leukotriene B4 receptor 2a [Source:ZFIN;Acc:ZDB-GENE-140106-272]	-	187	170	164	68	67	73	1.47297	1.34994	1.44982	0.552037	0.563033	0.556382
ENSDARG00000095147	290.44	85.2165	273.137	39.493	34.6808	34.2755	216.265	36.1498	2.58047	9.25428017401216e-09	4.52280422026545e-07	krt96	22	11775269	11779560	+	1438	protein_coding	keratin 96 [Source:ZFIN;Acc:ZDB-GENE-030131-221]	-	302	88	254	40	34	37	6.59381	1.93699	6.22419	0.900114	0.791984	0.781682
ENSDARG00000103720	4720.14	7943.53	7632.79	2701.32	2900.95	2909.71	6765.49	2837.33	1.25362	9.5210062735444e-09	4.64493897935303e-07	zgc:162730	15	13984879	13986761	+	1775	protein_coding	zgc:162730 [Source:ZFIN;Acc:ZDB-GENE-030131-6366]	-	4908	8203	7098	2736	2844	3141	86.815	146.278	140.911	49.8786	53.6695	53.7597
ENSDARG00000002197	2729.37	1741.13	2289.41	4856.65	4667.63	5082.97	2253.3	4869.08	-1.11163	9.61575104995113e-09	4.68288772032276e-07	pygl	13	36846789	36863039	-	2797	protein_coding	phosphorylase, glycogen, liver [Source:ZFIN;Acc:ZDB-GENE-041205-1]	-	2838	1798	2129	4919	4576	5487	31.8573	20.347	26.822	56.909	54.8012	59.5977
ENSDARG00000017653	118.292	132.667	118.288	25.6705	36.7209	42.6128	123.082	35.0014	1.8124	1.04067880429594e-08	5.05920137729291e-07	rgs13	2	6475567	6482240	-	1279	protein_coding	regulator of G protein signaling 13 [Source:ZFIN;Acc:ZDB-GENE-070410-138]	-	123	137	110	26	36	46	3.01942	3.39043	3.03061	0.657808	0.942819	1.09263
ENSDARG00000095245	68.2823	64.8807	93.5549	6.91128	16.3204	13.8955	75.5726	12.3757	2.60948	1.04623456296151e-08	5.07727152672341e-07	si:ch211-157j23.5	24	5826005	5838323	+	1887	protein_coding	si:ch211-157j23.5 [Source:ZFIN;Acc:ZDB-GENE-131122-55]	-	71	67	87	7	16	15	1.18134	1.12385	1.62463	0.120039	0.284017	0.241494
novel.3183	44.2393	52.2919	38.7124	125.39	164.224	138.955	45.0812	142.856	-1.66125	1.05396980629585e-08	5.10583653706093e-07	-	CHR_ALT_CTG22_1_23	30496122	30501423	+	3029	-	- && - && -	-	46	54	36	127	161	150	0.476812	0.564285	0.418804	1.35675	1.78042	1.50446
ENSDARG00000018491	2088.86	2857.66	3152.91	1283.52	1290.33	1234.85	2699.81	1269.57	1.08842	1.06037246007559e-08	5.1278572224286e-07	pdia4	24	17334678	17341458	+	2429	protein_coding	protein disulfide isomerase family A, member 4 [Source:ZFIN;Acc:ZDB-GENE-030131-5493]	-	2172	2951	2932	1300	1265	1333	28.0751	38.4544	42.5348	17.3186	17.4445	16.6721
ENSDARG00000017489	618.388	220.788	320.452	82.9353	91.8022	94.4893	386.543	89.7423	2.10693	1.07810524869898e-08	5.20449654411277e-07	zgc:123068	13	37605896	37608441	-	1222	protein_coding	zgc:123068 [Source:ZFIN;Acc:ZDB-GENE-051030-98]	-	643	228	298	84	90	102	16.5207	5.90565	8.59316	2.22436	2.46699	2.53581
ENSDARG00000075229	109.636	91.995	102.158	32.5817	17.3404	23.1591	101.263	24.3604	2.05435	1.131637612913e-08	5.4480417073049e-07	slc46a2	10	4924388	4934610	+	1221	protein_coding	solute carrier family 46 member 2 [Source:ZFIN;Acc:ZDB-GENE-170126-3]	-	114	95	95	33	17	25	2.93142	2.4627	2.74167	0.87457	0.466369	0.622031
novel.594	71.1675	95.8685	53.7672	198.452	234.606	238.076	73.6011	223.711	-1.60092	1.13250133632456e-08	5.4480417073049e-07	-	19	48096236	48099436	+	1388	-	- && sp|P22105|TENX_HUMAN Tenascin-X OS=Homo sapiens OX=9606 GN=TNXB PE=1 SV=5 && -	-	74	99	50	201	230	257	1.6739	2.25762	1.26937	4.68601	5.55053	5.62511
ENSDARG00000103483	420.273	435.766	630.151	206.351	178.504	210.285	495.397	198.38	1.31911	1.14508897832112e-08	5.49901599276192e-07	litaf	3	43825785	43831030	+	2374	protein_coding	lipopolysaccharide-induced TNF factor [Source:ZFIN;Acc:ZDB-GENE-040704-23]	-	437	450	586	209	175	227	5.77949	5.99979	8.6981	2.8488	2.46918	2.90491
ENSDARG00000042988	838.622	1416.72	1208.69	2852.38	2652.06	2566.96	1154.68	2690.47	-1.22044	1.17479737366467e-08	5.6318888678824e-07	slc24a2	1	12009673	12044390	+	5712	protein_coding	solute carrier family 24 (sodium/potassium/calcium exchanger), member 2 [Source:ZFIN;Acc:ZDB-GENE-060825-277]	-	872	1463	1124	2889	2600	2771	4.7931	8.107	6.93403	16.3665	15.2469	14.7379
ENSDARG00000098377	194.268	281.795	354.863	88.8593	84.662	97.2684	276.976	90.2632	1.61594	1.26225529756438e-08	6.04066820305811e-07	tnfrsf11b	19	142044	148055	+	4629	protein_coding	tumor necrosis factor receptor superfamily, member 11b [Source:ZFIN;Acc:ZDB-GENE-081104-76]	-	202	291	330	90	83	105	1.3701	1.9898	2.51209	0.629146	0.600602	0.689111
novel.1848	343.335	410.588	545.199	948.819	1000.64	993.064	433.041	980.842	-1.18054	1.3022208126463e-08	6.22114589958515e-07	-	CHR_ALT_CTG12_2_1	19225933	19230351	+	1806	-	- && sp|Q13442|HAP28_HUMAN 28 kDa heat- and acid-stable phosphoprotein OS=Homo sapiens OX=9606 GN=PDAP1 PE=1 SV=1 && PF10252:Casein kinase substrate phosphoprotein PP28	-	357	424	507	961	981	1072	6.20639	7.43109	9.89232	17.2188	18.1948	18.0329
ENSDARG00000095090	442.393	374.759	535.521	156.985	208.085	125.059	450.891	163.376	1.46549	1.31930203035306e-08	6.29186303353005e-07	tspan37	2	37136662	37140423	-	1370	protein_coding	tetraspanin 37 [Source:ZFIN;Acc:ZDB-GENE-070912-550]	-	460	387	498	159	204	135	10.5421	8.94117	12.809	3.75554	4.98776	2.99365
novel.2084	962.685	612.009	877.48	372.222	326.408	341.829	817.391	346.819	1.23668	1.37773064020917e-08	6.55918554622342e-07	-	CHR_ALT_CTG14_1_27	33288677	33318934	-	4653	-	- && sp|Q14141|SEPT6_HUMAN Septin-6 OS=Homo sapiens OX=9606 GN=SEPTIN6 PE=1 SV=4 && PF00735:Septin	-	1001	632	816	377	320	369	6.75444	4.29921	6.17966	2.62183	2.30363	2.40924
ENSDARG00000041703	294.287	562.622	554.877	145.137	140.763	169.525	470.596	151.808	1.63136	1.39269040824999e-08	6.61747447074948e-07	rrbp1b	22	25086567	25137256	+	5883	protein_coding	ribosome binding protein 1b [Source:ZFIN;Acc:ZDB-GENE-030429-36]	-	306	581	516	147	138	183	1.63309	3.12595	3.09071	0.808565	0.785736	0.945017
ENSDARG00000056768	43.2775	37.7664	44.0891	133.289	142.803	113.017	41.711	129.703	-1.63688	1.39476700900887e-08	6.61747447074948e-07	rprml	3	19609638	19610990	+	1353	protein_coding	reprimo-like [Source:ZFIN;Acc:ZDB-GENE-070615-20]	-	45	39	41	135	140	122	1.04425	0.91237	1.06781	3.22873	3.46598	2.73936
ENSDARG00000058647	339.488	252.744	235.5	72.0747	110.163	102.827	275.911	95.0213	1.53849	1.49535775657617e-08	7.07755044355653e-07	hck	23	7505943	7545960	+	7266	protein_coding	HCK proto-oncogene, Src family tyrosine kinase [Source:ZFIN;Acc:ZDB-GENE-090313-72]	-	353	261	219	73	108	111	1.52534	1.13697	1.06208	0.325105	0.49788	0.464104
novel.3576	499.134	896.71	1411.93	3325.31	3368.12	3076.46	935.923	3256.63	-1.79931	1.4972066038553e-08	7.07755044355653e-07	-	CHR_ALT_CTG25_1_17	21829654	21851783	+	3254	-	- && sp|P12532|KCRU_HUMAN Creatine kinase U-type, mitochondrial OS=Homo sapiens OX=9606 GN=CKMT1A PE=1 SV=1 && PF00217:ATP:guanido phosphotransferase, C-terminal catalytic domain|PF02807:ATP:guanido phosphotransferase, N-terminal domain	-	519	926	1313	3368	3302	3321	5.0077	9.00736	14.2185	33.4928	33.9904	31.0055
ENSDARG00000039269	4423.93	5312.47	10786.8	1754.48	2257.31	2029.67	6841.06	2013.82	1.76423	1.49942672273225e-08	7.07755044355653e-07	arg2	13	33024547	33034374	+	2257	protein_coding	arginase 2 [Source:ZFIN;Acc:ZDB-GENE-030131-1334]	-	4600	5486	10031	1777	2213	2191	63.9904	76.9358	156.61	25.4772	32.8432	29.4916
ENSDARG00000040118	863.627	398	661.336	2240.24	1642.24	1858.29	640.988	1913.59	-1.57794	1.58984977859337e-08	7.49155664441958e-07	zgc:113232	16	38360002	38389883	+	2467	protein_coding	zgc:113232 [Source:ZFIN;Acc:ZDB-GENE-050327-86]	-	898	411	615	2269	1610	2006	11.4287	5.27323	8.78443	29.762	21.8601	24.703
ENSDARG00000056036	286.593	178.18	433.363	919.2	974.123	956.009	299.379	949.777	-1.66682	1.61337982184694e-08	7.58948160488237e-07	stxbp1b	5	28972935	29002322	+	5245	protein_coding	syntaxin binding protein 1b [Source:ZFIN;Acc:ZDB-GENE-060531-166]	-	298	184	403	931	955	1032	1.78385	1.11039	2.70749	5.74382	6.09894	5.97753
ENSDARG00000092521	15.3876	98.7736	74.1987	1.97465	1.02002	0.926366	62.7866	1.30701	5.58947	1.67066843635864e-08	7.84560672332841e-07	jac1	7	8415494	8417315	-	1337	protein_coding	jacalin 1 [Source:ZFIN;Acc:ZDB-GENE-030131-8429]	-	16	102	69	2	1	1	0.375731	2.41475	1.81855	0.0484055	0.0250533	0.0227225
ENSDARG00000071212	153.876	166.559	138.719	354.45	362.109	299.216	153.051	338.591	-1.14406	1.72343057257028e-08	8.05229922172304e-07	p3h1	11	39075613	39105253	-	2774	protein_coding	prolyl 3-hydroxylase 1 [Source:ZFIN;Acc:ZDB-GENE-031010-35]	-	160	172	129	359	355	323	1.81093	1.96257	1.63867	4.18778	4.28665	3.53739
ENSDARG00000038639	524.139	648.807	398.952	234.983	193.805	189.905	523.966	206.231	1.34596	1.83270541216346e-08	8.54839434899827e-07	elovl6l	13	21666521	21672131	-	3013	protein_coding	ELOVL family member 6, elongation of long chain fatty acids like [Source:ZFIN;Acc:ZDB-GENE-031110-3]	-	545	670	371	238	190	205	5.67918	7.0385	4.33893	2.55608	2.11228	2.06701
ENSDARG00000087697	6633	7745.01	11382.5	3328.27	3708.81	3837.01	8586.84	3624.7	1.2442	1.87178126757083e-08	8.70543002256596e-07	lpl	22	15624371	15630421	+	3322	protein_coding	lipoprotein lipase [Source:ZFIN;Acc:ZDB-GENE-990415-139]	-	6897	7998	10585	3371	3636	4142	65.1852	76.2054	112.279	32.8364	36.6624	37.8789
novel.766	66.3589	22.2725	72.048	0	3.06007	0.926366	53.5598	1.32881	5.35367	1.87267788121688e-08	8.70543002256596e-07	-	21	18014957	18018315	+	2217	-	- && - && -	-	69	23	67	0	3	1	0.977174	0.328372	1.06492	0	0.0453265	0.0137032
ENSDARG00000016439	154.837	127.825	188.185	402.829	338.648	373.325	156.949	371.601	-1.24533	1.90619208099237e-08	8.84633309788946e-07	slc7a1	10	24445698	24493323	+	2360	protein_coding	solute carrier family 7 (cationic amino acid transporter, y+ system), member 1 [Source:ZFIN;Acc:ZDB-GENE-091116-69]	-	161	132	175	408	332	403	2.14192	1.77038	2.61297	5.59428	4.71218	5.18777
ENSDARG00000020292	86.5551	114.268	55.9179	10.8606	6.12015	18.5273	85.5802	11.836	2.84626	2.00584404386672e-08	9.27761668061837e-07	si:ch211-254n4.3	8	27361687	27515540	-	1951	protein_coding	si:ch211-254n4.3 [Source:ZFIN;Acc:ZDB-GENE-081105-89]	-	90	118	52	11	6	20	1.44835	1.91438	0.939191	0.182445	0.103013	0.31143
novel.3106	40.3924	67.7858	76.3494	163.896	294.787	231.591	61.5092	230.091	-1.90555	2.04085280954444e-08	9.42375729597838e-07	-	CHR_ALT_CTG21_1_5	15713112	15721031	+	1816	-	- && sp|Q99L20|GSTT3_MOUSE Glutathione S-transferase theta-3 OS=Mus musculus OX=10090 GN=Gstt3 PE=1 SV=1 && PF13417:Glutathione S-transferase, N-terminal domain	-	42	70	71	166	289	250	0.726143	1.22007	1.37769	2.95793	5.33063	4.18226
ENSDARG00000043436	385.651	328.277	401.103	169.82	185.644	174.157	371.677	176.54	1.07387	2.1188521406073e-08	9.7675900097812e-07	si:dkey-5n18.1	20	17038903	17041025	-	810	protein_coding	si:dkey-5n18.1 [Source:ZFIN;Acc:ZDB-GENE-041014-144]	-	401	339	373	172	182	188	15.5435	13.247	16.2268	6.87131	7.52632	7.05115
ENSDARG00000002369	7658.2	6493.88	9964.13	3714.32	3941.37	3919.45	8038.74	3858.38	1.05891	2.22270505909435e-08	1.02122387349039e-06	si:ch211-202a12.4	5	42064144	42068490	+	1650	protein_coding	si:ch211-202a12.4 [Source:ZFIN;Acc:ZDB-GENE-030131-8486]	-	7963	6706	9266	3762	3864	4231	151.524	128.642	197.886	73.7787	78.4421	77.9016
ENSDARG00000099461	645.316	476.437	688.22	272.502	278.467	271.425	603.325	274.131	1.13773	2.23059500249118e-08	1.02314650836859e-06	asb10	24	34085940	34107618	+	1937	protein_coding	ankyrin repeat and SOCS box containing 10 [Source:ZFIN;Acc:ZDB-GENE-060929-1106]	-	671	492	640	276	273	293	10.8763	8.0397	11.6428	4.61079	4.72095	4.59542
ENSDARG00000026090	220.235	400.905	474.227	116.504	104.042	112.09	365.122	110.879	1.71853	2.29883247835153e-08	1.05269753274827e-06	adprm	12	288108	290815	-	1865	protein_coding	ADP-ribose/CDP-alcohol diphosphatase, manganese-dependent [Source:ZFIN;Acc:ZDB-GENE-040426-1406]	-	229	414	441	118	102	121	3.85518	7.02628	8.33235	2.04738	1.83197	1.97103
novel.2173	61.5503	17.4306	31.185	0	0	0	36.722	0	7.67534	2.51797568062331e-08	1.1511401071035e-06	-	CHR_ALT_CTG14_3_1	34133530	34135172	-	1643	-	- && - && -	-	64	18	29	0	0	0	1.22301	0.346768	0.621968	0	0	0
novel.1862	41.3541	22.2725	64.5206	193.516	179.524	164.893	42.7157	179.311	-2.07512	2.59721407962491e-08	1.18344673895516e-06	-	CHR_ALT_CTG12_2_1	18997786	19000857	-	1299	-	- && - && PF13855:Leucine rich repeat	-	43	23	60	196	176	178	1.03932	0.560432	1.62761	4.88251	4.53837	4.16292
ENSDARG00000013598	64.4354	65.8491	134.418	10.8606	18.3604	7.41093	88.2342	12.2106	2.85832	2.6668392120928e-08	1.21317020038746e-06	tnfb	15	34699585	34702661	+	1764	protein_coding	tumor necrosis factor b (TNF superfamily, member 2) [Source:ZFIN;Acc:ZDB-GENE-050601-2]	-	67	68	125	11	18	8	1.19252	1.22015	2.497	0.201786	0.341798	0.137778
novel.3821	141.373	194.642	391.425	968.566	956.783	769.81	242.48	898.386	-1.89099	2.842711597515e-08	1.28681631708494e-06	-	CHR_ALT_CTG3_1_5	12029277	12045267	+	3274	-	- && sp|Q5T0N1|CFA70_HUMAN Cilia- and flagella-associated protein 70 OS=Homo sapiens OX=9606 GN=CFAP70 PE=1 SV=3 && -	-	147	201	364	981	938	831	1.4097	1.94322	3.91769	9.69587	9.59666	7.71098
novel.1834	181.766	231.44	124.74	58.2522	45.9011	52.8028	179.315	52.3187	1.77787	2.86784929323916e-08	1.2960707452408e-06	-	CHR_ALT_CTG12_1_7	18570306	18578058	-	2413	-	- && sp|F1QAM1|ZDHC4_DANRE Palmitoyltransferase ZDHHC4 OS=Danio rerio OX=7955 GN=zdhhc4 PE=2 SV=1 && PF01529:DHHC palmitoyltransferase	-	189	239	116	59	45	57	2.45919	3.13505	1.69398	0.791209	0.624671	0.717637
ENSDARG00000089806	1.92345	0	0	35.5437	66.3016	60.2138	0.641149	54.0197	-6.34718	2.89597501088313e-08	1.3066431041751e-06	si:dkey-239j18.3	12	16634442	16636627	-	1150	protein_coding	si:dkey-239j18.3 [Source:ZFIN;Acc:ZDB-GENE-121214-39]	-	2	0	0	36	65	65	0.0546035	0	0	1.01298	1.89327	1.71713
ENSDARG00000103800	329.871	273.08	397.877	780.974	736.458	652.161	333.609	723.198	-1.11706	3.04958567557521e-08	1.37146920618336e-06	prkar1b	3	13004657	13147310	-	1993	protein_coding	protein kinase, cAMP-dependent, regulatory, type I, beta [Source:ZFIN;Acc:ZDB-GENE-060929-580]	-	343	282	370	791	722	704	5.4035	4.47864	6.54187	12.843	12.1346	10.7313
ENSDARG00000094104	186.574	88.1216	104.308	19.7465	33.6608	22.2328	126.335	25.2134	2.32815	3.07901751742745e-08	1.38245383266218e-06	AL929237.1	20	45989179	45996430	+	1170	lincRNA	-	-	194	91	97	20	33	24	5.206	2.46184	2.92142	0.553147	0.944766	0.623179
ENSDARG00000055278	1073.28	1688.84	2319.52	541.054	614.055	634.56	1693.88	596.556	1.50533	3.1773799107458e-08	1.41984795998246e-06	cfb	21	27416284	27431397	+	2433	protein_coding	complement factor B [Source:ZFIN;Acc:ZDB-GENE-980526-487]	-	1116	1744	2157	548	602	685	14.4016	22.6886	31.2403	7.28844	8.28802	8.55334
ENSDARG00000003475	71.1675	83.2797	66.6713	11.8479	20.4005	13.8955	73.7062	15.3813	2.26482	3.17772802400739e-08	1.41984795998246e-06	sult1st5	23	24489077	24493811	-	1628	protein_coding	sulfotransferase family 1, cytosolic sulfotransferase 5 [Source:ZFIN;Acc:ZDB-GENE-050809-2]	-	74	86	62	12	20	15	1.42714	1.67205	1.34198	0.238519	0.411502	0.279914
ENSDARG00000098415	57.7034	37.7664	56.9932	0	0	1.85273	50.821	0.617577	6.29386	3.18366171881232e-08	1.42020114768279e-06	CT956093.1	14	21025026	21025388	-	363	unprocessed_pseudogene	-	-	60	39	53	0	0	2	5.18959	3.40065	5.1449	0	0	0.167383
ENSDARG00000079327	870.359	865.722	639.829	1921.33	1536.16	1542.4	791.97	1666.63	-1.07293	3.20071411485464e-08	1.42550514279808e-06	hmcn2	8	32613916	32785627	+	13402	protein_coding	hemicentin 2 [Source:ZFIN;Acc:ZDB-GENE-030131-9765]	-	905	894	595	1946	1506	1665	2.12015	2.11141	1.56443	4.69861	3.76402	3.77426
ENSDARG00000097606	169.263	205.294	197.863	82.9353	75.4818	65.772	190.807	74.7297	1.35311	3.44402130425656e-08	1.52648090328148e-06	tmem82	23	24485657	24488696	-	1160	protein_coding	transmembrane protein 82 [Source:ZFIN;Acc:ZDB-GENE-131127-584]	-	176	212	184	84	74	71	4.76369	5.78472	5.58943	2.34324	2.13683	1.85946
novel.2122	74.0527	21.3041	59.1439	0	2.04005	0.926366	51.5002	0.988805	5.71687	3.6073812238773e-08	1.59376988375878e-06	-	CHR_ALT_CTG14_1_35	38885807	38895984	-	1297	-	- && sp|Q06187|BTK_HUMAN Tyrosine-protein kinase BTK OS=Homo sapiens OX=9606 GN=BTK PE=1 SV=3 && PF07714:Protein tyrosine and serine/threonine kinase	-	77	22	55	0	2	1	1.86397	0.536892	1.49427	0	0.0516519	0.0234233
novel.637	167.34	182.053	169.904	54.3029	77.5219	62.0665	173.099	64.6304	1.42267	3.77350655082369e-08	1.66450217872036e-06	-	2	7657296	7661938	+	965	-	- && - && -	-	174	188	158	55	76	67	5.66123	6.16644	5.76949	1.8443	2.63805	2.10928
ENSDARG00000111526	53.8565	57.1338	58.0686	8.88593	12.2403	5.55819	56.3529	8.8948	2.67211	3.81212766221818e-08	1.67885615848215e-06	fam20a	KN150287.1	6535	8913	-	405	protein_coding	family with sequence similarity 20, member A [Source:ZFIN;Acc:ZDB-GENE-081022-117]	-	56	59	54	9	12	6	4.34132	4.61106	4.69836	0.719091	0.992481	0.450074
ENSDARG00000096772	4.80861	0.968369	2.15069	40.4803	40.801	39.8337	2.64256	40.3717	-3.92494	3.82291378916213e-08	1.68092545318684e-06	BX510319.1	8	15476625	15479807	+	1587	lincRNA	-	-	5	1	2	41	40	43	0.0989194	0.0199447	0.044408	0.835994	0.844266	0.82315
ENSDARG00000076563	398.153	496.773	593.59	180.68	211.145	235.297	496.172	209.041	1.24601	3.84665441383297e-08	1.68867517216486e-06	zgc:92249	14	45565891	45573222	+	3115	protein_coding	zgc:92249 [Source:ZFIN;Acc:ZDB-GENE-040718-368]	-	414	513	552	183	207	254	4.17283	5.21271	6.24437	1.90103	2.22591	2.47721
ENSDARG00000021688	144.258	18.399	64.5206	4.93663	3.06007	0.926366	75.726	2.97435	4.68101	3.90645504628833e-08	1.71220544751047e-06	mxa	1	7562316	7570181	-	2646	protein_coding	myxovirus (influenza) resistance A [Source:ZFIN;Acc:ZDB-GENE-030721-5]	-	150	19	60	5	3	1	1.77988	0.227284	0.799041	0.0611472	0.0379776	0.0114815
ENSDARG00000036888	364.493	425.114	445.192	202.402	179.524	212.138	411.6	198.021	1.0545	3.98318537951571e-08	1.74306969706129e-06	zgc:153935	25	27714932	27735763	-	2511	protein_coding	zgc:153935 [Source:ZFIN;Acc:ZDB-GENE-061103-148]	-	379	439	414	205	176	229	4.73894	5.53378	5.8098	2.64182	2.34781	2.77061
novel.3989	555.876	603.294	677.467	307.058	330.488	251.971	612.212	296.506	1.04638	4.13446658337186e-08	1.80640863554822e-06	-	CHR_ALT_CTG5_1_17	28133055	28150163	-	3589	-	- && sp|O95858|TSN15_HUMAN Tetraspanin-15 OS=Homo sapiens OX=9606 GN=TSPAN15 PE=1 SV=1 && PF00335:Tetraspanin family	-	578	623	630	311	324	272	5.05642	5.49438	6.1855	2.80403	3.0239	2.30241
ENSDARG00000105183	153.876	121.046	453.795	33.5691	45.9011	35.2019	242.906	38.224	2.66745	4.17183877780952e-08	1.81985756985236e-06	CT009487.2	14	6529630	6534447	+	2045	lincRNA	-	-	160	125	422	34	45	38	2.45649	1.93473	7.27155	0.538	0.737081	0.564518
ENSDARG00000020133	128.871	246.934	118.288	40.4803	35.7009	43.5392	164.698	39.9068	2.04504	4.19459163226005e-08	1.82689682557724e-06	jdp2b	20	46586678	46595151	+	2366	protein_coding	Jun dimerization protein 2b [Source:ZFIN;Acc:ZDB-GENE-040718-197]	-	134	255	110	41	35	47	1.77819	3.41138	1.63827	0.560745	0.495507	0.603491
ENSDARG00000103826	1445.47	2259.2	1248.47	542.041	595.694	737.387	1651.05	625.041	1.40132	4.22779522153973e-08	1.83845841657286e-06	gpib	18	402048	423921	+	1908	protein_coding	glucose-6-phosphate isomerase b [Source:ZFIN;Acc:ZDB-GENE-020513-3]	-	1503	2333	1161	549	584	796	24.7326	38.7026	21.4418	9.31087	10.2525	12.6742
ENSDARG00000014427	180.804	38.7348	84.9521	13.8226	9.18022	6.48456	101.497	9.82911	3.37161	4.37065015277381e-08	1.89759060799596e-06	mxe	9	32824639	32837860	-	2115	protein_coding	myxovirus (influenza virus) resistance E [Source:ZFIN;Acc:ZDB-GENE-030131-9609]	-	188	40	79	14	9	7	2.79085	0.598624	1.31621	0.214197	0.142537	0.100548
ENSDARG00000061414	277.938	370.885	304.322	665.457	615.075	626.223	317.715	635.585	-1.00013	4.37890966399711e-08	1.89819203378261e-06	slx4	22	26798853	26844334	+	5597	protein_coding	SLX4 structure-specific endonuclease subunit homolog (S. cerevisiae) [Source:ZFIN;Acc:ZDB-GENE-050208-359]	-	289	383	283	674	603	676	1.62118	2.16595	1.78172	3.89674	3.60876	3.66926
ENSDARG00000090993	73.0909	102.647	79.5754	14.8099	25.5006	16.6746	85.1045	18.995	2.16751	4.59398354053892e-08	1.98830199850942e-06	rnf4	14	17566383	17576662	-	3336	protein_coding	ring finger protein 4 [Source:ZFIN;Acc:ZDB-GENE-041008-246]	-	76	106	74	15	25	18	0.71528	1.00574	0.781652	0.1455	0.251021	0.163921
ENSDARG00000076251	142.335	114.268	157	44.4296	51.0012	42.6128	137.868	46.0146	1.58342	4.61128725831898e-08	1.99266784137656e-06	irf3	12	4580372	4598237	-	1536	protein_coding	interferon regulatory factor 3 [Source:ZFIN;Acc:ZDB-GENE-071120-7]	-	148	118	146	45	50	46	3.02523	2.43162	3.34942	0.94802	1.09037	0.909817
ENSDARG00000014024	32.6986	65.8491	61.2946	3.9493	6.12015	0	53.2808	3.35648	4.01258	4.7414986214523e-08	2.0425429240899e-06	ms4a17a.4	4	76752707	76762432	+	1717	protein_coding	membrane-spanning 4-domains, subfamily A, member 17A.4 [Source:ZFIN;Acc:ZDB-GENE-070822-16]	-	34	68	57	4	6	0	0.621723	1.25355	1.1698	0.0753852	0.117052	0
ENSDARG00000101785	244.278	226.598	279.589	86.8846	118.323	104.679	250.155	103.296	1.27581	4.81674104768531e-08	2.06850187480147e-06	laptm5	19	43297546	43309596	+	875	protein_coding	lysosomal protein transmembrane 5 [Source:ZFIN;Acc:ZDB-GENE-170303-1]	-	254	234	260	88	116	113	9.11411	8.46471	10.4706	3.2544	4.44065	3.92336
ENSDARG00000102076	385.651	331.182	694.672	97.7452	169.324	130.618	470.502	132.562	1.82728	4.93812674920377e-08	2.1173368622013e-06	zgc:158852	14	15155684	15156724	+	711	protein_coding	zgc:158852 [Source:ZFIN;Acc:ZDB-GENE-070112-972]	-	401	342	646	99	166	141	17.7077	15.2251	32.0163	4.5057	7.8205	6.02472
ENSDARG00000096242	279.861	314.72	222.596	532.168	577.334	640.119	272.392	583.207	-1.09736	5.28551035354735e-08	2.25926930948147e-06	si:ch211-76l23.4	3	28822065	28828569	-	3664	protein_coding	si:ch211-76l23.4 [Source:ZFIN;Acc:ZDB-GENE-030131-8310]	-	291	325	207	539	566	691	2.4936	2.80758	1.99078	4.76025	5.17437	5.72941
novel.2722	150.99	182.053	105.384	33.5691	29.5807	50.9501	146.143	38.0333	1.93973	5.3649735750709e-08	2.28969111790468e-06	-	CHR_ALT_CTG18_2_10	26835719	26857997	+	4274	-	- && sp|O88627|S28A2_MOUSE Sodium/nucleoside cotransporter 2 OS=Mus musculus OX=10090 GN=Slc28a2 PE=1 SV=2 && PF07670:Nucleoside recognition|PF01773:Na+ dependent nucleoside transporter N-terminus|PF07662:Na+ dependent nucleoside transporter C-terminus	-	157	188	98	34	29	55	1.15333	1.39228	0.807978	0.257419	0.227279	0.390945
ENSDARG00000090882	168.302	77.4695	67.7467	16.7845	20.4005	16.6746	104.506	17.9532	2.54398	5.71065686733128e-08	2.42971291336855e-06	si:rp71-36a1.5	22	6182981	6194580	-	5650	protein_coding	si:rp71-36a1.5 [Source:ZFIN;Acc:ZDB-GENE-091204-428]	-	175	80	63	17	20	18	0.972474	0.448173	0.392916	0.0973636	0.118571	0.0967858
ENSDARG00000089227	329.871	319.562	216.144	86.8846	98.9424	125.986	288.526	103.938	1.4727	5.8139931777458e-08	2.46987374795531e-06	si:ch211-91p5.3	25	27629006	27665978	-	4504	protein_coding	si:ch211-91p5.3 [Source:ZFIN;Acc:ZDB-GENE-131119-65]	-	343	330	201	88	97	136	2.39103	2.3191	1.57255	0.632238	0.721389	0.917335
ENSDARG00000076144	351.029	425.114	519.391	195.49	178.504	197.316	431.845	190.437	1.18012	5.95913056865161e-08	2.52376491399044e-06	si:ch211-74m13.3	3	54744069	54752364	+	1720	protein_coding	si:ch211-74m13.3 [Source:ZFIN;Acc:ZDB-GENE-060503-219]	-	365	439	483	198	175	213	6.66274	8.07868	9.89524	3.72506	3.40805	3.76217
ENSDARG00000045561	158.684	119.109	200.014	43.4423	44.8811	57.4347	159.269	48.586	1.70987	6.11549281619839e-08	2.58601995610545e-06	dram1	4	17662413	17669881	-	1016	protein_coding	DNA-damage regulated autophagy modulator 1 [Source:ZFIN;Acc:ZDB-GENE-041010-147]	-	165	123	186	44	44	62	5.09893	3.83191	6.451	1.40138	1.45062	1.8539
novel.3178	734.756	884.121	544.124	1558.99	1633.06	1505.34	721	1565.8	-1.11822	6.13960682007988e-08	2.59224714255146e-06	-	CHR_ALT_CTG22_1_22	30019888	30045545	+	3044	-	- && - && -	-	764	913	506	1579	1601	1625	7.8802	9.49359	5.85752	16.7855	17.6174	16.218
ENSDARG00000094983	34.622	32.9245	74.1987	0	0	2.7791	47.2484	0.926366	5.60996	6.56328551661542e-08	2.76268297210825e-06	ccl34a.3	2	40194452	40196547	-	371	protein_coding	chemokine (C-C motif) ligand 34a, duplicate 3 [Source:ZFIN;Acc:ZDB-GENE-070912-33]	-	36	34	69	0	0	3	3.04661	2.90074	6.55365	0	0	0.24566
ENSDARG00000043531	3725.71	4819.57	5475.65	2115.84	2352.18	2508.6	4673.65	2325.54	1.00687	7.43400753596785e-08	3.11952527046266e-06	jun	20	15552657	15554606	+	1950	protein_coding	Jun proto-oncogene, AP-1 transcription factor subunit [Source:ZFIN;Acc:ZDB-GENE-030131-7859]	-	3874	4977	5092	2143	2306	2708	62.3754	80.7862	92.0156	35.5618	39.6115	42.1892
ENSDARG00000074150	34.622	31.9562	53.7672	0	1.02002	1.85273	40.1151	0.957585	5.36347	7.44492504702456e-08	3.11952527046266e-06	si:ch211-226h7.5	12	46231498	46252062	-	3705	protein_coding	si:ch211-226h7.5 [Source:ZFIN;Acc:ZDB-GENE-130531-3]	-	36	33	50	0	1	2	0.305072	0.281923	0.475543	0	0.00904082	0.0163994
ENSDARG00000059294	434.699	217.883	167.754	65.1635	54.0613	77.8147	273.445	65.6798	2.0574	7.5579296411091e-08	3.15937918845096e-06	marco	9	795609	813693	-	2064	protein_coding	macrophage receptor with collagenous structure [Source:ZFIN;Acc:ZDB-GENE-120514-2]	-	452	225	156	66	53	84	6.8757	3.45046	2.66332	1.03474	0.860127	1.23639
ENSDARG00000097746	589.536	696.257	958.131	265.59	317.228	347.387	747.975	310.068	1.26964	7.56292196996374e-08	3.15937918845096e-06	si:rp71-77l1.1	16	45087810	45094599	-	772	protein_coding	si:rp71-77l1.1 [Source:ZFIN;Acc:ZDB-GENE-131121-141]	-	613	719	891	269	311	375	24.9305	29.4792	40.6694	11.2754	13.494	14.7571
ENSDARG00000078734	301.981	290.511	346.261	157.972	126.483	148.219	312.917	144.225	1.11628	7.65130176051212e-08	3.19147123131452e-06	myo1f	8	20250484	20291922	-	3684	protein_coding	myosin IF [Source:ZFIN;Acc:ZDB-GENE-081104-506]	-	314	300	322	160	124	160	2.67608	2.57754	3.07995	1.40539	1.12745	1.31943
novel.3268	215.426	236.282	186.034	424.55	461.051	404.822	212.581	430.141	-1.01541	7.90999219303826e-08	3.28943696425249e-06	-	CHR_ALT_CTG22_2_7	29674865	29826621	-	5489	-	- && sp|Q5T481|RBM20_HUMAN RNA-binding protein 20 OS=Homo sapiens OX=9606 GN=RBM20 PE=1 SV=4 && -	-	224	244	173	430	452	437	1.28128	1.40702	1.11061	2.53496	2.7583	2.41866
ENSDARG00000055527	1289.67	842.481	1593.66	3624.47	2752.03	2999.57	1241.94	3125.36	-1.33169	7.93678434734738e-08	3.29561543132787e-06	cmn	12	13118540	13164249	+	4111	protein_coding	calymmin [Source:ZFIN;Acc:ZDB-GENE-000208-9]	-	1341	870	1482	3671	2698	3238	10.2416	6.69847	12.7031	28.8957	21.9832	23.9286
ENSDARG00000034705	1109.83	1210.46	743.062	2077.33	2349.12	2299.24	1021.12	2241.9	-1.13414	8.16895719046122e-08	3.37678764820667e-06	pvalb7	22	29165330	29242347	-	5333	protein_coding	parvalbumin 7 [Source:ZFIN;Acc:ZDB-GENE-040718-285]	-	1154	1250	691	2104	2303	2482	6.79396	7.41895	4.56577	12.7665	14.465	14.139
ENSDARG00000008165	398.153	449.323	490.357	213.262	242.766	211.211	445.944	222.413	1.00361	8.21162869783237e-08	3.3893528136509e-06	caspa	16	41993551	42004544	-	1542	protein_coding	caspase a [Source:ZFIN;Acc:ZDB-GENE-000616-3]	-	414	464	456	216	238	228	8.42955	9.5244	10.4205	4.53279	5.16998	4.49198
ENSDARG00000052061	5929.02	5710.47	4072.33	11478.6	10145.2	9910.26	5237.27	10511.4	-1.00497	8.31815280122065e-08	3.4277215084998e-06	col4a6	7	50920437	51102479	-	8456	protein_coding	collagen, type IV, alpha 6 [Source:ZFIN;Acc:ZDB-GENE-101001-2]	-	6165	5897	3787	11626	9946	10698	22.8906	22.0735	15.7811	44.4899	39.3985	38.4348
ENSDARG00000026499	500.096	367.012	325.829	1001.15	857.841	805.012	397.646	888	-1.15826	8.32941416073359e-08	3.4277215084998e-06	ppm1e	10	32683089	32788832	+	2028	protein_coding	protein phosphatase, Mg2+/Mn2+ dependent, 1E [Source:ZFIN;Acc:ZDB-GENE-070326-2]	-	520	379	303	1014	841	869	8.05052	5.91528	5.26481	16.1795	13.8907	13.0178
ENSDARG00000101726	4782.65	4292.78	3129.25	8837.55	7867.45	8104.77	4068.23	8269.92	-1.02336	8.51401180297623e-08	3.49847333207712e-06	si:ch211-93f2.1	25	30385691	30429750	-	3286	protein_coding	si:ch211-93f2.1 [Source:ZFIN;Acc:ZDB-GENE-041014-96]	-	4973	4433	2910	8951	7713	8749	47.5159	42.7006	31.2056	88.1455	78.6234	80.8869
novel.3545	1114.64	989.673	1383.97	2851.39	2177.75	2222.35	1162.76	2417.17	-1.05605	8.70225001647789e-08	3.57050861374449e-06	-	CHR_ALT_CTG25_1_10	17312205	17356308	+	8130	-	- && sp|A1A5H6|CNOT1_DANRE CCR4-NOT transcription complex subunit 1 OS=Danio rerio OX=7955 GN=cnot1 PE=2 SV=1 && PF16418:CCR4-NOT transcription complex subunit 1 HEAT repeat|PF16415:CCR4-NOT transcription complex subunit 1 CAF1-binding domain|PF12842:Domain of unknown function (DUF3819)|PF04054:CCR4-Not complex component, Not1|PF16417:CCR4-NOT transcription complex subunit 1 TTP binding domain	-	1159	1022	1287	2888	2135	2399	4.47591	3.97891	5.57822	11.4948	8.79637	8.96452
ENSDARG00000073718	147.144	139.445	118.288	39.493	55.0813	43.5392	134.959	46.0378	1.55402	9.06429367862535e-08	3.71353622177866e-06	si:ch73-233k15.2	3	29674308	29688399	-	3071	protein_coding	si:ch73-233k15.2 [Source:ZFIN;Acc:ZDB-GENE-120215-22]	-	153	144	110	40	54	47	1.56423	1.48418	1.26218	0.42148	0.588993	0.464949
ENSDARG00000069461	795.345	979.989	1235.57	434.423	499.812	457.625	1003.63	463.953	1.11289	9.30166727356777e-08	3.80513982851892e-06	rnaseka	7	26048033	26049328	-	1000	protein_coding	ribonuclease, RNase K a [Source:ZFIN;Acc:ZDB-GENE-060825-301]	-	827	1012	1149	440	490	494	25.9653	32.032	40.4881	14.238	16.4132	15.0077
ENSDARG00000033587	89.4402	62.944	103.233	12.8352	3.06007	18.5273	85.2057	11.4742	2.88148	9.45850917132743e-08	3.86211739893541e-06	CABZ01088134.1	20	2039518	2054547	+	1581	protein_coding	-	-	93	65	96	13	3	20	1.84688	1.30132	2.13967	0.266077	0.0635602	0.384313
ENSDARG00000102758	169.263	116.204	241.952	30.6071	58.1414	40.7601	175.807	43.1695	2.0262	9.51668129259493e-08	3.87587198425404e-06	FO704661.1	8	52479026	52490474	+	1395	protein_coding	Danio rerio gamma-glutamyl hydrolase (LOC553228), mRNA. [Source:RefSeq mRNA;Acc:NM_001256222]	-	176	120	225	31	57	44	3.9612	2.72277	5.6835	0.719091	1.36866	0.958221
ENSDARG00000001953	1869.59	2680.45	3359.37	1111.73	1094.49	1205.2	2636.47	1137.14	1.21299	9.57022182263444e-08	3.8919371898145e-06	pfkfb3	4	25472505	25485404	-	3827	protein_coding	6-phosphofructo-2-kinase/fructose-2,6-biphosphatase 3 [Source:ZFIN;Acc:ZDB-GENE-040426-2724]	-	1944	2768	3124	1126	1073	1301	15.9487	22.8935	28.7647	9.52086	9.39155	10.3278
novel.3436	182.727	159.781	92.4796	490.701	421.27	350.166	144.996	420.712	-1.53446	9.67695647662241e-08	3.92378559748862e-06	-	CHR_ALT_CTG23_2_5	21982486	22063176	+	6318	-	- && sp|O43432|IF4G3_HUMAN Eukaryotic translation initiation factor 4 gamma 3 OS=Homo sapiens OX=9606 GN=EIF4G3 PE=1 SV=2 && PF02020:eIF4-gamma/eIF5/eIF2-epsilon|PF02854:MIF4G domain	-	190	165	86	497	413	378	0.944197	0.826625	0.479652	2.5455	2.18961	1.81761
ENSDARG00000104773	1193.5	4092.33	2644.27	629.913	751.758	716.081	2643.37	699.251	1.91849	9.73020732246928e-08	3.9395925923071e-06	junbb	3	7654655	7656059	-	1405	protein_coding	JunB proto-oncogene, AP-1 transcription factor subunit b [Source:ZFIN;Acc:ZDB-GENE-040426-2666]	-	1241	4226	2459	638	737	773	27.7322	95.2045	61.6723	14.694	17.5706	16.7144
ENSDARG00000053836	86.5551	55.197	96.7809	15.7972	18.3604	17.6009	79.511	17.2529	2.20312	9.77934660230499e-08	3.95369103557024e-06	si:ch211-284o19.8	2	37851124	37864665	-	1501	protein_coding	si:ch211-284o19.8 [Source:ZFIN;Acc:ZDB-GENE-070912-289]	-	90	57	90	16	18	19	1.88257	1.20198	2.11285	0.344934	0.401687	0.384557
ENSDARG00000109368	82.7082	121.046	137.644	33.5691	28.5607	33.3492	113.799	31.8263	1.83585	9.85105722803104e-08	3.97686028125177e-06	si:dkey-182g1.2	22	8628064	8634560	+	804	protein_coding	si:dkey-182g1.2 [Source:ZFIN;Acc:ZDB-GENE-060503-619]	-	86	125	128	34	28	36	3.35839	4.92105	5.60998	1.36842	1.16654	1.3603
ENSDARG00000035602	59.6268	63.9123	38.7124	195.49	143.823	157.482	54.0838	165.599	-1.61071	1.03699594658449e-07	4.16805954483807e-06	dao.1	5	20188438	20195350	-	1684	protein_coding	D-amino-acid oxidase, tandem duplicate 1 [Source:ZFIN;Acc:ZDB-GENE-050913-127]	-	62	66	36	198	141	170	1.15595	1.24053	0.7533	3.80469	2.80461	3.06686
ENSDARG00000103650	150.029	222.725	197.863	77.0114	63.2415	70.4038	190.206	70.2189	1.43692	1.05127098322457e-07	4.21929442729359e-06	si:ch73-329n5.1	12	44119432	44307963	-	7634	protein_coding	si:ch73-329n5.1 [Source:ZFIN;Acc:ZDB-GENE-131121-475]	-	156	230	184	78	62	76	0.641595	0.95363	0.849324	0.330627	0.272042	0.302447
ENSDARG00000102827	898.249	807.62	1286.11	404.803	474.311	446.508	997.327	441.874	1.17404	1.1060067207594e-07	4.43253462704342e-06	ubfd1	3	43942032	43959873	-	2086	protein_coding	ubiquitin family domain containing 1 [Source:ZFIN;Acc:ZDB-GENE-050506-90]	-	934	834	1196	410	465	482	14.0579	12.6548	20.2034	6.36013	7.46681	7.01973
novel.2039	71.1675	57.1338	70.9727	14.8099	13.2603	16.6746	66.4246	14.9149	2.152	1.13460242563133e-07	4.54054735926926e-06	-	CHR_ALT_CTG14_1_19	24267640	24278072	-	3212	-	- && sp|Q92785|REQU_HUMAN Zinc finger protein ubi-d4 OS=Homo sapiens OX=9606 GN=DPF2 PE=1 SV=2 && PF00076:RNA recognition motif. (a.k.a. RRM, RBD, or RNP domain)	-	74	59	66	15	13	18	0.723344	0.581408	0.724063	0.151117	0.13557	0.170249
novel.4404	345.259	322.467	372.069	100.707	169.324	150.071	346.598	140.034	1.3074	1.15121535421676e-07	4.60036318031655e-06	-	CHR_ALT_CTG6_1_46	49058899	49061742	-	1840	-	- && - && -	-	359	333	346	102	166	162	6.12583	5.72836	6.62622	1.79382	3.02194	2.67476
ENSDARG00000056498	78.8613	78.4379	66.6713	8.88593	21.4205	6.48456	74.6568	12.2637	2.61648	1.15992248824274e-07	4.62845948957324e-06	crp	24	38109799	38113208	-	845	protein_coding	c-reactive protein, pentraxin-related [Source:ZFIN;Acc:ZDB-GENE-060901-6]	-	82	81	62	9	21	7	3.04681	3.03412	2.58549	0.344653	0.832451	0.251668
novel.1867	1915.75	2008.4	3848.65	7477.01	6955.55	6596.65	2590.93	7009.74	-1.43607	1.1667145652522e-07	4.64884405343565e-06	-	CHR_ALT_CTG12_2_1	19117587	19133204	-	3532	-	- && sp|P20004|ACON_BOVIN Aconitate hydratase, mitochondrial OS=Bos taurus OX=9913 GN=ACO2 PE=1 SV=4 && PF00694:Aconitase C-terminal domain|PF00330:Aconitase family (aconitate hydratase)	-	1992	2074	3579	7573	6819	7121	17.7075	18.5863	35.7066	69.3815	64.669	61.2502
ENSDARG00000019601	2764.95	2113.95	1758.19	5415.48	4279	4541.04	2212.36	4745.17	-1.10071	1.21506803700354e-07	4.82757895047176e-06	col12a1b	20	49451764	49681850	-	11059	protein_coding	collagen, type XII, alpha 1b [Source:ZFIN;Acc:ZDB-GENE-120215-116]	-	2875	2183	1635	5485	4195	4902	8.16226	6.24801	5.20966	16.0493	12.7061	13.4662
ENSDARG00000007377	2221.58	4343.13	4430.42	1315.12	1423.95	1467.36	3665.04	1402.14	1.38611	1.29116881536388e-07	5.12256386474754e-06	odc1	17	51743908	51760243	+	5194	protein_coding	ornithine decarboxylase 1 [Source:ZFIN;Acc:ZDB-GENE-010816-1]	-	2310	4485	4120	1332	1396	1584	13.9636	27.3316	27.9514	8.29848	9.00284	9.2649
ENSDARG00000021195	301.981	410.588	532.295	1050.51	1044.51	862.446	414.955	985.822	-1.24916	1.29422041429081e-07	5.12730391675928e-06	st8sia6	3	16265924	16285259	+	4582	protein_coding	ST8 alpha-N-acetyl-neuraminide alpha-2,8-sialyltransferase 6 [Source:ZFIN;Acc:ZDB-GENE-060322-9]	-	314	424	495	1064	1024	931	2.15161	2.92897	3.80678	7.5142	7.48585	6.1728
ENSDARG00000062139	506.828	564.559	461.322	287.312	208.085	204.727	510.903	233.374	1.13095	1.29717949667066e-07	5.13166438990932e-06	eif2ak3	13	13945218	14004546	+	4402	protein_coding	eukaryotic translation initiation factor 2-alpha kinase 3 [Source:ZFIN;Acc:ZDB-GENE-050414-2]	-	527	583	429	291	204	221	3.7588	4.19201	3.43412	2.13914	1.5523	1.52521
ENSDARG00000096311	150.029	22.2725	23.6576	0	0	0.926366	65.3196	0.308789	7.54487	1.34876604211808e-07	5.31290680756157e-06	si:dkey-211g8.8	19	10603405	10607376	+	1814	protein_coding	si:dkey-211g8.8 [Source:ZFIN;Acc:ZDB-GENE-120215-226]	-	156	23	22	0	0	1	2.70007	0.401324	0.427359	0	0	0.0167475
ENSDARG00000096762	96.1723	32.9245	90.3289	8.88593	9.18022	11.1164	73.1419	9.72751	2.9077	1.38238081727597e-07	5.43756146829649e-06	si:dkey-61p9.11	4	77590387	77602685	-	6318	protein_coding	si:dkey-61p9.11 [Source:ZFIN;Acc:ZDB-GENE-041210-242]	-	100	34	84	9	9	12	0.496946	0.170335	0.468498	0.0460956	0.0477155	0.0577018
ENSDARG00000104197	265.436	344.739	339.809	142.175	148.924	150.071	316.661	147.057	1.10604	1.40461042586671e-07	5.51714191884176e-06	ptpn22	23	26142613	26180539	+	2865	protein_coding	protein tyrosine phosphatase, non-receptor type 22 [Source:ZFIN;Acc:ZDB-GENE-060503-458]	-	276	356	316	144	146	162	3.02463	3.93305	3.8866	1.62643	1.70696	1.71782
ENSDARG00000087736	99.0575	72.6277	124.74	22.7085	29.5807	24.0855	98.8083	25.4582	1.95633	1.42429646320797e-07	5.58651963615931e-06	si:dkey-118k5.3	15	28355023	28365389	+	4163	protein_coding	si:dkey-118k5.3 [Source:ZFIN;Acc:ZDB-GENE-121214-294]	-	103	75	116	23	29	26	0.776818	0.570242	0.981882	0.17878	0.233339	0.189738
ENSDARG00000069093	15286.6	16833.2	12126.7	34396.4	24700.9	30976.7	14748.8	30024.7	-1.02553	1.4723205006701e-07	5.75852492705431e-06	col2a1a	8	21195420	21219473	+	5937	protein_coding	collagen, type II, alpha 1a [Source:ZFIN;Acc:ZDB-GENE-980526-192]	-	15895	17383	11277	34838	24216	33439	84.0586	92.6748	66.9321	189.881	136.625	171.109
novel.1744	35.5837	28.0827	29.0343	103.669	88.7421	163.967	30.9002	118.793	-1.94319	1.48437361357848e-07	5.79745524635681e-06	-	CHR_ALT_CTG12_1_15	24329154	24617461	+	6552	-	- && sp|A1XQX0|NR1AA_DANRE Neurexin-1a OS=Danio rerio OX=7955 GN=nrxn1a PE=2 SV=1 && -	-	37	29	27	105	87	177	0.177303	0.140097	0.14521	0.518575	0.444776	0.820704
ENSDARG00000040971	2702.44	1683.03	3076.56	864.897	987.384	1168.15	2487.34	1006.81	1.30459	1.49719806040262e-07	5.83928390422283e-06	zgc:92606	16	12265158	12276225	+	1075	protein_coding	zgc:92606 [Source:ZFIN;Acc:ZDB-GENE-040718-462]	-	2810	1738	2861	876	968	1261	82.0704	51.1735	93.7815	26.3689	30.1622	35.6364
novel.389	607.809	695.289	935.549	350.5	342.728	346.461	746.216	346.563	1.10587	1.50210423154604e-07	5.85015573281818e-06	-	16	51242214	51243891	+	1678	-	- && - && -	-	632	718	870	355	336	374	11.8253	13.5437	18.2699	6.84593	6.70723	6.77122
ENSDARG00000075248	64.4354	39.7031	65.596	5.92395	11.2203	9.26366	56.5782	8.80263	2.68456	1.53927472767463e-07	5.97549477416769e-06	zgc:172133	22	6456003	6465060	-	1736	protein_coding	zgc:172133 [Source:ZFIN;Acc:ZDB-GENE-080204-48]	-	67	41	61	6	11	10	1.21175	0.747547	1.23819	0.11184	0.212246	0.175
ENSDARG00000091209	1120.41	1504.85	2303.39	499.586	679.336	632.708	1642.88	603.877	1.44367	1.54442262089525e-07	5.97549477416769e-06	ucp3	10	36650222	36656693	+	1676	protein_coding	uncoupling protein 3 [Source:ZFIN;Acc:ZDB-GENE-040426-1317]	-	1165	1554	2142	506	666	683	21.8243	29.3482	45.0353	9.76951	13.3106	12.3804
ENSDARG00000036588	4666.28	3294.39	5203.59	1951.94	2133.89	2235.32	4388.09	2107.05	1.05827	1.54510674999302e-07	5.97549477416769e-06	mhc1zba	1	47155424	47161996	-	2323	protein_coding	major histocompatibility complex class I ZBA [Source:ZFIN;Acc:ZDB-GENE-040426-2149]	-	4852	3402	4839	1977	2092	2413	65.5783	46.3542	73.4031	27.5394	30.1654	31.557
ENSDARG00000098063	877.091	676.89	1073.19	369.26	377.409	440.95	875.725	395.873	1.14475	1.55508571670438e-07	6.00567578956055e-06	alp3	15	44618623	44637492	-	1605	protein_coding	alkaline phosphatase 3 [Source:ZFIN;Acc:ZDB-GENE-120919-1]	-	912	699	998	374	370	476	17.8406	13.785	21.9111	7.54037	7.72188	9.00989
novel.4475	1008.85	1368.31	748.439	365.31	440.651	461.33	1041.86	422.43	1.30259	1.62106372520393e-07	6.23432209527245e-06	-	CHR_ALT_CTG6_2_7	24310829	24316570	+	5742	-	- && - && -	-	1049	1413	696	370	432	498	5.73589	7.78903	4.27124	2.08514	2.52009	2.63484
ENSDARG00000034063	264.474	257.586	217.219	122.428	98.9424	107.458	246.426	109.61	1.16932	1.62921363316983e-07	6.24826056287758e-06	unm_sa911	17	53349626	53353653	-	1839	protein_coding	un-named sa911 [Source:ZFIN;Acc:ZDB-GENE-120727-3]	-	275	266	202	124	97	116	4.69504	4.5783	3.87059	2.18191	1.7668	1.9163
ENSDARG00000023176	927.101	1453.52	1872.17	459.106	593.654	564.157	1417.6	538.972	1.39493	1.63268890939032e-07	6.25290414077601e-06	tdo2b	11	34084532	34097437	-	1800	protein_coding	tryptophan 2,3-dioxygenase b [Source:ZFIN;Acc:ZDB-GENE-030131-6014]	-	964	1501	1741	465	582	609	16.8149	26.3944	34.0827	8.35943	10.8305	10.2786
ENSDARG00000029036	403.924	437.703	624.775	184.63	233.586	199.169	488.8	205.795	1.24762	1.67515983408271e-07	6.39781307033554e-06	rab32a	20	32009271	32045182	-	2501	protein_coding	RAB32a, member RAS oncogene family [Source:ZFIN;Acc:ZDB-GENE-031006-10]	-	420	452	581	187	229	215	5.27259	5.72043	8.18597	2.41949	3.06703	2.61163
ENSDARG00000051914	85.5933	81.343	72.048	20.7338	21.4205	24.0855	79.6615	22.0799	1.85066	1.68846263135763e-07	6.43971251929259e-06	slc14a2	5	52167986	52177850	+	2702	protein_coding	solute carrier family 14 (urea transporter), member 2 [Source:ZFIN;Acc:ZDB-GENE-030131-4833]	-	89	84	67	21	21	26	1.03417	0.984007	0.87377	0.251496	0.260334	0.292331
ENSDARG00000060366	411.617	433.829	638.754	209.313	186.664	228.812	494.734	208.263	1.24694	1.70266341973958e-07	6.48491655300261e-06	slc12a9	5	38215924	38248462	-	4466	protein_coding	solute carrier family 12, member 9 [Source:ZFIN;Acc:ZDB-GENE-050208-222]	-	428	448	594	212	183	247	3.00894	3.17514	4.68679	1.53608	1.37255	1.68022
novel.5076	398.153	548.097	616.172	230.047	237.666	238.076	520.807	235.263	1.14587	1.76574578984182e-07	6.71591439323722e-06	-	KN150131.1	59099	69663	+	1134	-	- && sp|P35448|TSP1_XENLA Thrombospondin-1 OS=Xenopus laevis OX=8355 GN=thbs1 PE=2 SV=1 && -	-	414	566	573	233	233	257	11.4624	15.7982	17.8053	6.64874	6.88239	6.88506
ENSDARG00000071553	74.0527	51.3236	64.5206	9.87325	9.18022	16.6746	63.2989	11.9094	2.40308	1.78748574618248e-07	6.77062330717927e-06	zgc:171500	22	6932299	6941098	-	1795	protein_coding	zgc:171500 [Source:ZFIN;Acc:ZDB-GENE-080204-9]	-	77	53	60	10	9	18	1.34684	0.934578	1.17786	0.180273	0.167948	0.304646
ENSDARG00000089362	301.019	189.8	308.624	74.0494	98.9424	108.385	266.481	93.7922	1.50536	1.84509979842801e-07	6.97927955260174e-06	grn1	19	40186677	40192249	-	1618	protein_coding	granulin 1 [Source:ZFIN;Acc:ZDB-GENE-060103-1]	-	313	196	287	75	97	117	6.07371	3.83426	6.25045	1.49996	2.00812	2.19682
ENSDARG00000054058	6644.54	4792.46	7844.63	2574.94	3030.49	3283.97	6427.21	2963.13	1.11699	1.973904329786e-07	7.44609566371322e-06	h1fx	6	40769517	40771813	-	2297	protein_coding	H1 histone family, member X [Source:ZFIN;Acc:ZDB-GENE-030131-1228]	-	6909	4949	7295	2608	2971	3545	94.4371	68.1963	111.911	36.7403	43.3249	46.8859
ENSDARG00000055901	1560.88	1551.33	3191.62	725.684	818.06	647.53	2101.27	730.424	1.52436	2.00761444096534e-07	7.56292736130642e-06	steap4	16	27734872	27749172	-	3949	protein_coding	STEAP family member 4 [Source:ZFIN;Acc:ZDB-GENE-070424-244]	-	1623	1602	2968	735	802	699	12.9039	12.8404	26.4841	6.02277	6.80273	5.37746
ENSDARG00000105274	4113.29	4417.7	2392.64	8904.68	8223.44	8420.66	3641.21	8516.26	-1.22568	2.03970597809331e-07	7.67223372175601e-06	CABZ01074130.1	KN150214.1	2983	23863	+	2369	protein_coding	-	-	4277	4562	2225	9019	8062	9090	56.6843	60.9529	33.0958	123.194	113.992	116.57
ENSDARG00000018809	445.278	468.691	386.048	1038.67	773.179	796.674	433.339	869.506	-1.00419	2.04218729782735e-07	7.67223372175601e-06	abhd3	2	11848510	11912347	-	8371	protein_coding	abhydrolase domain containing 3 [Source:ZFIN;Acc:ZDB-GENE-040912-90]	-	463	484	359	1052	758	860	1.73657	1.83009	1.51121	4.06663	3.03311	3.12111
ENSDARG00000038668	292.364	148.16	188.185	63.1888	70.3817	65.772	209.57	66.4475	1.65783	2.04648421650093e-07	7.67793052584783e-06	gbp1	2	42020915	42035307	-	2687	protein_coding	guanylate binding protein 1 [Source:ZFIN;Acc:ZDB-GENE-040718-32]	-	304	153	175	64	69	71	3.55218	1.8023	2.29498	0.770741	0.860157	0.802746
ENSDARG00000087164	1217.54	1102.97	1806.58	567.712	590.594	672.541	1375.7	610.283	1.17213	2.07140436887879e-07	7.76088043932837e-06	crygm2d4	9	22244537	22245572	-	831	protein_coding	crystallin, gamma M2d4 [Source:ZFIN;Acc:ZDB-GENE-060918-3]	-	1266	1139	1680	575	579	726	47.8323	43.3837	71.2387	22.3905	23.3385	26.5413
ENSDARG00000104256	729.948	674.953	1063.51	1731.77	1870.72	1650.78	822.805	1751.09	-1.09016	2.17490597934231e-07	8.11563227129451e-06	bco1	7	65261354	65290474	+	2183	protein_coding	beta-carotene oxygenase 1 [Source:ZFIN;Acc:ZDB-GENE-010508-1]	-	759	697	989	1754	1834	1782	10.9163	10.1061	15.9643	25.9999	28.1411	24.7994
ENSDARG00000071657	244.278	158.812	134.418	66.1508	44.8811	33.3492	179.169	48.127	1.89888	2.18905470563528e-07	8.15740453261903e-06	si:dkey-19a16.4	22	6104892	6144428	-	3798	protein_coding	si:dkey-19a16.4 [Source:ZFIN;Acc:ZDB-GENE-050208-652]	-	254	164	125	67	44	36	2.09975	1.36676	1.15975	0.570842	0.388056	0.287962
ENSDARG00000015278	484.708	376.695	523.692	216.224	228.485	225.107	461.699	223.272	1.04765	2.19958129523538e-07	8.18558467726882e-06	plxnc1	4	18281954	18315912	-	5096	protein_coding	plexin C1 [Source:ZFIN;Acc:ZDB-GENE-030131-1620]	-	504	389	487	219	224	243	3.1052	2.41615	3.3675	1.39063	1.47236	1.44865
ENSDARG00000062209	303.904	330.214	324.754	150.073	177.484	151.924	319.624	159.827	1.00044	2.21170985543206e-07	8.21964256232106e-06	mrps5	17	22107702	22137199	-	1793	protein_coding	mitochondrial ribosomal protein S5 [Source:ZFIN;Acc:ZDB-GENE-060929-264]	-	316	341	302	152	174	164	5.53344	6.01975	5.93519	2.74321	3.25061	2.77876
novel.788	50.9713	91.0267	22.5822	288.299	225.425	233.444	54.8601	249.056	-2.17861	2.28598901047898e-07	8.46372559067511e-06	-	21	2445527	2460734	-	5159	-	- && - && -	-	53	94	21	292	221	252	0.322551	0.576722	0.143437	1.83153	1.4349	1.48396
ENSDARG00000037393	273.129	184.958	437.665	64.1761	47.9412	105.606	298.584	72.5743	2.03764	2.28658214994518e-07	8.46372559067511e-06	slc43a1a	14	22076596	22098011	+	2967	protein_coding	solute carrier family 43 (amino acid system L transporter), member 1a [Source:ZFIN;Acc:ZDB-GENE-030131-6327]	-	284	191	407	65	47	114	3.00531	2.0376	4.83375	0.708912	0.530611	1.16728
ENSDARG00000078547	35.5837	46.4817	50.5412	4.93663	8.1602	3.70546	44.2022	5.60076	2.98907	2.30044392721534e-07	8.4933143359845e-06	si:ch211-264f5.2	19	5659526	5669122	-	1467	protein_coding	si:ch211-264f5.2 [Source:ZFIN;Acc:ZDB-GENE-080303-2]	-	37	48	47	5	8	4	0.791881	1.03566	1.12895	0.11029	0.182665	0.0828356
novel.2562	445.278	406.715	1086.1	98.7325	178.504	185.273	646.03	154.17	2.06639	2.30072760052019e-07	8.4933143359845e-06	-	CHR_ALT_CTG18_1_11	13108049	13124887	+	2148	-	- && sp|Q8QZR1|ATTY_MOUSE Tyrosine aminotransferase OS=Mus musculus OX=10090 GN=Tat PE=1 SV=1 && PF00155:Aminotransferase class I and II	-	463	420	1010	100	175	200	6.76761	6.18898	16.5689	1.50648	2.72898	2.82868
ENSDARG00000056873	2182.15	1843.77	1087.17	4192.18	3986.26	4324.27	1704.37	4167.57	-1.28973	2.35889857814736e-07	8.68483552511775e-06	and3	10	22848556	22854758	-	1211	protein_coding	actinodin3 [Source:ZFIN;Acc:ZDB-GENE-040724-185]	-	2269	1904	1011	4246	3908	4668	58.8273	49.7653	29.4181	113.457	108.095	117.105
ENSDARG00000087863	203.885	307.941	471.001	98.7325	83.642	115.796	327.609	99.3901	1.71897	2.4837906487913e-07	9.10822193692885e-06	cd44a	7	49882750	49892991	-	1970	protein_coding	CD44 molecule (Indian blood group) a [Source:ZFIN;Acc:ZDB-GENE-110429-1]	-	212	318	438	100	82	125	3.37877	5.10934	7.83458	1.64259	1.39426	1.92766
ENSDARG00000089769	1687.82	1868.95	1034.48	3812.06	3591.51	3208.93	1530.42	3537.5	-1.2085	2.53878177610394e-07	9.29753066094935e-06	hapln1a	5	46490622	46505702	-	4928	protein_coding	hyaluronan and proteoglycan link protein 1a [Source:ZFIN;Acc:ZDB-GENE-050302-175]	-	1755	1930	962	3861	3521	3464	11.1814	12.3963	6.87879	25.3528	23.9327	21.3548
novel.3269	83.6699	236.282	143.021	36.531	31.6208	36.1283	154.324	34.76	2.15005	2.5489863049537e-07	9.30753436793506e-06	-	CHR_ALT_CTG22_2_8	31039035	31044120	+	623	-	- && sp|Q90YT6|RL32_ICTPU 60S ribosomal protein L32 OS=Ictalurus punctatus OX=7998 GN=rpl32 PE=2 SV=1 && PF01655:Ribosomal protein L32	-	87	244	133	37	31	39	4.3845	12.3967	7.52266	1.92181	1.66675	1.9018
ENSDARG00000116187	8.65551	23.2409	77.4247	0	0	0	36.4404	0	7.66079	2.55034638783458e-07	9.30753436793506e-06	BX005305.5	12	46483618	46488071	+	1271	protein_coding	-	-	9	24	72	0	0	0	0.222324	0.597682	1.99616	0	0	0
ENSDARG00000096110	223.12	155.907	202.165	42.455	78.5419	69.4774	193.731	63.4914	1.60947	2.55162550846588e-07	9.30753436793506e-06	zgc:123278	25	25381548	25384045	-	1200	protein_coding	zgc:123278 [Source:ZFIN;Acc:ZDB-GENE-051127-21]	-	232	161	188	43	77	75	6.07009	4.24667	5.52058	1.15953	2.14934	1.89875
ENSDARG00000103457	1046.35	897.678	1421.6	467.992	580.394	485.416	1121.88	511.267	1.13361	2.68268275703674e-07	9.77268060290971e-06	spartb	15	32798333	32818871	+	3494	protein_coding	spartin b [Source:ZFIN;Acc:ZDB-GENE-060825-146]	-	1088	927	1322	474	569	524	9.77675	8.39771	13.3326	4.38987	5.45488	4.55613
ENSDARG00000052575	466.436	570.369	802.206	240.907	279.487	254.751	613.004	258.382	1.24589	2.69843279878177e-07	9.81710472631897e-06	arl13a	14	41293110	41308561	-	2072	protein_coding	ADP-ribosylation factor-like 13A [Source:ZFIN;Acc:ZDB-GENE-040426-1790]	-	485	589	746	244	274	275	7.34921	8.99766	12.6869	3.81063	4.42952	4.03209
ENSDARG00000091003	146.182	188.832	220.445	67.1381	76.5018	68.5511	185.153	70.7303	1.38769	2.70254342006699e-07	9.81912256030391e-06	il34	18	18527170	18543358	-	1758	protein_coding	interleukin 34 [Source:ZFIN;Acc:ZDB-GENE-050419-150]	-	152	195	205	68	75	74	2.71465	3.51091	4.10906	1.25166	1.42902	1.27879
ENSDARG00000104188	226.005	179.148	211.843	64.1761	98.9424	76.8883	205.665	80.0023	1.36317	2.71126741088482e-07	9.83787477224212e-06	fam83fb	6	414653	426041	-	2579	protein_coding	family with sequence similarity 83, member Fb [Source:ZFIN;Acc:ZDB-GENE-041114-194]	-	235	185	197	65	97	83	2.86092	2.27052	2.69168	0.815565	1.25984	0.977719
ENSDARG00000056314	1881.13	2111.04	1329.12	4245.5	3386.48	3623.02	1773.77	3751.67	-1.08049	2.71749135774799e-07	9.84229894437025e-06	a2ml	15	21113965	21132480	-	4558	protein_coding	alpha-2-macroglobulin-like [Source:ZFIN;Acc:ZDB-GENE-090212-1]	-	1956	2180	1236	4300	3320	3911	13.4736	15.1386	9.55547	30.5274	24.3983	26.0676
ENSDARG00000117001	680.9	658.491	1100.08	275.464	364.149	346.461	813.156	328.691	1.3063	2.71961543278691e-07	9.84229894437025e-06	CABZ01086812.1	14	69716	83154	-	1257	protein_coding	-	-	708	680	1023	279	357	374	17.6842	17.1229	28.6779	7.18233	9.51325	9.03907
ENSDARG00000097770	378.919	405.747	350.562	214.25	180.544	167.672	378.409	187.489	1.01398	2.74418303655372e-07	9.91821023407824e-06	si:ch211-167j9.4	15	23799461	23801499	+	2039	protein_coding	si:ch211-167j9.4 [Source:ZFIN;Acc:ZDB-GENE-131121-196]	-	394	419	326	217	177	181	6.06691	6.50431	5.63389	3.44381	2.90772	2.6968
novel.1457	168.302	178.18	239.802	81.948	74.4618	75.962	195.428	77.4572	1.33377	2.75898269523012e-07	9.95866525011625e-06	-	9	56427173	56428982	-	696	-	- && sp|Q3ZCL3|NMI_BOVIN N-myc-interactor OS=Bos taurus OX=9913 GN=NMI PE=2 SV=1 && -	-	175	184	223	83	73	82	7.89437	8.36783	11.2902	3.85891	3.51326	3.57925
novel.2348	50.0096	40.6715	58.0686	7.8986	10.2002	4.63183	49.5832	7.57689	2.71777	2.77523964447078e-07	1.00042679246438e-05	-	CHR_ALT_CTG16_1_23	53514017	53530175	+	1447	-	- && sp|F1QG30|NSMA5_DANRE Sphingomyelin phosphodiesterase 5 OS=Danio rerio OX=7955 GN=smpd5 PE=1 SV=1 && -	-	52	42	54	8	10	5	1.1283	0.918724	1.31502	0.178903	0.231488	0.104976
ENSDARG00000089382	1805.15	428.987	573.158	207.338	136.683	203.8	935.767	182.607	2.3573	2.81259357014895e-07	1.01257035531321e-05	zgc:158463	5	824709	825920	-	1212	protein_coding	zgc:158463 [Source:ZFIN;Acc:ZDB-GENE-070410-9]	-	1877	443	533	210	134	220	48.6239	11.5693	15.4965	5.60677	3.70338	5.51452
ENSDARG00000055723	139.45	341.834	425.836	71.0874	77.5219	79.6674	302.373	76.0922	1.98966	2.82593673980315e-07	1.01604936453365e-05	hsp70l	8	4798158	4800911	+	2302	protein_coding	heat shock cognate 70-kd protein, like [Source:ZFIN;Acc:ZDB-GENE-050321-1]	-	145	353	396	72	76	86	1.97766	4.85371	6.06174	1.0121	1.10587	1.13496
ENSDARG00000043492	74.0527	76.5011	93.5549	4.93663	4.0801	21.3064	81.3696	10.1077	2.99423	2.86478421336203e-07	1.02734138290345e-05	irf1a	13	311380	318827	+	1439	protein_coding	interferon regulatory factor 1a [Source:ZFIN;Acc:ZDB-GENE-060421-4031]	-	77	79	87	5	4	23	1.68004	1.73768	2.13042	0.112436	0.0931098	0.485573
ENSDARG00000097231	60.5885	47.4501	25.8082	148.099	140.763	173.23	44.6156	154.031	-1.7827	2.87644800518814e-07	1.03018623563243e-05	ugt1b2	11	30314885	30329055	+	2266	protein_coding	UDP glucuronosyltransferase 1 family, polypeptide B2 [Source:ZFIN;Acc:ZDB-GENE-080227-11]	-	63	49	24	150	138	187	0.872909	0.684448	0.373215	2.14204	2.03993	2.50709
ENSDARG00000055133	823.235	561.654	471.001	1507.65	1503.52	1260.78	618.63	1423.98	-1.20217	2.92184534798843e-07	1.04373758853822e-05	cenpf	17	32720413	32743249	-	11212	protein_coding	centromere protein F [Source:ZFIN;Acc:ZDB-GENE-041111-205]	-	856	580	438	1527	1474	1361	2.39706	1.63738	1.37657	4.40709	4.40363	3.68776
ENSDARG00000094990	186.574	261.46	231.199	69.1128	104.042	53.7292	226.411	75.6282	1.58445	2.9487932733254e-07	1.0520029542162e-05	si:dkey-91f15.1	6	21053548	21066911	+	4505	protein_coding	si:dkey-91f15.1 [Source:ZFIN;Acc:ZDB-GENE-060601-4]	-	194	270	215	70	102	58	1.35206	1.89703	1.68171	0.502805	0.758406	0.391129
ENSDARG00000078992	2778.42	1636.54	1008.67	551.915	471.251	654.014	1807.88	559.06	1.69323	3.12016554794986e-07	1.10599655039203e-05	wnk1a	25	21114671	21156678	-	8187	protein_coding	WNK lysine deficient protein kinase 1a [Source:ZFIN;Acc:ZDB-GENE-080917-49]	-	2889	1690	938	559	462	706	11.0793	6.5338	4.03725	2.20945	1.89022	2.61979
ENSDARG00000019307	54.8182	85.2165	74.1987	13.8226	13.2603	20.38	71.4111	15.821	2.16941	3.24159950436142e-07	1.14756778351195e-05	dusp5	22	29911326	29922872	-	1522	protein_coding	dual specificity phosphatase 5 [Source:ZFIN;Acc:ZDB-GENE-010625-1]	-	57	88	69	14	13	22	1.17584	1.83009	1.5975	0.297653	0.286105	0.439132
ENSDARG00000062177	14.4258	30.0194	24.7329	84.91	107.103	82.4465	23.0594	91.4864	-1.98924	3.2701184308861e-07	1.15543547378211e-05	dcbld2	9	30013667	30054178	-	2158	protein_coding	discoidin, CUB and LCCL domain containing 2 [Source:ZFIN;Acc:ZDB-GENE-070112-1822]	-	15	31	23	86	105	89	0.218237	0.454689	0.375564	1.28957	1.6298	1.25293
ENSDARG00000033307	397.192	360.233	426.911	223.135	190.745	173.23	394.779	195.703	1.0125	3.27219259224862e-07	1.15543547378211e-05	igf2b	25	24039364	24046870	-	3385	protein_coding	insulin-like growth factor 2b [Source:ZFIN;Acc:ZDB-GENE-030131-2935]	-	413	372	397	226	187	187	3.83072	3.47847	4.13275	2.16046	1.85046	1.6783
ENSDARG00000008457	14.4258	6.77858	4.30137	72.0747	35.7009	140.808	8.50193	82.8611	-3.27717	3.30327800046255e-07	1.16428214178462e-05	faah2a	1	40237276	40258430	+	2352	protein_coding	fatty acid amide hydrolase 2a [Source:ZFIN;Acc:ZDB-GENE-040718-453]	-	15	7	4	73	35	152	0.200236	0.094203	0.0599281	1.00434	0.498456	1.96333
ENSDARG00000005271	249.086	98.7736	201.089	46.4043	36.7209	54.6556	182.983	45.9269	1.99248	3.37487504188499e-07	1.18713916600726e-05	zc3h12a	16	3982590	4001743	+	1100	protein_coding	zinc finger CCCH-type containing 12A [Source:ZFIN;Acc:ZDB-GENE-110411-6]	-	259	102	187	47	36	59	7.39257	2.93502	5.99041	1.38262	1.09624	1.62947
ENSDARG00000098108	780.919	1540.67	674.24	281.388	327.428	374.252	998.611	327.689	1.60765	3.38115543245871e-07	1.18783517756339e-05	dusp2	8	40628926	40633991	+	3241	protein_coding	dual specificity phosphatase 2 [Source:ZFIN;Acc:ZDB-GENE-040801-188]	-	812	1591	627	285	321	404	7.86621	15.538	6.81705	2.84552	3.31759	3.78695
ENSDARG00000053345	2.88517	8.71532	5.37672	60.2268	39.781	39.8337	5.65907	46.6138	-3.04141	3.40494597257876e-07	1.19467310217049e-05	CU571323.1	8	44420108	44421418	+	1311	protein_coding	-	-	3	9	5	61	39	43	0.0718467	0.217292	0.134393	1.50565	0.996456	0.996445
novel.1869	393.345	267.27	530.144	1092.97	1068.99	854.109	396.92	1005.35	-1.34153	3.4554277800345e-07	1.20778135810244e-05	-	CHR_ALT_CTG12_2_1	19174140	19209999	-	6438	-	- && sp|Q9UGR2|Z3H7B_HUMAN Zinc finger CCCH domain-containing protein 7B OS=Homo sapiens OX=9606 GN=ZC3H7B PE=1 SV=2 && -	-	409	276	493	1107	1048	922	1.99462	1.35695	2.69838	5.56407	5.45264	4.35078
ENSDARG00000103900	264.474	516.141	274.213	104.656	129.543	117.648	351.609	117.283	1.58461	3.52287961241892e-07	1.22980119769562e-05	sept9b	6	18935815	19035749	-	4486	protein_coding	septin 9b [Source:ZFIN;Acc:ZDB-GENE-050327-17]	-	275	533	255	106	127	127	1.92469	3.76073	2.00304	0.764615	0.948289	0.860066
ENSDARG00000076789	120.215	66.8175	146.247	11.8479	28.5607	25.9382	111.093	22.1156	2.32739	3.58616578110517e-07	1.25031307719264e-05	cx32.2	20	40724207	40729364	-	1146	protein_coding	connexin 32.2 [Source:ZFIN;Acc:ZDB-GENE-050303-1]	-	125	69	136	12	28	28	3.42463	1.90576	4.18179	0.338839	0.818407	0.742268
ENSDARG00000035556	251.01	244.029	149.473	44.4296	88.7421	57.4347	214.837	63.5355	1.76009	3.69238089246729e-07	1.28410218619269e-05	rps6ka3a	5	24009668	24029228	-	3693	protein_coding	ribosomal protein S6 kinase a, polypeptide 3a [Source:ZFIN;Acc:ZDB-GENE-030219-119]	-	261	252	139	45	87	62	2.21896	2.15986	1.3263	0.394302	0.789107	0.510035
novel.1334	791.498	746.612	1073.19	389.006	413.11	466.888	870.434	423.001	1.04033	3.71376511929022e-07	1.28991441810014e-05	-	7	1110939	1136689	-	6918	-	- && sp|Q96QP1|ALPK1_HUMAN Alpha-protein kinase 1 OS=Homo sapiens OX=9606 GN=ALPK1 PE=1 SV=3 && PF02816:Alpha-kinase family	-	823	771	998	394	405	504	3.73515	3.52759	5.08344	1.84294	1.96097	2.21329
novel.1840	111.56	37.7664	60.2192	246.831	288.667	239.929	69.8485	258.476	-1.88634	3.7219091571402e-07	1.29111906477528e-05	-	CHR_ALT_CTG12_1_9	20354061	20361916	-	1296	-	- && sp|P56405|AQP8_RAT Aquaporin-8 OS=Rattus norvegicus OX=10116 GN=Aqp8 PE=1 SV=1 && PF00230:Major intrinsic protein	-	116	39	56	250	283	259	2.81023	0.952497	1.52262	6.24211	7.31438	6.07131
novel.4592	2.88517	1.93674	5.37672	64.1761	46.9211	22.2328	3.39954	44.4433	-3.7241	3.74738968569312e-07	1.29832711908462e-05	-	CHR_ALT_CTG7_1_27	33143625	33146631	+	1550	-	- && sp|P0DMV4|ITLN_ONCMY Intelectin OS=Oncorhynchus mykiss OX=8022 GN=itln PE=1 SV=1 && -	-	3	2	5	65	46	24	0.0607684	0.0408416	0.11367	1.35699	0.994082	0.4704
ENSDARG00000003462	75.0144	81.343	106.459	266.578	186.664	217.696	87.6055	223.646	-1.35468	3.76000291299915e-07	1.29867998504907e-05	fech	21	1647990	1670264	+	1431	protein_coding	ferrochelatase [Source:ZFIN;Acc:ZDB-GENE-000928-1]	-	78	84	99	270	183	235	1.71137	1.85799	2.43783	6.10549	4.28359	4.98902
novel.534	150.99	170.433	127.966	61.2142	60.1814	51.8765	149.796	57.7574	1.37707	3.76038611122129e-07	1.29867998504907e-05	-	18	5469987	5472001	-	400	-	- && - && -	-	157	176	119	62	59	56	12.3233	13.927	10.4832	5.01566	4.9407	4.2532
ENSDARG00000078227	503.943	483.216	316.151	1202.56	845.6	976.389	434.437	1008.18	-1.21378	3.76251761141221e-07	1.29867998504907e-05	cspg4	25	6507141	6629281	-	7091	protein_coding	chondroitin sulfate proteoglycan 4 [Source:ZFIN;Acc:ZDB-GENE-050519-1]	-	524	499	294	1218	829	1054	2.32013	2.22739	1.46099	5.55822	3.916	4.51565
ENSDARG00000087518	110.598	65.8491	98.9316	22.7085	22.4405	27.791	91.7929	24.3133	1.91431	3.82109849679409e-07	1.31561088269296e-05	si:dkey-261p22.1	4	43730606	43863102	-	9001	protein_coding	si:dkey-261p22.1 [Source:ZFIN;Acc:ZDB-GENE-081103-60]	-	115	68	92	23	22	30	0.40114	0.239124	0.360168	0.0826863	0.0818706	0.101255
ENSDARG00000080020	502.981	694.32	917.268	255.717	333.548	260.309	704.857	283.191	1.31543	3.876878291895e-07	1.33315367713694e-05	il13ra1	7	19153320	19168375	-	2126	protein_coding	interleukin 13 receptor, alpha 1 [Source:ZFIN;Acc:ZDB-GENE-060503-103]	-	523	717	853	259	327	281	7.72373	10.6748	14.1382	3.94215	5.15206	4.01541
ENSDARG00000045011	144.258	89.0899	179.582	23.6958	34.6808	45.3919	137.644	34.5895	1.98922	3.92163545408088e-07	1.34594556036509e-05	tapbp.2	19	7065988	7070691	-	1982	protein_coding	TAP binding protein (tapasin), tandem duplicate 2 [Source:ZFIN;Acc:ZDB-GENE-060503-136]	-	150	92	167	24	34	49	2.37616	1.46923	2.96907	0.391836	0.574608	0.751069
ENSDARG00000052626	34.622	28.0827	36.5617	0	1.02002	1.85273	33.0888	0.957585	5.08708	3.9238263719766e-07	1.34594556036509e-05	AL954655.1	12	46188692	46204837	-	5064	unprocessed_pseudogene	-	-	36	29	34	0	1	2	0.223202	0.181263	0.236588	0	0.00661458	0.0119984
novel.2167	680.9	893.804	515.09	287.312	300.907	321.449	696.598	303.223	1.20028	3.99316171892459e-07	1.36633425705904e-05	-	CHR_ALT_CTG14_2_6	33982043	34038308	-	5452	-	- && sp|Q5R414|CYFP2_PONAB Cytoplasmic FMR1-interacting protein 2 OS=Pongo abelii OX=9601 GN=CYFIP2 PE=2 SV=1 && PF05994:Cytoplasmic Fragile-X interacting family|PF07159:Protein of unknown function (DUF1394)	-	708	923	479	291	295	347	4.07724	5.35858	3.0959	1.72716	1.81243	1.93357
novel.129	272.168	226.598	333.357	93.7959	125.463	123.207	277.374	114.155	1.27983	4.00766850274319e-07	1.3696008708694e-05	-	11	2312403	2320358	-	2336	-	- && - && -	-	283	234	310	95	123	133	3.80366	3.17064	4.67624	1.31597	1.76372	1.72968
ENSDARG00000079402	106.751	88.1216	117.212	30.6071	34.6808	37.0546	104.028	34.1142	1.60673	4.04198262244482e-07	1.37791686609344e-05	tapbp.1	19	7038694	7043355	-	1715	protein_coding	TAP binding protein (tapasin), tandem duplicate 1 [Source:ZFIN;Acc:ZDB-GENE-010110-2]	-	111	91	109	31	34	40	2.03211	1.67951	2.2396	0.584917	0.664066	0.708571
ENSDARG00000078059	51.933	38.7348	51.6165	5.92395	6.12015	10.19	47.4281	7.41137	2.67002	4.05505354074779e-07	1.38066822960134e-05	nudcd2	14	22140258	22152064	-	912	protein_coding	NudC domain containing 2 [Source:ZFIN;Acc:ZDB-GENE-040801-49]	-	54	40	48	6	6	11	1.85903	1.38826	1.85462	0.212889	0.22037	0.366425
ENSDARG00000039099	62.512	271.143	163.452	663.482	706.877	710.522	165.703	693.627	-2.06563	4.07074396635373e-07	1.38430361013455e-05	aep1	7	8373025	8374950	-	1651	protein_coding	aerolysin-like protein [Source:ZFIN;Acc:ZDB-GENE-050306-5]	-	65	280	152	672	693	767	1.2361	5.36803	3.24417	13.171	14.0599	14.1135
ENSDARG00000104966	104.828	63.9123	64.5206	16.7845	15.3004	21.3064	77.7536	17.7971	2.12542	4.18692657361144e-07	1.42206154338417e-05	si:ch211-106j21.5	4	76173376	76206413	-	5648	protein_coding	si:ch211-106j21.5 [Source:ZFIN;Acc:ZDB-GENE-081103-52]	-	109	66	60	17	15	23	0.605927	0.369874	0.374338	0.0973981	0.0889596	0.123714
ENSDARG00000062632	28.8517	41.6399	41.9384	112.555	99.9624	152.85	37.4767	121.789	-1.70349	4.20026205585527e-07	1.42483828192053e-05	duox	25	31958911	32018990	+	4847	protein_coding	dual oxidase [Source:ZFIN;Acc:ZDB-GENE-091117-14]	-	30	43	39	114	98	165	0.194329	0.280802	0.28353	0.761076	0.67725	1.03419
novel.1826	237.546	263.396	150.548	80.9607	79.5619	77.8147	217.163	79.4458	1.45219	4.22446277958515e-07	1.43128945684276e-05	-	CHR_ALT_CTG12_1_7	18541369	18553847	+	4124	-	- && sp|Q803V5|LST8_DANRE Target of rapamycin complex subunit lst8 OS=Danio rerio OX=7955 GN=mlst8 PE=2 SV=1 && -	-	247	272	140	82	78	84	1.88047	2.08763	1.19624	0.643415	0.633537	0.618797
novel.3816	39.4306	30.0194	31.185	142.175	91.8022	100.047	33.545	111.341	-1.72949	4.50022410361515e-07	1.52098761533813e-05	-	CHR_ALT_CTG3_1_31	9446845	9454830	+	2335	-	- && - && -	-	41	31	29	144	90	108	0.551297	0.420222	0.437642	1.99559	1.29108	1.40516
ENSDARG00000088612	68.2823	48.4184	104.308	8.88593	13.2603	17.6009	73.6697	13.2491	2.4695	4.52577440953698e-07	1.52775316345409e-05	si:ch211-153b23.7	14	11509638	11529311	-	1911	protein_coding	si:ch211-153b23.7 [Source:ZFIN;Acc:ZDB-GENE-141216-14]	-	71	50	97	9	13	19	1.1665	0.828159	1.78862	0.152398	0.227866	0.302051
ENSDARG00000101956	16.3493	24.2092	26.8836	0	0	0	22.4807	0	6.96545	4.58717272447064e-07	1.54658852797079e-05	CU571315.2	3	19507415	19517462	-	1495	protein_coding	-	-	17	25	25	0	0	0	0.357023	0.529301	0.589259	0	0	0
ENSDARG00000077069	508.751	819.24	1101.15	309.033	311.107	297.363	809.714	305.835	1.40428	4.66207182429183e-07	1.56992425956305e-05	srgn	13	23070581	23074454	-	1961	protein_coding	serglycin [Source:ZFIN;Acc:ZDB-GENE-030131-7127]	-	529	846	1024	313	305	321	8.46967	13.6552	18.4005	5.16491	5.20977	4.97296
novel.160	208.694	132.667	195.713	65.1635	72.4217	59.2874	179.024	65.6242	1.44848	4.6904168546634e-07	1.57754543980293e-05	-	12	41563901	41576890	+	2720	-	- && sp|Q9UPQ4|TRI35_HUMAN E3 ubiquitin-protein ligase TRIM35 OS=Homo sapiens OX=9606 GN=TRIM35 PE=1 SV=2 && PF00622:SPRY domain|PF00643:B-box zinc finger	-	217	137	182	66	71	64	2.50484	1.59425	2.35782	0.785184	0.874351	0.714823
novel.1827	166.378	148.16	131.192	67.1381	43.8611	50.9501	148.577	53.9831	1.46106	4.70885149063256e-07	1.58181893200531e-05	-	CHR_ALT_CTG12_1_7	18607306	18661201	+	4761	-	- && sp|Q6ZM86|GRD2I_DANRE Delphilin OS=Danio rerio OX=7955 GN=grid2ip PE=3 SV=1 && PF00595:PDZ domain	-	173	153	122	68	43	55	1.14087	1.01718	0.902962	0.462176	0.302529	0.350955
ENSDARG00000007344	316.407	1400.26	1114.06	181.668	234.606	219.549	943.575	211.941	2.1544	4.71897746901523e-07	1.58329434813995e-05	tcap	3	21240594	21242460	-	1190	protein_coding	titin-cap (telethonin) [Source:ZFIN;Acc:ZDB-GENE-070501-5]	-	329	1446	1036	184	230	237	8.68035	38.4614	30.6775	5.00342	6.47406	6.05046
ENSDARG00000019302	2021.54	2779.22	3935.76	1109.75	1301.55	1270.05	2912.17	1227.12	1.24667	4.73944012284395e-07	1.58726707136415e-05	mid1ip1b	22	11436447	11438627	-	1851	protein_coding	MID1 interacting protein 1b [Source:ZFIN;Acc:ZDB-GENE-040426-1720]	-	2102	2870	3660	1124	1276	1371	35.6545	49.0772	69.6759	19.6497	23.0909	22.5019
ENSDARG00000004539	544.335	1224.99	1326.97	305.083	388.629	327.933	1032.1	340.549	1.59956	4.74231461223128e-07	1.58726707136415e-05	ptgs2a	2	20916497	20923864	-	2373	protein_coding	prostaglandin-endoperoxide synthase 2a [Source:ZFIN;Acc:ZDB-GENE-020530-2]	-	566	1265	1234	309	381	354	7.48871	16.8732	18.3242	4.21364	5.37803	4.53203
ENSDARG00000057408	874.206	671.08	550.576	1541.21	1359.69	1397.89	698.621	1432.93	-1.03585	4.91826767446785e-07	1.64217805677244e-05	CABZ01067232.1	15	45668851	45674213	-	1410	protein_coding	-	-	909	693	512	1561	1333	1509	20.2411	15.5567	12.7955	35.8245	31.667	32.513
ENSDARG00000052207	6354.1	4842.81	9156.55	3072.56	2991.73	2906.01	6784.49	2990.1	1.18199	4.98625261356385e-07	1.66286707026979e-05	c3a.3	1	56274613	56320569	+	5209	protein_coding	complement component c3a, duplicate 3 [Source:ZFIN;Acc:ZDB-GENE-990415-37]	-	6607	5001	8515	3112	2933	3137	39.8234	30.3883	57.6021	19.3322	18.8605	18.2956
novel.2100	41.3541	27.1143	67.7467	158.959	151.984	155.629	45.405	155.524	-1.78193	5.22280687905571e-07	1.73755863073934e-05	-	CHR_ALT_CTG14_1_31	36327299	36345523	-	3647	-	- && sp|W8DXL4|LRIT3_MOUSE Leucine-rich repeat, immunoglobulin-like domain and transmembrane domain-containing protein 3 OS=Mus musculus OX=10090 GN=Lrit3 PE=1 SV=1 && PF13855:Leucine rich repeat	-	43	28	63	161	149	168	0.370187	0.243011	0.608713	1.42852	1.36851	1.39946
ENSDARG00000100131	652.048	927.697	1055.99	367.285	408.01	439.097	878.578	404.797	1.11745	5.31668081014349e-07	1.76453734627995e-05	cdh29	7	53152108	53210386	+	8675	protein_coding	cadherin 29 [Source:ZFIN;Acc:ZDB-GENE-141212-240]	-	678	958	982	372	400	474	2.45385	3.49543	3.98887	1.38762	1.5445	1.65995
novel.2128	61.5503	23.2409	27.9589	0	0	0.926366	37.5834	0.308789	6.74755	5.43276493912627e-07	1.80089961901673e-05	-	CHR_ALT_CTG14_1_38	41613674	41619056	-	1180	-	- && sp|Q8N441|FGRL1_HUMAN Fibroblast growth factor receptor-like 1 OS=Homo sapiens OX=9606 GN=FGFRL1 PE=1 SV=1 && -	-	64	24	26	0	0	1	1.70289	0.643774	0.776424	0	0	0.0257457
ENSDARG00000093303	918.445	1449.65	2211.98	492.675	543.673	598.432	1526.69	544.927	1.48594	5.63582702104034e-07	1.86373762313757e-05	ifitm1	5	33258289	33259079	-	700	protein_coding	interferon induced transmembrane protein 1 [Source:ZFIN;Acc:ZDB-GENE-060526-259]	-	955	1497	2057	499	533	646	42.8345	67.6905	103.549	23.0674	25.505	28.0364
ENSDARG00000068865	30.7751	37.7664	40.8631	0	2.04005	0	36.4682	0.680016	5.79943	5.65345849374184e-07	1.86510094847901e-05	si:dkey-61p9.7	4	77657660	77669219	+	2244	protein_coding	si:dkey-61p9.7 [Source:ZFIN;Acc:ZDB-GENE-041210-241]	-	32	39	38	0	2	0	0.447729	0.550105	0.596717	0	0.0298541	0
novel.3356	228.89	292.447	322.603	558.826	624.255	517.838	281.314	566.973	-1.0118	5.74718168054918e-07	1.89375808764922e-05	-	CHR_ALT_CTG23_1_28	27061186	27069268	+	1663	-	- && sp|Q3ZBF7|TEBP_BOVIN Prostaglandin E synthase 3 OS=Bos taurus OX=9913 GN=PTGES3 PE=1 SV=1 && -	-	238	302	300	566	612	559	4.49338	5.74803	6.35677	11.0134	12.3269	10.2119
ENSDARG00000009014	5948.26	6580.07	3979.85	12864.8	10838.8	10936.7	5502.72	11546.8	-1.06919	5.81377438546474e-07	1.91113990602188e-05	col11a1b	2	15389193	15563194	-	8491	protein_coding	collagen, type XI, alpha 1b [Source:ZFIN;Acc:ZDB-GENE-070912-607]	-	6185	6795	3701	13030	10626	11806	22.8702	25.33	15.3592	49.6572	41.9186	42.2407
ENSDARG00000012789	174.072	251.776	237.651	64.1761	91.8022	96.342	221.166	84.1068	1.39388	5.87501903814398e-07	1.92897622711379e-05	plek2	13	33123484	33134611	-	2995	protein_coding	pleckstrin 2 [Source:ZFIN;Acc:ZDB-GENE-080219-2]	-	181	260	221	65	90	104	1.89745	2.74777	2.60018	0.702284	1.00657	1.05493
ENSDARG00000097637	27.89	32.9245	70.9727	174.757	177.484	141.734	43.9291	164.658	-1.91244	5.90766554620225e-07	1.93739155258055e-05	si:ch211-246i5.5	3	24134418	24145250	+	3292	protein_coding	si:ch211-246i5.5 [Source:ZFIN;Acc:ZDB-GENE-131121-529]	-	29	34	66	177	174	153	0.276584	0.326906	0.706467	1.73984	1.77046	1.41195
ENSDARG00000101200	100.981	66.8175	102.158	212.275	205.025	264.941	89.9853	227.413	-1.33945	5.91584813957572e-07	1.93777360234999e-05	zgc:112964	12	43669294	43685802	-	1900	protein_coding	zgc:112964 [Source:ZFIN;Acc:ZDB-GENE-050306-47]	-	105	69	95	215	201	286	1.7351	1.14948	1.76189	3.66169	3.54355	4.57299
ENSDARG00000068869	30.7751	37.7664	29.0343	0	0	0.926366	32.5253	0.308789	6.53841	5.92696593302624e-07	1.9391150510504e-05	si:ch211-250m6.4	4	77651736	77657505	-	2541	protein_coding	si:ch211-250m6.4 [Source:ZFIN;Acc:ZDB-GENE-061009-21]	-	32	39	27	0	0	1	0.395397	0.485807	0.374427	0	0	0.0119559
ENSDARG00000078042	1702.25	1377.02	1991.54	643.736	976.163	686.437	1690.27	768.779	1.13672	6.11669760757765e-07	1.99410119289305e-05	il10rb	9	61770	68947	-	1689	protein_coding	interleukin 10 receptor, beta [Source:ZFIN;Acc:ZDB-GENE-050909-1]	-	1770	1422	1852	652	957	741	32.9027	26.6486	38.6384	12.4915	18.9792	13.3283
ENSDARG00000052917	381.804	717.561	635.528	245.844	219.305	235.297	578.298	233.482	1.30818	6.12457449941951e-07	1.99431457137348e-05	si:ch211-202f3.3	17	45577326	45599190	+	3043	protein_coding	si:ch211-202f3.3 [Source:ZFIN;Acc:ZDB-GENE-080917-19]	-	397	741	591	249	215	254	4.09616	7.70762	6.84374	2.64785	2.36664	2.53582
ENSDARG00000052039	1654.16	3073.6	3251.84	1025.83	1175.07	1067.17	2659.87	1089.36	1.28781	6.14508359904686e-07	1.99863596490555e-05	caspb	1	58050905	58064738	-	1819	protein_coding	caspase b [Source:ZFIN;Acc:ZDB-GENE-020812-1]	-	1720	3174	3024	1039	1152	1152	29.6882	55.2304	58.581	18.4833	21.2137	19.2401
ENSDARG00000044073	613.579	1278.25	875.33	342.602	369.249	376.104	922.385	362.652	1.34678	6.39790388887347e-07	2.07841553039368e-05	fuca2	17	6438051	6451801	-	1983	protein_coding	alpha-L-fucosidase 2 [Source:ZFIN;Acc:ZDB-GENE-040822-39]	-	638	1320	814	347	362	406	10.1015	21.0696	14.4647	5.66243	6.1148	6.22
ENSDARG00000074663	148.105	275.985	231.199	64.1761	82.622	80.5938	218.43	75.7973	1.52658	6.5278417102527e-07	2.11564898057756e-05	SAMD8	17	20569806	20590238	+	4740	protein_coding	zgc:162183 [Source:ZFIN;Acc:ZDB-GENE-070410-30]	-	154	285	215	65	81	87	1.02007	1.90314	1.59834	0.443743	0.572404	0.557607
novel.2268	90.402	93.9318	54.8425	14.8099	16.3204	24.0855	79.7254	18.4053	2.11286	6.75891997875561e-07	2.185410507885e-05	-	CHR_ALT_CTG15_2_4	24845091	24868217	-	2821	-	- && sp|Q6DFT4|TARG1_XENTR Trafficking regulator of GLUT4 1 OS=Xenopus tropicalis OX=8364 GN=trarg1 PE=2 SV=1 && PF04505:Interferon-induced transmembrane protein	-	94	97	51	15	16	26	1.0462	1.08836	0.637052	0.172062	0.189982	0.28
novel.4541	334.68	385.411	483.905	124.403	200.945	171.378	401.332	165.575	1.27699	6.80868806044268e-07	2.19892752529829e-05	-	CHR_ALT_CTG7_1_19	24357173	24364373	-	693	-	- && sp|Q9DGI3|THIO_ICTPU Thioredoxin OS=Ictalurus punctatus OX=7998 GN=txn PE=3 SV=1 && -	-	348	398	450	126	197	185	15.7665	18.1783	22.8816	5.88347	9.52202	8.11009
ENSDARG00000041665	4837.47	3931.58	6918.76	2346.87	2517.42	2444.68	5229.27	2436.32	1.10182	6.86017184506438e-07	2.21038419087238e-05	mkrn1	4	12292274	12307834	+	3473	protein_coding	makorin, ring finger protein, 1 [Source:ZFIN;Acc:ZDB-GENE-020213-1]	-	5030	4060	6434	2377	2468	2639	45.4728	37.002	65.2806	22.1473	23.8033	23.0846
novel.520	224.081	21.3041	116.137	12.8352	6.12015	12.0428	120.508	10.3327	3.54131	6.98815281185446e-07	2.24637792309356e-05	-	18	5720783	5727183	+	3658	-	- && - && -	-	233	22	108	13	6	13	1.99987	0.190363	1.04037	0.115	0.0549419	0.107966
ENSDARG00000005335	151.952	264.365	202.165	74.0494	77.5219	79.6674	206.161	77.0796	1.41917	7.07687241437291e-07	2.27225206951255e-05	slc22a4	21	45897814	45903536	+	2055	protein_coding	solute carrier family 22 (organic cation/zwitterion transporter), member 4 [Source:ZFIN;Acc:ZDB-GENE-040426-1517]	-	158	273	188	75	76	86	2.41398	4.20489	3.22369	1.18099	1.23879	1.27138
ENSDARG00000036876	43.2775	96.8369	65.596	13.8226	9.18022	14.8219	68.5701	12.6082	2.43972	7.44402188214439e-07	2.37907148416265e-05	zgc:153284	23	31426493	31436524	-	1208	protein_coding	zgc:153284 [Source:ZFIN;Acc:ZDB-GENE-060825-317]	-	45	100	61	14	9	16	1.16959	2.62022	1.77939	0.375023	0.249558	0.402384
ENSDARG00000058605	205.809	193.674	238.726	63.1888	93.8423	99.1211	212.736	85.3841	1.3157	7.46469616852682e-07	2.37996478941932e-05	vsig10	5	12562188	12587053	-	3036	protein_coding	V-set and immunoglobulin domain containing 10 [Source:ZFIN;Acc:ZDB-GENE-030131-7476]	-	214	200	222	64	92	107	2.2131	2.08513	2.57667	0.682142	1.01504	1.0707
ENSDARG00000068233	151.952	147.192	180.658	51.3409	68.3416	70.4038	159.934	63.3621	1.33432	7.46478505677312e-07	2.37996478941932e-05	zgc:64051	5	26869580	26879321	-	1878	protein_coding	zgc:64051 [Source:ZFIN;Acc:ZDB-GENE-040426-1349]	-	158	152	168	52	67	76	2.6415	2.56184	3.15226	0.895992	1.19502	1.22943
novel.2068	172.148	127.825	268.836	540.067	472.271	480.784	189.603	497.707	-1.39426	7.47267400292092e-07	2.37996478941932e-05	-	CHR_ALT_CTG14_1_25	31566525	31611318	+	6230	-	- && sp|Q7SYD9|INT6_DANRE Integrator complex subunit 6 OS=Danio rerio OX=7955 GN=ints6 PE=2 SV=1 && -	-	179	132	250	547	463	519	0.902097	0.670641	1.41403	2.84116	2.48937	2.53085
ENSDARG00000059054	6733.02	9941.27	10676	4110.23	4811.46	4620.71	9116.77	4514.13	1.01404	7.50146225337182e-07	2.38363495054495e-05	pdk2b	19	5674907	5687743	+	2368	protein_coding	pyruvate dehydrogenase kinase, isozyme 2b [Source:ZFIN;Acc:ZDB-GENE-040426-939]	-	7001	10266	9928	4163	4717	4988	92.8254	137.222	147.737	56.888	66.7237	63.9929
novel.2104	320.254	467.722	265.61	159.947	128.523	117.648	351.195	135.373	1.37638	7.55734386281477e-07	2.39863144924028e-05	-	CHR_ALT_CTG14_1_32	36633790	36726537	+	10570	-	- && sp|Q9WTS6|TEN3_MOUSE Teneurin-3 OS=Mus musculus OX=10090 GN=Tenm3 PE=1 SV=1 && -	-	333	483	247	162	126	127	0.98914	1.44636	0.823436	0.495948	0.399293	0.36502
ENSDARG00000061436	3896.9	4141.71	2368.98	7926.25	7391.1	7183.97	3469.2	7500.44	-1.11224	7.67701371089581e-07	2.43381606887447e-05	col6a2	11	33921358	33960318	-	5960	protein_coding	collagen, type VI, alpha 2 [Source:ZFIN;Acc:ZDB-GENE-070501-7]	-	4052	4277	2203	8028	7246	7755	21.3458	22.7142	13.0249	43.587	40.7238	39.5296
novel.3879	357.761	673.016	584.987	162.909	211.145	239.002	538.588	204.352	1.39757	7.713296545574e-07	2.4425144210199e-05	-	CHR_ALT_CTG4_1_10	25606827	25657232	+	3808	-	- && sp|Q8BWN8|ACOT4_MOUSE Peroxisomal succinyl-coenzyme A thioesterase OS=Mus musculus OX=10090 GN=Acot4 PE=1 SV=1 && -	-	372	695	544	165	207	258	3.06715	5.77686	5.03396	1.40211	1.82083	2.05831
ENSDARG00000109561	25.0048	95.8685	53.7672	1.97465	5.10012	8.33729	58.2135	5.13735	3.4943	7.7534475367469e-07	2.44961037565437e-05	CABZ01027551.1	16	46807214	46808014	+	261	protein_coding	-	-	26	99	50	2	5	9	3.12767	12.006	6.75052	0.247962	0.641691	1.04759
novel.272	85.5933	228.535	113.986	460.093	438.611	474.299	142.705	457.668	-1.68058	7.81473482781727e-07	2.46615168914878e-05	-	14	21961321	21969376	+	8056	-	- && sp|P10394|POL4_DROME Retrovirus-related Pol polyprotein from transposon 412 OS=Drosophila melanogaster OX=7227 GN=POL PE=4 SV=1 && PF00665:Integrase core domain	-	89	236	106	466	430	512	0.346864	0.92725	0.463654	1.87181	1.78791	1.9308
novel.19	1183.88	1369.27	2623.84	595.357	659.956	646.603	1725.66	633.972	1.4444	8.03397124898458e-07	2.53244347144077e-05	-	1	53786586	53799782	+	2212	-	- && sp|P00711|LALBA_BOVIN Alpha-lactalbumin OS=Bos taurus OX=9913 GN=LALBA PE=1 SV=2 && -	-	1231	1414	2440	603	647	698	17.4728	20.2334	38.8698	8.82122	9.7975	9.58645
ENSDARG00000069186	35.5837	47.4501	46.2398	123.416	107.103	122.28	43.0912	117.599	-1.45024	8.33540620077819e-07	2.62147575651581e-05	cyp27a1.2	9	38420012	38425491	+	2255	protein_coding	cytochrome P450, family 27, subfamily A, polypeptide 1, gene 2 [Source:ZFIN;Acc:ZDB-GENE-081104-511]	-	37	49	43	125	105	132	0.515162	0.687787	0.671939	1.79374	1.55969	1.77834
ENSDARG00000099387	397.192	507.425	355.939	171.795	218.285	200.095	420.185	196.725	1.09554	8.48754660290513e-07	2.65781127771586e-05	jpt1a	6	19294852	19305589	-	1403	protein_coding	Jupiter microtubule associated homolog 1a [Source:ZFIN;Acc:ZDB-GENE-070410-142]	-	413	524	331	174	214	216	9.24232	11.8216	8.31339	4.01317	5.10919	4.67717
ENSDARG00000056226	69.2441	90.0583	65.596	173.769	179.524	175.083	74.9661	176.126	-1.23057	8.67122776764809e-07	2.70552104348098e-05	creb3l3a	22	20112715	20126230	-	2158	protein_coding	cAMP responsive element binding protein 3-like 3a [Source:ZFIN;Acc:ZDB-GENE-030131-4298]	-	72	93	61	176	176	189	1.04754	1.36407	0.996061	2.63911	2.73185	2.66071
novel.1870	72.1292	55.197	159.151	332.729	316.208	352.945	95.4924	333.96	-1.80992	8.93355768024991e-07	2.78108600027893e-05	-	CHR_ALT_CTG12_2_1	19262860	19276815	-	5983	-	- && sp|A1A5P0|BORG5_RAT Cdc42 effector protein 1 OS=Rattus norvegicus OX=10116 GN=Cdc42ep1 PE=1 SV=1 && -	-	75	57	148	337	310	381	0.393578	0.30155	0.871667	1.82267	1.73556	1.93461
ENSDARG00000055252	126.947	231.44	267.761	46.4043	77.5219	62.0665	208.716	61.9975	1.75102	8.98228365670627e-07	2.79310584023232e-05	snap23.2	17	33433566	33441020	+	1474	protein_coding	synaptosomal-associated protein 23.2 [Source:ZFIN;Acc:ZDB-GENE-051030-75]	-	132	239	249	47	76	67	2.81167	5.13221	5.95264	1.0318	1.72708	1.38091
novel.3361	78.8613	83.2797	102.158	191.541	213.185	187.126	88.0996	197.284	-1.16489	9.01698174928231e-07	2.80074147404873e-05	-	CHR_ALT_CTG23_1_29	28125663	28139145	+	4318	-	- && sp|Q08BL3|C1GTA_DANRE Glycoprotein-N-acetylgalactosamine 3-beta-galactosyltransferase 1-A OS=Danio rerio OX=7955 GN=c1galt1a PE=2 SV=1 && PF02434:Fringe-like	-	82	86	95	194	209	202	0.596238	0.630405	0.775262	1.45384	1.62129	1.4212
novel.3211	293.325	214.978	488.206	96.7579	81.602	129.691	332.17	102.684	1.69162	9.18927806182768e-07	2.85105095641851e-05	-	CHR_ALT_CTG22_1_3	16506707	16517089	-	2764	-	- && sp|Q9QZC7|PKHB2_MOUSE Pleckstrin homology domain-containing family B member 2 OS=Mus musculus OX=10090 GN=Plekhb2 PE=1 SV=1 && -	-	305	222	454	98	80	140	3.46458	2.54225	5.78796	1.14732	0.969501	1.53878
ENSDARG00000099717	43.2775	44.545	66.6713	5.92395	8.1602	12.0428	51.4979	8.70897	2.55605	9.24212083428348e-07	2.86422763857542e-05	si:rp71-1h20.9	21	2091895	2101392	+	1043	protein_coding	si:rp71-1h20.9 [Source:ZFIN;Acc:ZDB-GENE-131127-386]	-	45	46	62	6	8	13	1.35462	1.39598	2.09467	0.18615	0.256922	0.378657
novel.1725	109.636	92.9634	133.343	35.5437	43.8611	34.2755	111.981	37.8934	1.56358	9.51735656971588e-07	2.94621936053324e-05	-	CHR_ALT_CTG11_2_7	20144344	20150444	-	2369	-	- && sp|Q99PG2|OGFR_MOUSE Opioid growth factor receptor OS=Mus musculus OX=10090 GN=Ogfr PE=1 SV=1 && PF04664:Opioid growth factor receptor (OGFr) conserved region	-	114	96	124	36	43	37	1.51087	1.28266	1.84444	0.491738	0.607994	0.474487
novel.417	65.3972	30.9878	21.5069	157.972	163.204	144.513	39.2973	155.23	-1.97669	9.58142525428517e-07	2.96273119313076e-05	-	16	36256069	36390093	-	4539	-	- && - && -	-	68	32	20	160	160	156	0.470367	0.223148	0.155266	1.14066	1.18074	1.04412
ENSDARG00000101749	344.297	452.228	534.446	199.44	214.205	209.359	443.657	207.668	1.09447	9.73532652381677e-07	3.00024075114009e-05	zgc:92161	3	49043917	49058326	+	1874	protein_coding	zgc:92161 [Source:ZFIN;Acc:ZDB-GENE-040912-22]	-	358	467	497	202	210	226	5.99794	7.88772	9.34533	3.48801	3.75358	3.66375
novel.3542	25.9665	23.2409	27.9589	82.9353	85.6821	75.962	25.7221	81.5264	-1.66552	9.89612428280816e-07	3.04300311604879e-05	-	CHR_ALT_CTG25_1_10	17244290	17276480	+	727	-	- && sp|P0CF52|KDM7B_DANRE Lysine-specific demethylase 7B OS=Danio rerio OX=7955 GN=jhdm1db PE=2 SV=1 && -	-	27	24	26	84	84	82	1.16605	1.04492	1.26022	3.73888	3.87027	3.42663
novel.3017	214.464	92.9634	81.7261	23.6958	35.7009	21.3064	129.718	26.901	2.27326	1.00238291032859e-06	3.07542214476705e-05	-	CHR_ALT_CTG20_1_18	45984691	45991947	+	1134	-	- && - && -	-	223	96	76	24	35	23	6.17419	2.67955	2.36161	0.684848	1.03383	0.616172
ENSDARG00000041960	569.34	894.773	795.754	323.843	367.209	383.515	753.289	358.189	1.07221	1.00846573068161e-06	3.09065085697128e-05	si:ch211-173a9.6	17	52581012	52587598	-	2404	protein_coding	si:ch211-173a9.6 [Source:ZFIN;Acc:ZDB-GENE-030131-4623]	-	592	924	740	328	360	414	7.73171	12.1658	10.8469	4.41505	5.01608	5.23183
ENSDARG00000055172	706.866	736.929	469.925	1361.52	1209.75	1327.48	637.907	1299.58	-1.026	1.0127377408642e-06	3.10030235459903e-05	si:ch211-256m1.8	3	25154078	25165189	+	5367	protein_coding	si:ch211-256m1.8 [Source:ZFIN;Acc:ZDB-GENE-131127-417]	-	735	761	437	1379	1186	1433	4.29976	4.48805	2.86918	8.31436	7.402	8.11151
ENSDARG00000032102	132.718	92.9634	3.22603	1.97465	3.06007	1.85273	76.3024	2.29582	5.06069	1.03800625612684e-06	3.17062685292372e-05	prdx3	13	9842276	9851472	+	1523	protein_coding	peroxiredoxin 3 [Source:ZFIN;Acc:ZDB-GENE-030826-18]	-	138	96	3	2	3	2	2.8449	1.99515	0.0694111	0.0424939	0.0659808	0.0398949
ENSDARG00000091912	70.2058	46.4817	68.822	12.8352	12.2403	16.6746	61.8365	13.9167	2.14753	1.05339645032066e-06	3.21408134615519e-05	si:ch211-15j1.5	1	58116900	58132014	+	4474	protein_coding	si:ch211-15j1.5 [Source:ZFIN;Acc:ZDB-GENE-081031-11]	-	73	48	64	13	12	18	0.512289	0.339586	0.504071	0.0940251	0.0898424	0.122226
ENSDARG00000105104	107.713	78.4379	98.9316	35.5437	25.5006	28.7173	95.0275	29.9205	1.66659	1.05724668779122e-06	3.22226851986524e-05	si:dkey-223p19.1	21	45496442	45499853	+	1020	protein_coding	si:dkey-223p19.1 [Source:ZFIN;Acc:ZDB-GENE-120215-140]	-	112	81	92	36	25	31	3.44752	2.51356	3.1783	1.14209	0.820986	0.923313
ENSDARG00000008969	5257.74	8467.42	10137.3	3128.83	3668.01	3673.97	7954.14	3490.27	1.18832	1.09024608489828e-06	3.31552479540707e-05	fgb	1	10051763	10059496	+	2259	protein_coding	fibrinogen beta chain [Source:ZFIN;Acc:ZDB-GENE-030131-9261]	-	5467	8744	9427	3169	3596	3966	75.9839	122.517	147.05	45.3944	53.3212	53.3364
novel.5062	121.177	84.2481	240.877	506.498	436.57	517.838	148.767	486.969	-1.71324	1.09947668623067e-06	3.33624722383378e-05	-	KN150097.1	654	11690	+	4749	-	- && sp|Q6IVY4|SSH_XENLA Protein phosphatase Slingshot homolog OS=Xenopus laevis OX=8355 GN=ssh PE=1 SV=2 && PF00782:Dual specificity phosphatase, catalytic domain	-	126	87	224	513	428	559	0.833023	0.579857	1.66209	3.49552	3.01882	3.576
ENSDARG00000054433	291.402	432.861	443.042	157.972	167.284	193.61	389.102	172.955	1.16869	1.12022139452745e-06	3.39546359682618e-05	yipf6	5	35744623	35754882	+	1616	protein_coding	Yip1 domain family, member 6 [Source:ZFIN;Acc:ZDB-GENE-040625-76]	-	303	447	412	160	164	209	5.88694	8.75529	8.98387	3.20387	3.39937	3.92909
novel.4865	291.402	118.141	389.274	37.5184	81.602	57.4347	266.272	58.8517	2.17787	1.1278442992723e-06	3.41482068375066e-05	-	CHR_ALT_CTG9_1_5	18890242	18893284	-	1047	-	- && - && -	-	303	122	362	38	80	62	9.08624	3.68822	12.1834	1.17445	2.55941	1.79901
ENSDARG00000097275	214.464	107.489	212.918	41.4677	43.8611	67.6247	178.29	50.9845	1.80335	1.14568547438998e-06	3.46124868756351e-05	si:ch211-147g22.4	25	10843985	10857650	+	3825	protein_coding	si:ch211-147g22.4 [Source:ZFIN;Acc:ZDB-GENE-131121-226]	-	223	111	198	42	43	73	1.83047	0.918535	1.82407	0.355316	0.376559	0.579801
novel.3868	30645.3	26801.5	17600.1	8985.65	13583.7	8172.4	25015.7	10247.2	1.28763	1.16102874050689e-06	3.49255486188766e-05	-	CHR_ALT_CTG3_2_3	32727336	32817235	-	1729	-	- && sp|O93409|MLRSA_DANRE Myosin regulatory light chain 2, skeletal muscle isoform A OS=Danio rerio OX=7955 GN=mylpfa PE=1 SV=1 && -	-	31865	27677	16367	9101	13317	8822	578.639	506.673	333.566	170.33	257.993	155.01
ENSDARG00000045141	427.005	761.138	435.514	201.414	183.604	245.487	541.219	210.169	1.36441	1.16110721877843e-06	3.49255486188766e-05	aqp8a.1	12	20366109	20373058	-	1029	protein_coding	aquaporin 8a, tandem duplicate 1 [Source:ZFIN;Acc:ZDB-GENE-040912-106]	-	444	786	405	204	180	265	13.5474	24.1775	13.8691	6.41521	5.8594	7.8238
ENSDARG00000020448	720.33	1003.23	1167.82	387.031	498.792	459.477	963.795	448.434	1.10356	1.17161858725308e-06	3.52033776385412e-05	adi1	17	51224421	51229737	+	1382	protein_coding	acireductone dioxygenase 1 [Source:ZFIN;Acc:ZDB-GENE-030131-2799]	-	749	1036	1086	392	489	496	17.0162	23.7277	27.6904	9.17856	11.8521	10.9034
novel.172	293.325	150.097	422.61	77.9987	89.7622	83.3729	288.678	83.7112	1.78523	1.18638008077517e-06	3.56081664896139e-05	-	12	1036075	1047772	-	3205	-	- && sp|Q5MNZ9|WIPI1_HUMAN WD repeat domain phosphoinositide-interacting protein 1 OS=Homo sapiens OX=9606 GN=WIPI1 PE=1 SV=3 && -	-	305	155	393	79	88	90	2.98786	1.53076	4.32088	0.797619	0.91971	0.853104
ENSDARG00000031683	472.206	2097.49	848.446	208.326	293.767	283.468	1139.38	261.854	2.12147	1.27214771951859e-06	3.80995824067969e-05	fosab	20	46552311	46554440	-	1699	protein_coding	v-fos FBJ murine osteosarcoma viral oncogene homolog Ab [Source:ZFIN;Acc:ZDB-GENE-031222-4]	-	491	2166	789	211	288	306	9.07354	40.3524	16.3641	4.0187	5.678	5.47161
ENSDARG00000088745	167.34	134.603	157	41.4677	71.4017	55.5819	152.981	56.1504	1.44702	1.29302692607233e-06	3.86829387970047e-05	zgc:173915	1	59073203	59089598	+	1212	protein_coding	zgc:173915 [Source:ZFIN;Acc:ZDB-GENE-071004-112]	-	174	139	146	42	70	60	4.50749	3.63008	4.24481	1.12135	1.9346	1.50396
ENSDARG00000013082	293.325	433.829	322.603	132.302	175.444	158.409	349.919	155.385	1.17163	1.32433969699318e-06	3.95340454627811e-05	uap1l1	5	31811662	31817395	+	1911	protein_coding	UDP-N-acetylglucosamine pyrophosphorylase 1, like 1 [Source:ZFIN;Acc:ZDB-GENE-040426-1056]	-	305	448	300	134	172	171	5.01104	7.4203	5.53182	2.26903	3.01484	2.71846
novel.400	175.034	208.199	237.651	87.8719	102.002	78.7411	206.961	89.5385	1.20918	1.35371235872723e-06	4.03507186682764e-05	-	16	54820722	54827159	+	1208	-	- && sp|Q6PDH0|PHLB1_MOUSE Pleckstrin homology-like domain family B member 1 OS=Mus musculus OX=10090 GN=Phldb1 PE=1 SV=1 && -	-	182	215	221	89	100	85	4.73035	5.63347	6.44663	2.38407	2.77287	2.13766
ENSDARG00000076092	264.474	328.277	254.856	109.593	151.984	95.4157	282.536	118.997	1.24957	1.3734712890112e-06	4.08681710166663e-05	slc31a2	21	13785969	13796940	+	2172	protein_coding	solute carrier family 31 (copper transporter), member 2 [Source:ZFIN;Acc:ZDB-GENE-030925-25]	-	275	339	237	111	149	103	3.97522	4.94019	3.845	1.65371	2.29785	1.44067
ENSDARG00000030975	226.967	183.99	109.685	535.13	392.709	442.803	173.547	456.881	-1.3947	1.37972857508498e-06	4.0978158677528e-05	ccdc80l1	6	16406723	16423323	+	3904	protein_coding	coiled-coil domain containing 80 like 1 [Source:ZFIN;Acc:ZDB-GENE-120328-4]	-	236	190	102	542	385	478	1.89798	1.54045	0.920658	4.49248	3.30329	3.71968
novel.3769	63.4737	39.7031	73.1234	154.023	194.825	150.071	58.7667	166.306	-1.50301	1.38013571760044e-06	4.0978158677528e-05	-	CHR_ALT_CTG3_1_2	6944413	6953876	-	3190	-	- && - && -	-	66	41	68	156	191	162	0.649594	0.406815	0.751149	1.58245	2.00557	1.54281
ENSDARG00000074469	23.0814	11.6204	27.9589	0	0	0	20.8869	0	6.85889	1.39242852236587e-06	4.12987419850577e-05	amigo3	22	34430310	34431770	+	1461	protein_coding	adhesion molecule with Ig-like domain 3 [Source:ZFIN;Acc:ZDB-GENE-050208-449]	-	24	12	26	0	0	0	0.515762	0.259977	0.627091	0	0	0
ENSDARG00000074501	155.799	203.357	363.466	64.1761	77.5219	80.5938	240.874	74.0973	1.69918	1.40849904899977e-06	4.17305624893032e-05	tnip2	1	37372919	37377509	-	1753	protein_coding	TNFAIP3 interacting protein 2 [Source:ZFIN;Acc:ZDB-GENE-120913-2]	-	162	210	338	65	76	87	2.90149	3.79177	6.79427	1.19985	1.4522	1.50773
ENSDARG00000030915	4965.38	2517.76	8493.06	1417.8	1724.86	1726.75	5325.4	1623.14	1.71404	1.4415717141602e-06	4.25733900995783e-05	cpa1	25	18448186	18454016	-	1479	protein_coding	carboxypeptidase A1 (pancreatic) [Source:ZFIN;Acc:ZDB-GENE-050522-438]	-	5163	2600	7898	1436	1691	1864	109.603	55.6428	188.173	31.4183	38.2976	38.2882
ENSDARG00000003216	5842.47	11593.3	12135.3	3728.14	4184.14	4224.23	9857.01	4045.5	1.2848	1.50368986982202e-06	4.43173468733527e-05	anxa2a	25	34013093	34027440	+	1723	protein_coding	annexin A2a [Source:ZFIN;Acc:ZDB-GENE-030131-4282]	-	6075	11972	11285	3776	4102	4560	110.7	219.931	230.794	70.9158	79.7456	80.402
ENSDARG00000029443	625.12	1052.62	894.686	384.069	442.691	346.461	857.474	391.074	1.1329	1.51360986681921e-06	4.45578989898494e-05	zgc:92242	14	8043441	8080416	-	1459	protein_coding	zgc:92242 [Source:ZFIN;Acc:ZDB-GENE-040718-371]	-	650	1087	832	389	434	374	13.9877	23.5819	20.0944	8.62761	9.96393	7.7876
ENSDARG00000005853	15.3876	29.0511	39.7877	149.086	188.705	70.4038	28.0754	136.065	-2.28052	1.55470295929765e-06	4.56036497569628e-05	slc25a6	9	34866576	34871900	-	1238	protein_coding	solute carrier family 25 (mitochondrial carrier; adenine nucleotide translocator), member 6 [Source:ZFIN;Acc:ZDB-GENE-070912-446]	-	16	30	37	151	185	76	0.405777	0.767017	1.05315	3.94687	5.0055	1.86501
ENSDARG00000075504	126.947	97.8053	91.4042	19.7465	41.821	28.7173	105.386	30.0949	1.81102	1.55573961797193e-06	4.56036497569628e-05	si:dkey-40c23.2	11	1584747	1607337	+	4898	protein_coding	si:dkey-40c23.2 [Source:ZFIN;Acc:ZDB-GENE-030131-5958]	-	132	101	85	20	41	31	0.846143	0.65269	0.611516	0.132132	0.280389	0.192278
ENSDARG00000071059	351.029	228.535	184.959	681.254	552.853	600.285	254.841	611.464	-1.26153	1.5771434934591e-06	4.61762251484756e-05	gtpbp2b	22	28858225	28871787	-	1904	protein_coding	GTP binding protein 2b [Source:ZFIN;Acc:ZDB-GENE-050208-373]	-	365	236	172	690	542	648	6.01886	3.92328	3.18324	11.7268	9.53517	10.3394
ENSDARG00000094438	8.65551	20.3357	43.0137	0	0	0	24.0017	0	7.05804	1.57861719263249e-06	4.61762251484756e-05	plac8.2	10	11371961	11376491	-	827	protein_coding	placenta-specific 8, tandem duplicate 2 [Source:ZFIN;Acc:ZDB-GENE-070424-12]	-	9	21	40	0	0	0	0.341685	0.803744	1.70436	0	0	0
ENSDARG00000105443	343.335	175.275	278.514	92.8086	112.203	83.3729	265.708	96.1281	1.46768	1.63788752518096e-06	4.77648548107727e-05	si:ch211-63p21.8	7	4299907	4315859	-	7057	protein_coding	si:ch211-63p21.8 [Source:ZFIN;Acc:ZDB-GENE-130530-652]	-	357	181	259	94	110	90	1.58831	0.811825	1.29326	0.431027	0.522118	0.387445
ENSDARG00000020187	1241.58	1627.83	1048.46	544.016	709.937	654.941	1305.96	636.298	1.03761	1.63811673870285e-06	4.77648548107727e-05	zgc:92027	6	13993500	14010554	-	1792	protein_coding	zgc:92027 [Source:ZFIN;Acc:ZDB-GENE-040930-3]	-	1291	1681	975	551	696	707	22.6192	29.6916	19.1723	9.9497	13.0097	11.9858
ENSDARG00000069801	531.833	604.262	838.768	301.134	344.768	279.762	658.288	308.555	1.09297	1.6593070100369e-06	4.83316924769503e-05	crygm2d12	9	22204677	22205682	-	819	protein_coding	crystallin, gamma M2d12 [Source:ZFIN;Acc:ZDB-GENE-070822-19]	-	553	624	780	305	338	302	21.1997	24.116	33.5597	12.0507	13.8238	11.2024
ENSDARG00000040445	581.842	404.778	435.514	231.034	208.085	251.045	474.045	230.055	1.04284	1.67431351758065e-06	4.87174069135452e-05	si:ch211-219a4.3	9	23765587	23779525	+	5755	protein_coding	si:ch211-219a4.3 [Source:ZFIN;Acc:ZDB-GENE-070424-157]	-	605	418	405	234	204	271	3.30064	2.29898	2.4798	1.31573	1.18736	1.43058
novel.2123	83.6699	28.0827	13.9795	1.97465	0	0.926366	41.9107	0.967005	5.42966	1.6936665647478e-06	4.92286472130326e-05	-	CHR_ALT_CTG14_1_35	38924010	38939787	-	1685	-	- && sp|P06280|AGAL_HUMAN Alpha-galactosidase A OS=Homo sapiens OX=9606 GN=GLA PE=1 SV=1 && PF16499:Alpha galactosidase A	-	87	29	13	2	0	1	1.62109	0.544756	0.271864	0.0384084	0	0.0180297
ENSDARG00000011855	209.656	144.287	139.795	483.789	323.348	367.767	164.579	391.635	-1.24976	1.72087849365574e-06	4.99670008888707e-05	aak1a	8	48965767	49044259	+	3038	protein_coding	AP2 associated kinase 1a [Source:ZFIN;Acc:ZDB-GENE-081105-101]	-	218	149	130	490	317	397	2.25298	1.5524	1.50787	5.21921	3.49516	3.97
ENSDARG00000006786	99.0575	150.097	229.048	500.574	525.313	354.798	159.401	460.228	-1.53137	1.72973728101095e-06	5.01714659039447e-05	copz2	3	24094581	24111412	+	2255	protein_coding	coatomer protein complex, subunit zeta 2 [Source:ZFIN;Acc:ZDB-GENE-000406-5]	-	103	155	213	507	515	383	1.4341	2.17565	3.32844	7.27541	7.64992	5.15988
ENSDARG00000023220	595.306	671.08	369.918	180.68	242.766	101.9	545.435	175.116	1.64068	1.74953758996417e-06	5.06925304005042e-05	selenot2	14	17580571	17588345	-	2002	protein_coding	selenoprotein T, 2 [Source:ZFIN;Acc:ZDB-GENE-030411-4]	-	619	693	344	183	238	110	9.70767	10.9565	6.05483	2.9579	3.98207	1.66923
ENSDARG00000099695	391.421	627.503	891.46	1700.17	1597.36	1500.71	636.795	1599.41	-1.32923	1.78646570008067e-06	5.16000809375812e-05	si:dkey-61n16.5	3	13911950	13921173	-	4785	protein_coding	si:dkey-61n16.5 [Source:ZFIN;Acc:ZDB-GENE-100922-235]	-	407	648	829	1722	1566	1620	2.67055	4.28644	6.10492	11.6452	10.9624	10.2854
ENSDARG00000012390	219.273	251.776	238.726	101.694	118.323	125.986	236.592	115.334	1.03592	1.81175864527353e-06	5.22759576509279e-05	kcnk5b	20	9223514	9239037	+	2515	protein_coding	potassium channel, subfamily K, member 5b [Source:ZFIN;Acc:ZDB-GENE-040426-1297]	-	228	260	222	103	116	136	2.84633	3.2722	3.11045	1.32524	1.54496	1.64281
novel.1707	289.479	263.396	290.343	160.934	109.143	125.059	281.073	131.712	1.09317	1.8521216376431e-06	5.33291290721992e-05	-	CHR_ALT_CTG11_1_9	16068701	16082859	+	2625	-	- && sp|Q01459|DIAC_HUMAN Di-N-acetylchitobiase OS=Homo sapiens OX=9606 GN=CTBS PE=1 SV=1 && PF00704:Glycosyl hydrolases family 18	-	301	272	270	163	107	135	3.60019	3.27977	3.62445	2.00935	1.36537	1.5624
ENSDARG00000003523	109.636	1071.98	676.391	31.5944	42.841	15.7482	619.337	30.0612	4.36583	1.86244510961906e-06	5.35705175124073e-05	itln3	14	16345003	16352209	+	1356	protein_coding	intelectin 3 [Source:ZFIN;Acc:ZDB-GENE-090527-4]	-	114	1107	629	32	42	17	2.63957	25.84	16.3455	0.763636	1.03749	0.38087
novel.4906	160.608	132.667	82.8015	360.374	302.947	288.1	125.359	317.14	-1.33649	1.89939728428979e-06	5.45198099907423e-05	-	CHR_ALT_CTG9_2_2	19193609	19199853	+	1455	-	- && - && -	-	167	137	77	365	297	311	3.60364	2.98031	1.86481	8.11757	6.83738	6.49359
ENSDARG00000079980	121.177	140.413	175.281	52.3282	44.8811	64.8456	145.624	54.0183	1.4272	1.91018436742039e-06	5.47725035696567e-05	si:ch211-202h22.9	1	54626491	54637378	+	689	protein_coding	si:ch211-202h22.9 [Source:ZFIN;Acc:ZDB-GENE-030131-1143]	-	126	145	163	53	44	70	5.74169	6.66121	8.33635	2.48916	2.13909	3.0865
novel.1508	1054.05	698.194	1104.38	2380.44	1764.64	1879.6	952.207	2008.23	-1.0768	1.9550707182143e-06	5.58854738530552e-05	-	CHR_ALT_CTG10_1_24	26505380	26559126	+	8868	-	- && sp|O43426|SYNJ1_HUMAN Synaptojanin-1 OS=Homo sapiens OX=9606 GN=SYNJ1 PE=1 SV=2 && PF02383:SacI homology domain|PF08952:Domain of unknown function (DUF1866)	-	1096	721	1027	2411	1730	2029	3.88037	2.57344	4.08087	8.79767	6.53456	6.95094
ENSDARG00000059363	276.976	299.226	184.959	98.7325	92.8222	119.501	253.72	103.685	1.29108	1.98761346372792e-06	5.67569499213227e-05	tgfbr2a	19	917852	932264	+	1938	protein_coding	transforming growth factor beta receptor 2a [Source:ZFIN;Acc:ZDB-GENE-120404-1]	-	288	309	172	100	91	129	4.66581	5.04672	3.12739	1.66972	1.57284	2.0222
novel.1845	49.0479	22.2725	46.2398	127.365	139.743	114.869	39.1867	127.326	-1.70178	2.00426164545418e-06	5.71732198511636e-05	-	CHR_ALT_CTG12_2_1	19044764	19072911	+	6129	-	- && sp|A5PKG7|KCTD5_BOVIN BTB/POZ domain-containing protein KCTD5 OS=Bos taurus OX=9913 GN=KCTD5 PE=2 SV=1 && PF02214:BTB/POZ domain	-	51	23	43	129	137	124	0.261258	0.11878	0.247222	0.681077	0.748733	0.614638
novel.2366	109.636	87.1532	154.849	34.5564	38.7609	39.8337	117.213	37.717	1.63364	2.01324145750744e-06	5.73701097689918e-05	-	CHR_ALT_CTG16_1_6	11784298	11791090	+	2138	-	- && sp|E9QJ73|CXR32_DANRE C-X-C chemokine receptor type 3-2 OS=Danio rerio OX=7955 GN=cxcr3.2 PE=2 SV=2 && PF00001:7 transmembrane receptor (rhodopsin family)	-	114	90	144	35	38	43	1.67412	1.33241	2.37335	0.529733	0.59535	0.61101
novel.3383	625.12	370.885	580.686	1304.26	1085.31	1025.49	525.564	1138.35	-1.11518	2.02913560533427e-06	5.77634241959743e-05	-	CHR_ALT_CTG23_1_33	31272493	31342197	-	9942	-	- && sp|Q8WWQ0|PHIP_HUMAN PH-interacting protein OS=Homo sapiens OX=9606 GN=PHIP PE=1 SV=2 && PF00439:Bromodomain	-	650	383	540	1321	1064	1107	2.05271	1.21935	1.91394	4.29957	3.58479	3.38268
ENSDARG00000079456	128.871	202.389	116.137	48.3789	53.0413	53.7292	149.132	51.7165	1.52878	2.07984629608876e-06	5.90851808373447e-05	si:ch211-149a19.3	19	1879611	1929310	-	6736	protein_coding	si:ch211-149a19.3 [Source:ZFIN;Acc:ZDB-GENE-081104-128]	-	134	209	108	49	52	58	0.624585	0.982083	0.564975	0.235391	0.258581	0.261585
novel.2107	21.1579	19.3674	15.0548	0	0	0	18.5267	0	6.68877	2.09806576497553e-06	5.95415107587557e-05	-	CHR_ALT_CTG14_1_34	38644898	38647278	+	1830	-	- && sp|A5HAK0|RNSL3_DANRE Ribonuclease-like 3 OS=Danio rerio OX=7955 GN=rnasel3 PE=1 SV=2 && -	-	22	20	14	0	0	0	0.377451	0.345926	0.269578	0	0	0
ENSDARG00000025670	1100.21	1478.7	1913.04	668.419	733.398	743.872	1497.32	715.229	1.06559	2.14617120618369e-06	6.07817697603591e-05	fstl3	22	18884971	18897231	+	5159	protein_coding	follistatin-like 3 (secreted glycoprotein) [Source:ZFIN;Acc:ZDB-GENE-050913-111]	-	1144	1527	1779	677	719	803	6.96224	9.36866	12.1512	4.24639	4.66831	4.72865
ENSDARG00000092584	107.713	80.3746	84.9521	22.7085	23.4606	36.1283	91.0132	27.4324	1.7268	2.14875208527364e-06	6.07925116092838e-05	si:ch1073-385f13.3	25	479997	483808	-	1331	protein_coding	si:ch1073-385f13.3 [Source:ZFIN;Acc:ZDB-GENE-131127-357]	-	112	83	79	23	23	39	2.64197	1.9738	2.09149	0.559173	0.578823	0.890172
ENSDARG00000053133	353.914	508.394	518.316	219.186	240.726	180.641	460.208	213.518	1.10827	2.18481968556007e-06	6.16436788325531e-05	b3gnt7l	8	22289320	22290886	+	1567	protein_coding	UDP-GlcNAc:betaGal beta-1,3-N-acetylglucosaminyltransferase 7, like [Source:ZFIN;Acc:ZDB-GENE-040718-143]	-	368	525	482	222	236	195	7.37339	10.6046	10.8389	4.58438	5.04474	3.78053
ENSDARG00000012422	6186.76	6705.95	2814.17	15360.8	13196.1	12810.7	5235.63	13789.2	-1.39703	2.20526330848854e-06	6.21366691196879e-05	col11a2	19	7179740	7225206	-	8059	protein_coding	collagen, type XI, alpha 2 [Source:ZFIN;Acc:ZDB-GENE-000208-23]	-	6433	6925	2617	15558	12937	13829	25.0623	27.1984	11.4427	62.4696	53.7711	52.1311
ENSDARG00000024492	9723.02	10112.7	5232.62	20297.4	17530.1	19270.3	8356.11	19032.6	-1.18752	2.2161772252552e-06	6.23805318256593e-05	col9a2	19	38422059	38467554	+	3866	protein_coding	procollagen, type IX, alpha 2 [Source:ZFIN;Acc:ZDB-GENE-030131-9786]	-	10110	10443	4866	20558	17186	20802	82.1065	85.5003	44.3525	172.074	148.905	163.467
novel.2998	96.1723	122.983	107.534	31.5944	44.8811	40.7601	108.897	39.0785	1.47888	2.30612901395427e-06	6.45626117178502e-05	-	CHR_ALT_CTG20_1_15	26523140	26526519	+	1849	-	- && sp|O75558|STX11_HUMAN Syntaxin-11 OS=Homo sapiens OX=9606 GN=STX11 PE=1 SV=1 && PF00804:Syntaxin	-	100	127	100	32	44	44	1.69805	2.17406	1.90577	0.560028	0.797098	0.722941
ENSDARG00000091009	428.928	268.238	491.432	139.213	180.544	163.967	396.2	161.241	1.29658	2.30759624291356e-06	6.45626117178502e-05	si:ch211-28p3.4	12	30563550	30567711	+	1350	protein_coding	si:ch211-28p3.4 [Source:ZFIN;Acc:ZDB-GENE-130603-54]	-	446	277	457	141	177	177	10.3726	6.49457	11.9286	3.37973	4.39173	3.98315
novel.3278	279.861	506.457	498.959	198.452	164.224	134.323	428.426	165.666	1.37091	2.35434486263829e-06	6.58001262065093e-05	-	CHR_ALT_CTG23_1_10	14771991	14790685	+	2377	-	- && sp|P56960|EXOSX_MOUSE Exosome component 10 OS=Mus musculus OX=10090 GN=Exosc10 PE=1 SV=2 && PF00570:HRDC domain|PF01612:3'-5' exonuclease	-	291	523	464	201	161	145	3.84372	6.96429	6.87854	2.7363	2.26878	1.85322
ENSDARG00000036383	25.0048	10.6521	82.8015	303.109	197.885	235.297	39.4861	245.43	-2.64211	2.36191500967506e-06	6.59449536523331e-05	si:ch73-335m24.5	14	33898976	33936524	-	4997	protein_coding	si:ch73-335m24.5 [Source:ZFIN;Acc:ZDB-GENE-100922-39]	-	26	11	77	307	194	254	0.163363	0.0696767	0.542987	1.98804	1.30043	1.54423
ENSDARG00000026165	8462.2	8650.44	4525.05	16351.1	16220.4	15902	7212.56	16157.8	-1.16359	2.49395915502491e-06	6.9561307219902e-05	col11a1a	24	28764021	28893303	-	6999	protein_coding	collagen, type XI, alpha 1a [Source:ZFIN;Acc:ZDB-GENE-070209-167]	-	8799	8933	4208	16561	15902	17166	39.4717	40.3985	21.1859	76.5679	76.1048	74.511
novel.3176	40.3924	36.798	64.5206	4.93663	9.18022	9.26366	47.237	7.7935	2.59576	2.51742330293242e-06	7.01449138888727e-05	-	CHR_ALT_CTG22_1_21	29659290	29690514	-	2381	-	- && sp|Q61823|PDCD4_MOUSE Programmed cell death protein 4 OS=Mus musculus OX=10090 GN=Pdcd4 PE=1 SV=1 && -	-	42	38	60	5	9	10	0.553832	0.505159	0.887973	0.0679527	0.126613	0.127593
ENSDARG00000087193	377.957	453.197	467.774	183.642	258.066	202.874	432.976	214.861	1.01121	2.52139131955465e-06	7.01846557528856e-05	prrg2	3	32416948	32424303	+	1674	protein_coding	proline rich Gla (G-carboxyglutamic acid) 2 [Source:ZFIN;Acc:ZDB-GENE-130625-1]	-	393	468	435	186	253	219	7.37099	8.84901	9.15675	3.59545	5.06246	3.97444
novel.4755	162.531	180.117	127.966	69.1128	65.2816	62.0665	156.871	65.4869	1.26199	2.54638317077484e-06	7.06732751261357e-05	-	CHR_ALT_CTG8_1_25	43055561	43112724	-	2208	-	- && sp|Q53HC0|CCD92_HUMAN Coiled-coil domain-containing protein 92 OS=Homo sapiens OX=9606 GN=CCDC92 PE=1 SV=2 && -	-	169	186	119	70	64	67	2.40312	2.66636	1.89913	1.02588	0.970906	0.921856
ENSDARG00000091970	44.2393	31.9562	30.1096	2.96198	5.10012	5.55819	35.435	4.5401	2.96281	2.54662328434089e-06	7.06732751261357e-05	ms4a17a.3	4	76722754	76728540	+	1316	protein_coding	membrane-spanning 4-domains, subfamily A, member 17A.3 [Source:ZFIN;Acc:ZDB-GENE-080829-1]	-	46	33	28	3	5	6	1.09746	0.793711	0.749739	0.0737669	0.127265	0.138511
novel.3626	67.3206	38.7348	61.2946	149.086	153.004	139.881	55.7833	147.324	-1.40196	2.61152140775478e-06	7.21841247570897e-05	-	CHR_ALT_CTG25_2_2	21161196	21230522	+	3293	-	- && sp|O15083|ERC2_HUMAN ERC protein 2 OS=Homo sapiens OX=9606 GN=ERC2 PE=1 SV=3 && -	-	70	40	57	151	150	151	0.667413	0.384479	0.609945	1.48382	1.52579	1.39307
ENSDARG00000078280	63.4737	52.2919	78.5001	18.7592	17.3404	14.8219	64.7552	16.9738	1.93171	2.67313796557606e-06	7.38133586434518e-05	nkx3-1	8	50256930	50259448	-	1170	protein_coding	NK3 homeobox 1 [Source:ZFIN;Acc:ZDB-GENE-081104-238]	-	66	54	73	19	17	16	1.77111	1.46087	2.19859	0.52549	0.486698	0.415453
ENSDARG00000001937	125.024	75.5328	77.4247	236.958	236.646	208.432	92.6605	227.345	-1.29282	2.69580552683474e-06	7.42906966192491e-05	LO018422.1	17	48433817	48458789	+	5631	protein_coding	-	-	130	78	72	240	232	225	0.724847	0.438443	0.450562	1.37918	1.38006	1.2139
ENSDARG00000104113	21.1579	15.4939	17.2055	0	0	0	17.9524	0	6.64249	2.69970650626097e-06	7.43240236863251e-05	zgc:136767	3	6325895	6351893	+	1784	protein_coding	zgc:136767 [Source:ZFIN;Acc:ZDB-GENE-060421-7499]	-	22	16	16	0	0	0	0.387183	0.283876	0.316033	0	0	0
ENSDARG00000115421	334.68	463.849	422.61	123.416	192.785	206.58	407.046	174.26	1.22339	2.75511592770325e-06	7.56985234941989e-05	n6amt1	1	961607	970951	+	1159	protein_coding	N-6 adenine-specific DNA methyltransferase 1 [Source:ZFIN;Acc:ZDB-GENE-040718-206]	-	348	479	393	125	189	223	9.42723	13.0815	11.9486	3.48998	5.46229	5.84533
ENSDARG00000018459	765.531	491.931	416.158	1240.08	1221.99	1207.05	557.874	1223.04	-1.13186	2.78008688812727e-06	7.63086871191435e-05	msrb2	24	17040211	17049270	-	3997	protein_coding	methionine sulfoxide reductase B2 [Source:ZFIN;Acc:ZDB-GENE-040426-2304]	-	796	508	387	1256	1198	1303	6.2527	4.02285	3.41181	10.1684	10.0397	9.9037
ENSDARG00000043141	482.785	320.53	323.678	750.367	798.679	717.933	375.664	755.66	-1.00757	2.79662553870308e-06	7.66864160875949e-05	si:ch211-132f19.7	17	33311784	33339626	+	5566	protein_coding	si:ch211-132f19.7 [Source:ZFIN;Acc:ZDB-GENE-130530-619]	-	502	331	301	760	783	775	2.83171	1.8823	1.9056	4.41842	4.7121	4.23005
ENSDARG00000099533	343.335	274.048	292.493	136.251	170.344	112.09	303.292	139.562	1.12153	2.88987025909825e-06	7.90079083806732e-05	zgc:113279	15	17848590	17856878	+	2493	protein_coding	zgc:113279 [Source:ZFIN;Acc:ZDB-GENE-050522-529]	-	357	283	272	138	167	121	4.49608	3.59309	3.84463	1.79124	2.24383	1.47452
ENSDARG00000098332	187.536	269.207	201.089	57.2649	91.8022	100.047	219.277	83.0382	1.40042	2.94011254076778e-06	8.01908582641005e-05	zgc:112970	KN149696.2	165289	170436	-	1776	protein_coding	zgc:112970 [Source:ZFIN;Acc:ZDB-GENE-050327-83]	-	195	278	187	58	90	108	3.44731	4.95457	3.71028	1.05677	1.69744	1.84743
novel.2531	189.459	319.562	276.363	78.986	110.163	117.648	261.795	102.266	1.35537	2.9406490234854e-06	8.01908582641005e-05	-	CHR_ALT_CTG17_1_9	20129039	20151916	-	5231	-	- && sp|P20111|ACTN2_CHICK Alpha-actinin-2 OS=Gallus gallus OX=9031 GN=ACTN2 PE=2 SV=1 && PF00307:Calponin homology (CH) domain|PF08726:Ca2+ insensitive EF hand|PF00435:Spectrin repeat	-	197	330	257	80	108	127	1.18242	1.99679	1.73124	0.494882	0.691568	0.737575
novel.3053	362.57	337.961	295.72	87.8719	96.9023	181.568	332.083	122.114	1.44156	2.94185128097395e-06	8.01908582641005e-05	-	CHR_ALT_CTG21_1_1	6114311	6134617	+	3233	-	- && sp|Q05932|FOLC_HUMAN Folylpolyglutamate synthase, mitochondrial OS=Homo sapiens OX=9606 GN=FPGS PE=1 SV=3 && -	-	377	349	275	89	95	196	3.66121	3.41683	2.99733	0.890801	0.98427	1.84178
novel.1823	48.0861	37.7664	68.822	0	7.14017	8.33729	51.5582	5.15915	3.3144	2.96084722067629e-06	8.05308092486846e-05	-	CHR_ALT_CTG12_1_7	18445239	18449084	+	1372	-	- && sp|Q8VCM2|NOXO1_MOUSE NADPH oxidase organizer 1 OS=Mus musculus OX=10090 GN=Noxo1 PE=2 SV=2 && PF14604:Variant SH3 domain	-	50	39	64	0	7	9	1.14421	0.899735	1.64374	0	0.170899	0.199286
ENSDARG00000020761	2532.22	2436.42	4664.84	1356.58	1457.61	1305.25	3211.16	1373.15	1.22549	3.02502832562666e-06	8.21338320113362e-05	arrdc2	11	13524504	13533782	+	3241	protein_coding	arrestin domain containing 2 [Source:ZFIN;Acc:ZDB-GENE-030131-7146]	-	2633	2516	4338	1374	1429	1409	25.5071	24.5717	47.1648	13.7184	14.7689	13.2075
ENSDARG00000056791	145.22	425.114	290.343	78.986	97.9223	74.1093	286.892	83.6725	1.77827	3.03555018799273e-06	8.23385533801996e-05	pde6ga	3	19460991	19466015	+	1227	protein_coding	phosphodiesterase 6G, cGMP-specific, rod, gamma, paralog a [Source:ZFIN;Acc:ZDB-GENE-050522-144]	-	151	439	270	80	96	80	3.86386	11.3246	7.75402	2.1098	2.62073	1.98076
novel.5102	1738.8	1625.89	757.042	3809.1	3256.94	3434.04	1373.91	3500.03	-1.34879	3.08564736115555e-06	8.36152900722161e-05	-	KN150230.1	412	36735	-	1173	-	- && sp|P20849|CO9A1_HUMAN Collagen alpha-1(IX) chain OS=Homo sapiens OX=9606 GN=COL9A1 PE=1 SV=3 && -	-	1808	1679	704	3858	3193	3707	48.3937	45.3061	21.1486	106.429	91.1795	96.009
ENSDARG00000060771	680.9	990.641	424.761	265.59	293.767	213.99	698.767	257.783	1.43948	3.09037285038382e-06	8.36612407035768e-05	map7d3	14	31668510	31715412	-	4931	protein_coding	MAP7 domain containing 3 [Source:ZFIN;Acc:ZDB-GENE-121129-3]	-	708	1023	395	269	288	231	4.50803	6.56666	2.82273	1.76528	1.95638	1.42319
novel.2870	2235.04	3702.07	4782.05	1254.89	1702.42	1464.58	3573.06	1473.97	1.27739	3.10790267208342e-06	8.40533951853472e-05	-	CHR_ALT_CTG1_1_25	25646997	25656988	-	2342	-	- && sp|P02680|FIBG_RAT Fibrinogen gamma chain OS=Rattus norvegicus OX=10116 GN=Fgg PE=1 SV=3 && PF08702:Fibrinogen alpha/beta chain family	-	2324	3823	4447	1271	1669	1581	31.1557	51.668	66.9095	17.5612	23.8707	20.5084
ENSDARG00000091260	465.474	789.221	619.398	1313.14	1221.99	1245.96	624.697	1260.36	-1.01263	3.13397783609166e-06	8.46756653502926e-05	mylk4a	2	394166	424925	+	2021	protein_coding	myosin light chain kinase family, member 4a [Source:ZFIN;Acc:ZDB-GENE-120824-2]	-	484	815	576	1330	1198	1345	7.51913	12.7643	10.043	21.2952	19.8558	20.2182
ENSDARG00000059029	245.239	200.452	259.158	115.517	107.103	119.501	234.95	114.04	1.04162	3.24898674878837e-06	8.76115928655208e-05	mmp28	15	1778773	1822548	-	2252	protein_coding	matrix metallopeptidase 28 [Source:ZFIN;Acc:ZDB-GENE-100226-1]	-	255	207	241	117	105	129	3.55517	2.90942	3.771	1.68118	1.56177	1.74024
ENSDARG00000070579	123.101	204.326	188.185	66.1508	68.3416	66.6983	171.871	67.0636	1.35723	3.31098485590879e-06	8.91093809222314e-05	ggact.3	1	2446996	2453185	-	1810	protein_coding	gamma-glutamylamine cyclotransferase, tandem duplicate 3 [Source:ZFIN;Acc:ZDB-GENE-070424-26]	-	128	211	175	67	67	72	2.22034	3.68984	3.40696	1.19782	1.23992	1.20849
ENSDARG00000095409	25.0048	31.9562	25.8082	0	1.02002	2.7791	27.5897	1.26637	4.41613	3.37487883434266e-06	9.07405348127595e-05	si:ch211-226h7.8	12	46152983	46176115	-	4827	protein_coding	si:ch211-226h7.8 [Source:ZFIN;Acc:ZDB-GENE-130531-7]	-	26	33	24	0	1	3	0.169116	0.216392	0.175203	0	0.00693935	0.0188813
ENSDARG00000077975	31.7369	20.3357	72.048	1.97465	4.0801	4.63183	41.3735	3.56219	3.53116	3.47264022694598e-06	9.3097101540446e-05	si:ch73-343l4.8	1	55891376	55896332	-	960	protein_coding	si:ch73-343l4.8 [Source:ZFIN;Acc:ZDB-GENE-090313-159]	-	33	21	67	2	4	5	1.07927	0.692392	2.4593	0.0674148	0.139568	0.158229
ENSDARG00000071090	175.995	207.231	147.322	428.499	310.087	377.031	176.849	371.872	-1.0713	3.50637548727609e-06	9.39103262174147e-05	actn2b	17	20122019	20143946	-	2986	protein_coding	actinin, alpha 2b [Source:ZFIN;Acc:ZDB-GENE-051127-39]	-	183	214	137	434	304	407	1.9242	2.26844	1.61673	4.70323	3.4102	4.14087
novel.2951	25.0048	7.74695	15.0548	81.948	63.2415	73.1829	15.9355	72.7908	-2.19016	3.53404569381943e-06	9.44970941600278e-05	-	CHR_ALT_CTG1_2_3	20930963	20968052	-	3728	-	- && sp|O95198|KLHL2_HUMAN Kelch-like protein 2 OS=Homo sapiens OX=9606 GN=KLHL2 PE=1 SV=2 && PF00651:BTB/POZ domain|PF01344:Kelch motif	-	26	8	14	83	62	79	0.218971	0.0679232	0.13233	0.720441	0.557073	0.643782
ENSDARG00000021924	267.359	743.707	1075.34	231.034	162.184	138.028	695.47	177.082	1.97345	3.5351283188103e-06	9.44970941600278e-05	hsp70.3	3	26123736	26127091	+	2358	protein_coding	heat shock cognate 70-kd protein, tandem duplicate 3 [Source:ZFIN;Acc:ZDB-GENE-110713-1]	-	278	768	1000	234	159	149	3.7016	10.3091	14.9439	3.21121	2.25865	1.91968
ENSDARG00000098995	63.4737	117.173	145.171	29.6198	27.5407	32.4228	108.606	29.8611	1.86014	3.6195734258085e-06	9.62883246694124e-05	cyp2k6	3	12816362	12826387	+	2125	protein_coding	cytochrome P450, family 2, subfamily K, polypeptide 6 [Source:ZFIN;Acc:ZDB-GENE-040426-1571]	-	66	121	135	30	27	35	0.975155	1.80231	2.23863	0.456834	0.425599	0.500376
ENSDARG00000020741	8387.19	13123.3	17978.7	5514.21	5791.7	5910.21	13163.1	5738.71	1.19766	3.6444101848418e-06	9.67625946481123e-05	fga	1	10063501	10071539	-	3142	protein_coding	fibrinogen alpha chain [Source:ZFIN;Acc:ZDB-GENE-031010-21]	-	8721	13552	16719	5585	5678	6380	87.1462	136.522	187.505	57.5193	60.532	61.6882
novel.3574	55.7799	15.4939	29.0343	221.161	104.042	140.808	33.436	155.337	-2.21453	3.68736257532378e-06	9.78089748246066e-05	-	CHR_ALT_CTG25_1_16	21532470	21713523	-	5440	-	- && sp|P59764|DOCK4_MOUSE Dedicator of cytokinesis protein 4 OS=Mus musculus OX=10090 GN=Dock4 PE=1 SV=1 && PF14429:C2 domain in Dock180 and Zizimin proteins|PF16172:DOCK N-terminus|PF06920:Dock homology region 2	-	58	16	27	224	102	152	0.334748	0.0930948	0.174893	1.33243	0.628055	0.848852
ENSDARG00000014962	84.6316	36.798	86.0275	196.478	205.025	212.138	69.1524	204.547	-1.56659	3.72456395344138e-06	9.85893404897182e-05	ppp3cca	5	27924347	27994679	-	2914	protein_coding	protein phosphatase 3, catalytic subunit, gamma isozyme, a [Source:ZFIN;Acc:ZDB-GENE-030829-36]	-	88	38	80	199	201	229	0.94816	0.412761	0.967405	2.20983	2.31048	2.38744
ENSDARG00000056156	104.828	94.9001	231.199	368.272	507.972	433.539	143.642	436.595	-1.60625	3.7274932630017e-06	9.85893404897182e-05	npdc1b	5	28870372	28915130	-	3891	protein_coding	neural proliferation, differentiation and control, 1b [Source:ZFIN;Acc:ZDB-GENE-140106-58]	-	109	98	215	373	498	468	0.879536	0.797203	1.94709	3.10202	4.28711	3.65403
novel.3167	461.627	304.068	230.124	125.39	112.203	144.513	331.939	127.369	1.38205	3.7599131098147e-06	9.92566737106245e-05	-	CHR_ALT_CTG22_1_2	15899689	15902530	+	2322	-	- && sp|Q9ET58|KLF2_RAT Krueppel-like factor 2 OS=Rattus norvegicus OX=10116 GN=Klf2 PE=1 SV=1 && -	-	480	314	214	127	110	156	6.49034	4.28027	3.24758	1.76986	1.58682	2.04103
ENSDARG00000071377	211.579	331.182	172.055	524.27	587.534	549.335	238.272	553.713	-1.21534	3.77914084264007e-06	9.96689742959123e-05	hsd11b1la	22	19552987	19562455	+	1611	protein_coding	hydroxysteroid (11-beta) dehydrogenase 1-like a [Source:ZFIN;Acc:ZDB-GENE-040426-1002]	-	220	342	160	531	576	593	4.28761	6.71947	3.49971	10.6658	11.9763	11.1827
novel.2400	959.799	718.53	1074.27	2345.88	1727.92	1596.13	917.533	1889.98	-1.04275	3.92689102045542e-06	0.000103368	-	CHR_ALT_CTG16_2_1	12249145	12259156	-	6791	-	- && sp|A4QNR8|LENG8_DANRE Leukocyte receptor cluster member 8 homolog OS=Danio rerio OX=7955 GN=leng8 PE=2 SV=1 && -	-	998	742	999	2376	1694	1723	4.61408	3.45839	5.1837	11.3216	8.35557	7.70795
ENSDARG00000100660	364.493	273.08	333.357	163.896	177.484	141.734	323.643	161.038	1.00779	3.93346941636089e-06	0.000103443	si:ch73-252i11.1	4	269443	277081	-	3695	protein_coding	si:ch73-252i11.1 [Source:ZFIN;Acc:ZDB-GENE-141210-7]	-	379	282	310	166	174	153	3.22043	2.41568	2.95634	1.45375	1.57736	1.25795
ENSDARG00000056535	97.134	77.4695	92.4796	37.5184	19.3805	21.3064	89.0277	26.0684	1.77222	3.98821700368996e-06	0.000104683	pla2g4f.1	17	21452258	21467430	+	3366	protein_coding	phospholipase A2, group IVF, tandem duplicate 1 [Source:ZFIN;Acc:ZDB-GENE-131121-408]	-	101	80	86	38	19	23	0.942097	0.752281	0.90031	0.365314	0.189076	0.207587
ENSDARG00000096898	65.3972	112.331	215.069	31.5944	31.6208	13.8955	130.932	25.7035	2.35055	4.04522935588667e-06	0.000105777	CR925728.1	15	42080394	42086212	-	763	lincRNA	-	-	68	116	200	32	31	15	2.79816	4.81213	9.23662	1.35713	1.36092	0.597247
novel.553	96.1723	124.92	95.7056	226.097	212.165	218.622	105.599	218.962	-1.05108	4.11820307616534e-06	0.000107482	-	19	46368	47122	+	456	-	- && sp|P32018|COEA1_CHICK Collagen alpha-1(XIV) chain OS=Gallus gallus OX=9031 GN=COL14A1 PE=1 SV=2 && -	-	100	129	89	229	208	236	6.88531	8.95425	6.87754	16.2505	15.279	15.723
ENSDARG00000019772	270.244	343.771	386.048	146.124	178.504	162.114	333.354	162.247	1.03837	4.15005539941146e-06	0.000108211	si:ch1073-280e3.1	15	478524	496549	+	2617	protein_coding	si:ch1073-280e3.1 [Source:ZFIN;Acc:ZDB-GENE-110411-261]	-	281	355	359	148	175	175	3.37125	4.29367	4.83391	1.83001	2.23991	2.03152
ENSDARG00000051712	65.3972	36.798	43.0137	11.8479	8.1602	6.48456	48.403	8.83089	2.45841	4.19015441218532e-06	0.000108743	mhc1lfa	25	10947743	10951126	+	2289	protein_coding	major histocompatibility complex class I LFA [Source:ZFIN;Acc:ZDB-GENE-140820-7]	-	68	38	40	12	8	7	0.932721	0.525463	0.615775	0.169641	0.117069	0.0929051
ENSDARG00000087178	500.096	422.209	419.384	134.276	198.905	251.045	447.23	194.742	1.19879	4.20479872856528e-06	0.000109021	scpp9	1	43969797	43973068	-	909	protein_coding	secretory calcium-binding phosphoprotein 9 [Source:ZFIN;Acc:ZDB-GENE-090424-3]	-	520	436	390	136	195	271	17.9609	15.1819	15.1185	4.8414	7.18566	9.05718
ENSDARG00000103775	1108.87	2233.06	2390.49	833.302	756.858	767.957	1910.8	786.039	1.28137	4.23657505258928e-06	0.000109742	CABZ01118001.1	KN150104.1	1741	17962	+	5656	protein_coding	-	-	1153	2306	2223	844	742	829	6.40042	12.9049	13.8496	4.82869	4.39431	4.45279
ENSDARG00000041607	5452.01	5803.43	9443.67	2916.56	3500.72	3368.27	6899.7	3261.85	1.08077	4.26423197877747e-06	0.000110251	eif4ebp3l	14	6972868	6987649	-	1325	protein_coding	eukaryotic translation initiation factor 4E binding protein 3, like [Source:ZFIN;Acc:ZDB-GENE-030826-26]	-	5669	5993	8782	2954	3432	3636	134.332	143.164	233.553	72.1425	86.7616	83.3672
ENSDARG00000086445	57.7034	60.0389	74.1987	9.87325	22.4405	13.8955	63.9803	15.4031	2.05716	4.38465060171808e-06	0.000113187	adgrf7	20	35551636	35557902	-	2111	protein_coding	adhesion G protein-coupled receptor F7 [Source:ZFIN;Acc:ZDB-GENE-041001-214]	-	60	62	69	10	22	15	0.892383	0.929625	1.15178	0.153288	0.349085	0.215869
ENSDARG00000104172	1085.79	1422.53	2585.13	682.242	636.495	649.382	1697.82	656.04	1.37156	4.39103236142259e-06	0.000113187	diabloa	15	14854666	14858189	+	2784	protein_coding	diablo, IAP-binding mitochondrial protein a [Source:ZFIN;Acc:ZDB-GENE-040426-1303]	-	1129	1469	2404	691	624	701	12.7325	16.7015	30.428	8.03166	7.50778	7.64955
ENSDARG00000043835	640.507	449.323	370.994	1242.05	976.163	945.819	486.941	1054.68	-1.11431	4.39315537129224e-06	0.000113187	rab3ab	11	6819050	6850593	+	814	protein_coding	RAB3A, member RAS oncogene family, b [Source:ZFIN;Acc:ZDB-GENE-041210-268]	-	666	464	345	1258	957	1021	25.6885	18.0425	14.9349	50.0095	39.3807	38.1056
ENSDARG00000011360	127.909	120.078	120.438	50.3536	49.9812	56.5083	122.808	52.281	1.23121	4.39417559602659e-06	0.000113187	nfatc2ip	3	15476536	15487111	-	1441	protein_coding	nuclear factor of activated T cells 2 interacting protein [Source:ZFIN;Acc:ZDB-GENE-030131-9520]	-	133	124	112	51	49	61	2.89785	2.72372	2.73881	1.14526	1.13901	1.28604
ENSDARG00000076819	191.383	245.966	195.713	74.0494	91.8022	110.238	211.02	92.0297	1.19633	4.48071356160854e-06	0.000115201	nlrc8	15	41422248	41438821	-	4552	protein_coding	NLR family CARD domain containing 8 [Source:ZFIN;Acc:ZDB-GENE-070912-363]	-	199	254	182	75	90	119	1.37259	1.76618	1.40889	0.533157	0.662272	0.794204
ENSDARG00000092379	76.9378	57.1338	45.1644	7.8986	18.3604	5.55819	59.7453	10.6057	2.5048	4.63120295162079e-06	0.000118849	si:dkeyp-51b9.3	8	2478862	2481965	+	893	protein_coding	si:dkeyp-51b9.3 [Source:ZFIN;Acc:ZDB-GENE-081104-469]	-	80	59	42	8	18	6	2.81272	2.09124	1.65732	0.289891	0.675176	0.204121
ENSDARG00000076388	36.5455	36.798	17.2055	1.97465	3.06007	0	30.183	1.67824	4.20053	4.71598616171349e-06	0.000120912	zgc:194686	7	8406686	8408014	-	1108	protein_coding	zgc:194686 [Source:ZFIN;Acc:ZDB-GENE-080721-26]	-	38	38	16	2	3	0	1.07679	1.08555	0.508848	0.0584099	0.0906938	0
novel.3570	40.3924	66.8175	123.665	317.919	233.586	230.665	76.9581	260.723	-1.7641	4.89202778865965e-06	0.000125077	-	CHR_ALT_CTG25_1_15	21327572	21348709	+	4097	-	- && sp|Q5R482|LRRN3_PONAB Leucine-rich repeat neuronal protein 3 OS=Pongo abelii OX=9601 GN=LRRN3 PE=2 SV=1 && PF13855:Leucine rich repeat	-	42	69	115	322	229	249	0.321864	0.533074	0.989099	2.54323	1.87226	1.84638
ENSDARG00000023532	1322.37	2020.02	2132.41	886.618	1015.94	808.717	1824.93	903.76	1.01384	4.92251180862193e-06	0.00012574	pinx1	20	19006703	19059240	+	1814	protein_coding	PIN2/TERF1 interacting, telomerase inhibitor 1 [Source:ZFIN;Acc:ZDB-GENE-030515-2]	-	1375	2086	1983	898	996	873	23.7987	36.3983	38.5206	16.019	18.3915	14.6206
ENSDARG00000046140	59.6268	56.1654	44.0891	11.8479	7.14017	15.7482	53.2938	11.5788	2.19662	5.01292039838174e-06	0.000127931	zgc:112038	3	21200763	21218133	+	1148	protein_coding	zgc:112038 [Source:ZFIN;Acc:ZDB-GENE-050522-271]	-	62	58	41	12	7	17	1.69566	1.59915	1.25849	0.338248	0.204245	0.449878
novel.413	116.368	183.99	147.322	59.2395	62.2215	57.4347	149.227	59.6319	1.3238	5.20020916277815e-06	0.000132344	-	16	25958242	25962801	-	2855	-	- && sp|Q6AYF9|IIGP5_RAT Interferon-inducible GTPase 5 OS=Rattus norvegicus OX=10116 GN=Irgc PE=1 SV=1 && PF05049:Interferon-inducible GTPase (IIGP)	-	121	190	137	60	61	62	1.33066	2.10645	1.69092	0.680051	0.715682	0.65974
ENSDARG00000100564	167.34	211.104	238.726	89.8466	104.042	79.6674	205.723	91.1855	1.17416	5.20662157012116e-06	0.000132385	sil1	14	38795518	38809561	-	1922	protein_coding	SIL1 nucleotide exchange factor [Source:ZFIN;Acc:ZDB-GENE-160113-49]	-	174	218	222	91	102	86	2.84239	3.59011	4.07012	1.53209	1.77764	1.35935
novel.3411	294.287	479.343	336.583	154.023	191.765	135.249	370.071	160.346	1.20775	5.21185302945175e-06	0.000132396	-	CHR_ALT_CTG23_1_8	13820607	13828614	-	998	-	- && sp|Q2KI14|NAA10_BOVIN N-alpha-acetyltransferase 10 OS=Bos taurus OX=9913 GN=NAA10 PE=2 SV=1 && PF00583:Acetyltransferase (GNAT) family	-	306	495	313	156	188	146	9.62674	15.6992	11.0515	5.05813	6.30991	4.44436
ENSDARG00000009209	522.216	701.099	418.309	188.579	291.727	231.591	547.208	237.299	1.20617	5.2336854463984e-06	0.000132829	slc9a6a	14	31618982	31647900	+	8262	protein_coding	solute carrier family 9, subfamily A (NHE6, cation proton antiporter 6), member 6a [Source:ZFIN;Acc:ZDB-GENE-070424-104]	-	543	724	389	191	286	250	2.06349	2.77369	1.6591	0.748074	1.15952	0.919268
novel.605	250.048	357.328	302.172	138.226	163.204	141.734	303.183	147.721	1.03776	5.266427749735e-06	0.000133415	-	19	4739264	4744510	-	2622	-	- && sp|Q11204|SIA4B_MOUSE CMP-N-acetylneuraminate-beta-galactosamide-alpha-2,3-sialyltransferase 2 OS=Mus musculus OX=10090 GN=St3gal2 PE=1 SV=2 && PF00777:Glycosyltransferase family 29 (sialyltransferase)	-	260	369	281	140	160	153	3.11336	4.45449	3.77643	1.72779	2.04401	1.77274
ENSDARG00000030530	1364.68	2300.84	2749.65	889.58	993.504	981.021	2138.39	954.702	1.16324	5.32442045224509e-06	0.00013476	slc22a2	20	42668875	42688487	+	2849	protein_coding	solute carrier family 22 (organic cation transporter), member 2 [Source:ZFIN;Acc:ZDB-GENE-040426-2167]	-	1419	2376	2557	901	974	1059	15.6379	26.3972	31.6261	10.2336	11.4515	11.2925
ENSDARG00000002917	412.579	558.749	618.323	246.831	299.887	229.739	529.884	258.819	1.03383	5.34490956483613e-06	0.000135155	gls2b	22	10098446	10110988	-	2244	protein_coding	glutaminase 2b (liver, mitochondrial) [Source:ZFIN;Acc:ZDB-GENE-050208-408]	-	429	577	575	250	294	248	6.00237	8.13874	9.02927	3.60507	4.38855	3.3575
ENSDARG00000055831	19.2345	46.4817	50.5412	1.97465	1.02002	6.48456	38.7524	3.15974	3.593	5.47810642304932e-06	0.000138396	si:dkey-182g1.6	22	8799855	8809496	+	3022	protein_coding	si:dkey-182g1.6 [Source:ZFIN;Acc:ZDB-GENE-100922-82]	-	20	48	47	2	1	7	0.20779	0.502749	0.548039	0.0214157	0.0110841	0.0703706
ENSDARG00000092404	91.3637	209.168	257.007	491.688	534.493	592.874	185.846	539.685	-1.53944	5.49796375296935e-06	0.000138771	si:dkey-79p17.3	9	46387419	46399611	-	7897	protein_coding	si:dkey-79p17.3 [Source:ZFIN;Acc:ZDB-GENE-081105-132]	-	95	216	239	498	524	640	0.377703	0.865757	1.06646	2.04063	2.22262	2.4621
novel.3726	141.373	81.343	76.3494	18.7592	30.6007	32.4228	99.6886	27.2609	1.87081	5.65669623745751e-06	0.000141999	-	CHR_ALT_CTG3_1_10	16405918	16424583	-	1204	-	- && sp|Q8TE68|ES8L1_HUMAN Epidermal growth factor receptor kinase substrate 8-like protein 1 OS=Homo sapiens OX=9606 GN=EPS8L1 PE=1 SV=3 && -	-	147	84	71	19	30	35	3.83336	2.20829	2.07797	0.51065	0.834624	0.883139
ENSDARG00000007080	122.139	472.564	488.206	91.8212	86.7021	89.8575	360.97	89.4603	2.0121	5.73715444334469e-06	0.000143367	rhcgl1	6	36381709	36391687	+	1983	protein_coding	Rh family, C glycoprotein, like 1 [Source:ZFIN;Acc:ZDB-GENE-060209-2]	-	127	488	454	93	85	97	2.0108	7.78935	8.06754	1.5176	1.43579	1.48606
ENSDARG00000069293	778.996	453.197	995.768	257.692	332.528	301.069	742.653	297.096	1.32145	5.77931881907508e-06	0.000144146	ahsg2	2	10134345	10141741	+	1488	protein_coding	alpha-2-HS-glycoprotein 2 [Source:ZFIN;Acc:ZDB-GENE-030131-1133]	-	810	468	926	261	326	325	17.0911	9.95513	21.9288	5.67589	7.33856	6.63541
ENSDARG00000098736	44.2393	42.6082	70.9727	12.8352	6.12015	12.0428	52.6067	10.3327	2.34106	5.78400736079266e-06	0.000144146	si:dkey-201i2.4	12	44009628	44018667	-	1937	protein_coding	si:dkey-201i2.4 [Source:ZFIN;Acc:ZDB-GENE-141215-24]	-	46	44	66	13	6	13	0.745619	0.718997	1.20067	0.217175	0.103757	0.203892
novel.3100	85.5933	185.927	53.7672	368.272	350.888	399.264	108.429	372.808	-1.77973	5.88750188788578e-06	0.000146433	-	CHR_ALT_CTG21_1_2	14254938	14350765	-	6562	-	- && sp|P02467|CO1A2_CHICK Collagen alpha-2(I) chain OS=Gallus gallus OX=9031 GN=COL1A2 PE=1 SV=3 && PF01410:Fibrillar collagen C-terminal domain	-	89	192	50	373	344	431	0.425836	0.926124	0.268498	1.83937	1.75598	1.99539
ENSDARG00000102048	1233.89	1398.32	2334.57	611.154	741.558	811.496	1655.6	721.403	1.19812	5.90164073770426e-06	0.000146549	slc25a43	14	32884731	32893785	-	1879	protein_coding	solute carrier family 25, member 43 [Source:ZFIN;Acc:ZDB-GENE-030616-69]	-	1283	1444	2171	619	727	876	21.4382	24.3245	40.7137	10.6601	12.96	14.1633
ENSDARG00000104899	96.1723	100.71	123.665	278.426	204.005	213.99	106.849	232.14	-1.12106	5.9628470329301e-06	0.000147834	CR931813.2	8	7828414	7848287	+	1418	processed_transcript	-	-	100	104	115	282	200	231	2.21418	2.32146	2.85778	6.43531	4.72444	4.94906
novel.2085	30.7751	30.9878	27.9589	0	2.04005	4.63183	29.9073	2.22396	3.72808	6.02529066575993e-06	0.000149083	-	CHR_ALT_CTG14_1_28	33882993	33894111	+	3211	-	- && sp|O15247|CLIC2_HUMAN Chloride intracellular channel protein 2 OS=Homo sapiens OX=9606 GN=CLIC2 PE=1 SV=3 && PF13409:Glutathione S-transferase, N-terminal domain	-	32	32	26	0	2	5	0.312895	0.315438	0.285326	0	0.0208634	0.0473061
ENSDARG00000101778	1316.6	816.335	1277.51	636.825	475.331	514.133	1136.81	542.096	1.06823	6.1176097076201e-06	0.000151096	ca5a	25	12798270	12809361	-	2021	protein_coding	carbonic anhydrase Va [Source:ZFIN;Acc:ZDB-GENE-080220-57]	-	1369	843	1188	645	466	555	21.2679	13.2028	20.7137	10.3274	7.72353	8.34284
novel.1528	76.9378	90.0583	94.6302	26.6578	34.6808	31.4964	87.2088	30.945	1.49446	6.42558845960211e-06	0.000158137	-	CHR_ALT_CTG10_1_27	28306781	28309381	+	1066	-	- && sp|Q3ZBL5|PTH2_BOVIN Peptidyl-tRNA hydrolase 2, mitochondrial OS=Bos taurus OX=9913 GN=PTRH2 PE=2 SV=1 && PF01981:Peptidyl-tRNA hydrolase PTH2	-	80	93	88	27	34	34	2.35625	2.7614	2.90893	0.819602	1.06836	0.968967
ENSDARG00000103682	637.622	649.776	1096.85	237.945	355.989	383.515	794.749	325.816	1.28581	6.47447790723907e-06	0.000159198	si:dkey-23i12.5	7	25042078	25046752	+	1962	processed_transcript	si:dkey-23i12.5 [Source:NCBI gene;Acc:325112]	-	663	671	1020	241	349	414	10.6097	10.825	18.3193	3.97479	5.9583	6.41045
ENSDARG00000058158	748.22	452.228	1048.46	226.097	315.188	313.112	749.636	284.799	1.39578	6.50084028452801e-06	0.000159704	trim55b	24	24831727	24846603	+	1674	protein_coding	tripartite motif containing 55b [Source:ZFIN;Acc:ZDB-GENE-060312-37]	-	778	467	975	229	309	338	14.5919	8.8301	20.5238	4.42666	6.183	6.13407
ENSDARG00000074815	491.44	372.822	254.856	917.225	769.098	789.264	373.04	825.196	-1.14442	6.53618346182139e-06	0.000160297	mxra5a	1	33322174	33334732	+	10545	protein_coding	matrix-remodelling associated 5a [Source:ZFIN;Acc:ZDB-GENE-090312-22]	-	511	385	237	929	754	852	1.52147	1.15563	0.791971	2.85079	2.39508	2.4546
ENSDARG00000031044	938.642	1387.67	2157.14	577.585	612.015	648.456	1494.48	612.685	1.28611	6.55029381682378e-06	0.000160491	lipg	8	32376936	32386042	-	2817	protein_coding	lipase, endothelial [Source:ZFIN;Acc:ZDB-GENE-040426-699]	-	976	1433	2006	585	600	700	10.8781	16.1014	25.093	6.71994	7.13445	7.54916
ENSDARG00000033533	58.6651	51.3236	87.1028	17.7719	11.2203	19.4537	65.6972	16.1486	2.01831	6.67084569883289e-06	0.0001633	ccdc115	23	19198244	19201328	+	1005	protein_coding	coiled-coil domain containing 115 [Source:ZFIN;Acc:ZDB-GENE-050227-20]	-	61	53	81	18	11	21	1.90569	1.66922	2.84005	0.579566	0.366626	0.634805
ENSDARG00000045549	278.9	243.061	405.405	135.264	143.823	136.176	309.122	138.421	1.15812	6.69726839532487e-06	0.000163801	bik	4	18843015	18846611	+	1262	protein_coding	BCL2 interacting killer [Source:ZFIN;Acc:ZDB-GENE-041210-181]	-	290	251	377	137	141	147	7.21485	6.29533	10.5266	3.51283	3.74245	3.53871
novel.344	19.2345	42.6082	195.713	8.88593	8.1602	2.7791	85.8517	6.60841	3.70327	6.77450471409682e-06	0.000165544	-	15	42125771	42130876	-	3233	-	- && sp|P60509|ERB1_HUMAN Endogenous retrovirus group PABLB member 1 Env polyprotein OS=Homo sapiens OX=9606 GN=ERVPABLB-1 PE=2 SV=1 && -	-	20	44	182	9	8	3	0.194228	0.430776	1.98369	0.090081	0.0828859	0.0281905
ENSDARG00000101189	193.306	193.674	129.041	72.0747	78.5419	63.9192	172.007	71.5119	1.26871	6.80922253462747e-06	0.000166245	CR589947.2	3	3573696	3578297	+	4602	protein_coding	-	-	201	200	120	73	77	69	1.37132	1.37559	0.918845	0.513302	0.560454	0.455502
ENSDARG00000057531	24.0431	32.9245	30.1096	120.454	65.2816	99.1211	29.0257	94.9521	-1.7113	6.90953029229519e-06	0.000168248	pgap3	12	9449665	9468618	-	1522	protein_coding	post-GPI attachment to proteins 3 [Source:ZFIN;Acc:ZDB-GENE-080204-27]	-	25	34	28	122	64	107	0.51572	0.70708	0.648263	2.59383	1.40852	2.13578
ENSDARG00000109271	11.5407	30.0194	39.7877	0	1.02002	0	27.1159	0.340008	6.27308	6.94778741285922e-06	0.00016903	BX005305.1	12	46425800	46447830	+	1795	protein_coding	-	-	12	31	37	0	1	0	0.209897	0.54664	0.726348	0	0.0186609	0
ENSDARG00000060350	11298.3	9300.21	16642	4980.07	6469	6287.24	12413.5	5912.1	1.07013	6.96841713912702e-06	0.000169383	apoda.2	2	37207461	37215989	+	1098	protein_coding	apolipoprotein Da, duplicate 2 [Source:ZFIN;Acc:ZDB-GENE-070912-551]	-	11748	9604	15476	5044	6342	6787	335.931	276.856	496.666	148.651	193.473	187.786
ENSDARG00000101725	367.378	424.146	610.795	227.085	230.526	172.304	467.44	209.971	1.15449	7.2567002663191e-06	0.000175617	parietopsin	25	18905472	18913336	-	6229	protein_coding	parietopsin [Source:ZFIN;Acc:ZDB-GENE-101129-2]	-	382	438	568	230	226	186	1.92546	2.22567	3.2132	1.19483	1.21531	0.907156
ENSDARG00000101040	76.9378	34.8613	86.0275	0.987325	11.2203	12.0428	65.9422	8.08345	3.02455	7.28862371953415e-06	0.000176081	ccl20a.3	2	45191049	45193014	+	632	protein_coding	chemokine (C-C motif) ligand 20a, duplicate 3 [Source:ZFIN;Acc:ZDB-GENE-081022-193]	-	80	36	80	1	11	13	3.97431	1.80297	4.46047	0.0512011	0.583004	0.624904
ENSDARG00000040286	1320.45	1094.26	1945.3	689.153	712.997	715.154	1453.33	705.768	1.04177	7.3361499177324e-06	0.00017692	ubl7b	18	50523870	50533716	+	3480	protein_coding	ubiquitin-like 7b (bone marrow stromal cell-derived) [Source:ZFIN;Acc:ZDB-GENE-040426-1334]	-	1373	1130	1809	698	699	772	12.3874	10.2779	18.3175	6.49042	6.72813	6.73947
novel.2174	84.6316	48.4184	59.1439	15.7972	13.2603	2.7791	64.0647	10.6122	2.6029	7.38041557749766e-06	0.000177832	-	CHR_ALT_CTG14_3_1	34135342	34151015	-	1519	-	- && sp|P42261|GRIA1_HUMAN Glutamate receptor 1 OS=Homo sapiens OX=9606 GN=GRIA1 PE=1 SV=2 && -	-	88	50	55	16	13	3	1.81892	1.04188	1.27589	0.340846	0.28667	0.0599999
ENSDARG00000035129	668.397	956.748	1153.84	401.841	439.631	495.606	926.33	445.692	1.05491	7.39032340100407e-06	0.000177915	zgc:101858	5	64856666	64861300	+	1071	protein_coding	zgc:101858 [Source:ZFIN;Acc:ZDB-GENE-040927-13]	-	695	988	1073	407	431	535	20.3744	29.1992	35.3035	12.2971	13.4798	15.1758
ENSDARG00000099839	216.388	246.934	278.514	97.7452	140.763	108.385	247.279	115.631	1.09693	7.45521342092106e-06	0.000179321	si:ch211-9d9.1	2	51737097	51757328	-	4113	protein_coding	si:ch211-9d9.1 [Source:ZFIN;Acc:ZDB-GENE-030131-2657]	-	225	255	259	99	138	117	1.71756	1.96239	2.21896	0.778884	1.12387	0.864201
ENSDARG00000062429	266.397	276.953	397.877	126.378	151.984	157.482	313.743	145.281	1.1094	7.46734131401135e-06	0.000179457	trim109	16	14064397	14074594	-	1765	protein_coding	tripartite motif containing 109 [Source:ZFIN;Acc:ZDB-GENE-060616-101]	-	277	286	370	128	149	170	4.92746	5.12891	7.38694	2.34672	2.82773	2.92612
ENSDARG00000007560	308.713	191.737	116.137	75.0367	52.0212	28.7173	205.529	51.9251	1.98741	7.57539969977022e-06	0.000181579	sema3bl	8	26522013	26573963	+	3253	protein_coding	sema domain, immunoglobulin domain (Ig), short basic domain, secreted, (semaphorin) 3bl [Source:ZFIN;Acc:ZDB-GENE-030131-2956]	-	321	198	108	76	51	31	3.0982	1.92657	1.1699	0.756007	0.525149	0.289511
ENSDARG00000040920	125.986	152.034	119.363	58.2522	26.5206	49.0974	132.461	44.6234	1.56798	7.6463913270606e-06	0.000182805	si:dkey-49n23.1	22	30811775	30935510	-	3682	protein_coding	si:dkey-49n23.1 [Source:ZFIN;Acc:ZDB-GENE-050208-762]	-	131	157	111	59	26	53	1.11706	1.34965	1.0623	0.518519	0.23653	0.4373
ENSDARG00000045673	14.4258	15.4939	17.2055	0	0	0	15.7084	0	6.44891	7.68347967820202e-06	0.000183529	il22	4	13544595	13548806	-	642	protein_coding	interleukin 22 [Source:ZFIN;Acc:ZDB-GENE-060209-3]	-	15	16	16	0	0	0	0.733575	0.78884	0.878199	0	0	0
ENSDARG00000037859	10.579	56.1654	72.048	4.93663	2.04005	0	46.2641	2.32556	4.32679	7.73151479935319e-06	0.000184361	il11a	16	12611362	12617155	+	660	protein_coding	interleukin 11a [Source:ZFIN;Acc:ZDB-GENE-051019-1]	-	11	58	67	5	2	0	0.523284	2.78156	3.57716	0.245145	0.101504	0
ENSDARG00000026417	40.3924	26.146	74.1987	7.8986	7.14017	1.85273	46.9123	5.6305	3.06659	7.74469956964798e-06	0.000184516	ccr12b.2	24	264839	265858	+	1020	protein_coding	chemokine (C-C motif) receptor 12b, tandem duplicate 2 [Source:ZFIN;Acc:ZDB-GENE-070301-2]	-	42	27	69	8	7	2	1.29282	0.837853	2.38373	0.253797	0.229876	0.0595686
novel.1891	962.685	631.377	879.631	2133.61	1458.63	1507.2	824.564	1699.81	-1.04375	7.79064483669651e-06	0.000185291	-	CHR_ALT_CTG13_1_12	12784265	12992615	+	15676	-	- && sp|A0A0R4IES7|BLTP1_DANRE Bridge-like lipid transfer protein family member 1 OS=Danio rerio OX=7955 GN=bltp1 PE=3 SV=1 && -	-	1001	652	818	2161	1430	1627	2.00488	1.31649	1.83876	4.46083	3.0556	3.15311
ENSDARG00000073876	77.8996	247.902	268.836	42.455	55.0813	51.8765	198.213	49.8043	1.99201	7.96231985339412e-06	0.000188886	si:ch1073-165f9.2	11	42474694	42477772	+	2464	protein_coding	si:ch1073-165f9.2 [Source:ZFIN;Acc:ZDB-GENE-141216-228]	-	81	256	250	43	54	56	1.03213	3.28854	3.57526	0.564708	0.73409	0.690454
ENSDARG00000015937	204.847	180.117	215.069	86.8846	98.9424	107.458	200.011	97.7618	1.03152	7.98591800510654e-06	0.000189283	kptn	5	36913423	36924509	-	1955	protein_coding	kaptin (actin binding protein) [Source:ZFIN;Acc:ZDB-GENE-040801-258]	-	213	186	200	88	97	116	3.42075	3.01141	3.60488	1.45657	1.66196	1.8026
novel.3009	20.1962	30.9878	34.411	1.97465	0	3.70546	28.5317	1.89337	3.88333	8.02288263067688e-06	0.000189996	-	CHR_ALT_CTG20_1_15	26528880	26539861	-	1174	-	- && sp|Q5PNN8|HINT3_DANRE Adenosine 5'-monophosphoramidase HINT3 OS=Danio rerio OX=7955 GN=hint3 PE=2 SV=1 && -	-	21	32	32	2	0	4	0.561616	0.862752	0.960483	0.0551262	0	0.103509
novel.2125	33.6603	13.5572	8.60275	0	0	0	18.6067	0	6.6963	8.09800776769023e-06	0.000191447	-	CHR_ALT_CTG14_1_36	39255436	39379921	+	477	-	- && sp|O60879|DIAP2_HUMAN Protein diaphanous homolog 2 OS=Homo sapiens OX=9606 GN=DIAPH2 PE=1 SV=1 && PF06371:Diaphanous GTPase-binding Domain	-	35	14	8	0	0	0	2.30376	0.928996	0.590989	0	0	0
ENSDARG00000102219	16.3493	16.4623	13.9795	0	0	0	15.597	0	6.43992	8.1315366843215e-06	0.000192075	si:ch211-12p12.2	3	6291635	6310748	+	3307	protein_coding	si:ch211-12p12.2 [Source:ZFIN;Acc:ZDB-GENE-131125-5]	-	17	17	13	0	0	0	0.1614	0.162712	0.138521	0	0	0
ENSDARG00000062446	28.8517	27.1143	37.637	91.8212	75.4818	100.974	31.201	89.4256	-1.52368	8.23129976725073e-06	0.0001941	neurl2	12	18524953	18527221	+	2185	protein_coding	neuralized E3 ubiquitin protein ligase 2 [Source:ZFIN;Acc:ZDB-GENE-070410-31]	-	30	28	35	93	74	109	0.43108	0.405612	0.564449	1.3773	1.13443	1.51552
ENSDARG00000052494	630.89	315.688	635.528	1330.91	1056.75	1355.27	527.369	1247.64	-1.24273	8.35254556679916e-06	0.000196456	pcdh18b	14	42172257	42179789	+	4405	protein_coding	protocadherin 18b [Source:ZFIN;Acc:ZDB-GENE-080804-1]	-	656	326	591	1348	1036	1463	4.6757	2.34248	4.72769	9.9024	7.87789	10.0899
novel.3438	107.713	49.3868	81.7261	240.907	227.465	179.715	79.6086	216.029	-1.43989	8.40518377742946e-06	0.000197525	-	CHR_ALT_CTG23_2_5	22065947	22128876	-	3959	-	- && sp|Q8QHL5|PHC2_DANRE Polyhomeotic-like protein 2 OS=Danio rerio OX=7955 GN=phc2 PE=2 SV=1 && PF00536:SAM domain (Sterile alpha motif)	-	112	51	76	244	223	194	0.888221	0.407745	0.67645	1.99435	1.88676	1.48869
ENSDARG00000005821	97.134	101.679	103.233	36.531	46.9211	33.3492	100.682	38.9338	1.37299	8.49316321857893e-06	0.000199423	ncf2	7	41329748	41338923	-	3407	protein_coding	neutrophil cytosolic factor 2 [Source:ZFIN;Acc:ZDB-GENE-070209-29]	-	101	105	96	37	46	36	0.93076	0.975487	0.992903	0.35142	0.452253	0.321009
novel.3109	365.455	621.693	343.035	1056.44	909.862	948.598	443.394	971.633	-1.1313	8.6151455909136e-06	0.000201997	-	CHR_ALT_CTG21_1_5	15753997	15815088	+	4607	-	- && sp|P18433|PTPRA_HUMAN Receptor-type tyrosine-protein phosphatase alpha OS=Homo sapiens OX=9606 GN=PTPRA PE=1 SV=3 && PF00102:Protein-tyrosine phosphatase	-	380	642	319	1070	892	1024	2.58973	4.41084	2.43995	7.51557	6.48549	6.75257
ENSDARG00000056767	63.4737	13.5572	59.1439	225.11	235.626	142.66	45.3916	201.132	-2.14907	8.73791190128416e-06	0.000204301	itgb3a	3	19621034	19649535	+	2535	protein_coding	integrin beta 3a [Source:ZFIN;Acc:ZDB-GENE-071207-1]	-	66	14	55	228	231	154	0.817437	0.174805	0.764526	2.9104	3.05232	1.84557
novel.1305	207.732	228.535	237.651	90.8339	131.583	95.4157	224.639	105.944	1.08535	8.78988207846882e-06	0.000205169	-	7	962941	970875	+	3577	-	- && - && -	-	216	236	221	92	129	103	1.89593	2.08832	2.17711	0.832272	1.208	0.874794
ENSDARG00000098663	125.024	286.637	38.7124	23.6958	18.3604	27.791	150.125	23.2824	2.68849	8.90109701324888e-06	0.000207414	fgf19	7	54642005	54645564	+	1032	protein_coding	fibroblast growth factor 19 [Source:ZFIN;Acc:ZDB-GENE-030729-32]	-	130	296	36	24	18	30	3.95505	9.07854	1.22922	0.752537	0.584237	0.883139
novel.3336	6.73206	2.90511	11.8288	41.4677	39.781	47.2446	7.15532	42.8311	-2.59749	8.95806333107053e-06	0.000208566	-	CHR_ALT_CTG23_1_25	24372549	24394743	-	1066	-	- && sp|Q1KL86|EPHA2_MACFA Ephrin type-A receptor 2 OS=Macaca fascicularis OX=9541 GN=EPHA2 PE=2 SV=1 && PF01404:Ephrin receptor ligand binding domain	-	7	3	11	42	39	51	0.206172	0.0890775	0.363616	1.27494	1.22547	1.45345
novel.1530	166.378	245.966	306.473	91.8212	110.163	92.6366	239.606	98.2068	1.28623	9.18142746933153e-06	0.000213406	-	CHR_ALT_CTG10_1_27	28370489	28381046	-	2000	-	- && sp|A4UTQ2|BTG3_PIG Protein BTG3 OS=Sus scrofa OX=9823 GN=BTG3 PE=2 SV=1 && -	-	173	254	285	93	108	100	2.71584	4.01983	5.02137	1.5047	1.8088	1.519
novel.3392	112.522	200.452	102.158	388.019	301.927	345.534	138.377	345.16	-1.31735	9.20600980067245e-06	0.000213642	-	CHR_ALT_CTG23_1_34	31763726	31806748	-	6565	-	- && sp|Q69ZS7|HBS1L_MOUSE HBS1-like protein OS=Mus musculus OX=10090 GN=Hbs1l PE=1 SV=2 && PF08938:HBS1 N-terminus	-	117	207	95	393	296	373	0.559551	0.998021	0.509914	1.93711	1.51026	1.72608
ENSDARG00000094297	45.201	31.9562	68.822	12.8352	5.10012	5.55819	48.6597	7.83118	2.63461	9.36688478469021e-06	0.000216792	CR769768.1	1	58303892	58309518	+	3112	protein_coding	-	-	47	33	64	13	5	6	0.474184	0.335644	0.724683	0.135176	0.0538179	0.0585732
ENSDARG00000105972	0	0	0	18.7592	14.2803	13.8955	0	15.645	-6.40937	9.37134266061314e-06	0.000216792	SHISA8	3	24793921	24909245	-	2098	protein_coding	shisa family member 8 [Source:HGNC Symbol;Acc:HGNC:18351]	-	0	0	0	19	14	15	0	0	0	0.293052	0.223521	0.217207
ENSDARG00000025718	133.679	156.876	62.3699	36.531	20.4005	7.41093	117.642	21.4475	2.46015	9.37418980554497e-06	0.000216792	cxxc1b	11	25539698	25550845	+	2149	protein_coding	CXXC finger protein 1b [Source:ZFIN;Acc:ZDB-GENE-030728-4]	-	139	162	58	37	20	8	2.0308	2.38607	0.951041	0.557137	0.311738	0.113094
ENSDARG00000098237	2571.65	2044.23	1034.48	5484.59	4672.73	4104.73	1883.45	4754.02	-1.33556	9.51330954966852e-06	0.000219825	fbn2b	22	4524367	4649238	-	8805	protein_coding	fibrillin 2b [Source:ZFIN;Acc:ZDB-GENE-090112-3]	-	2674	2111	962	5555	4581	4431	9.535	7.58862	3.84994	20.4151	17.4272	15.2883
ENSDARG00000069297	63.4737	76.5011	98.9316	178.706	326.408	171.378	79.6355	225.497	-1.50271	9.99154581383183e-06	0.000229914	upf3a	9	34902971	34915394	-	2435	protein_coding	UPF3A, regulator of nonsense mediated mRNA decay [Source:ZFIN;Acc:ZDB-GENE-060721-2]	-	66	79	92	181	320	185	0.851008	1.02691	1.33136	2.40534	4.40197	2.30813
ENSDARG00000095773	53.8565	33.8929	27.9589	5.92395	5.10012	0	38.5694	3.67469	3.41105	1.0234590714872e-05	0.000234919	zgc:194906	1	58442694	58451271	+	3573	protein_coding	zgc:194906 [Source:ZFIN;Acc:ZDB-GENE-080722-43]	-	56	35	26	6	5	0	0.492089	0.310055	0.256418	0.0543394	0.0468741	0
novel.1678	241.392	316.657	208.617	94.7832	138.723	100.047	255.555	111.185	1.20247	1.07300287545394e-05	0.000244664	-	CHR_ALT_CTG11_1_25	36259290	36279996	-	3069	-	- && sp|Q5E9S2|NFYA_BOVIN Nuclear transcription factor Y subunit alpha OS=Bos taurus OX=9913 GN=NFYA PE=2 SV=1 && PF02045:CCAAT-binding transcription factor (CBF-B/NF-YA) subunit B	-	251	327	194	96	136	108	2.56782	3.37252	2.22747	1.01221	1.48436	1.06909
ENSDARG00000043243	346.22	196.579	388.199	119.466	141.783	113.943	310.333	125.064	1.31106	1.10108521376457e-05	0.000250035	prkchb	20	20360337	20410127	-	6165	protein_coding	protein kinase C, eta, b [Source:ZFIN;Acc:ZDB-GENE-041001-104]	-	360	203	361	121	139	123	1.8334	1.04224	2.06339	0.635109	0.755228	0.606121
ENSDARG00000089383	63.4737	42.6082	68.822	13.8226	17.3404	14.8219	58.3013	15.3283	1.92721	1.11378443928406e-05	0.000252425	il1fma	11	29965822	29972154	+	1744	protein_coding	interleukin-1 family member A [Source:ZFIN;Acc:ZDB-GENE-140106-231]	-	66	44	64	14	17	16	1.18819	0.798565	1.29313	0.259763	0.326512	0.278715
ENSDARG00000088813	184.651	214.01	181.733	105.644	69.3617	89.8575	193.464	88.2876	1.13127	1.13676611461199e-05	0.000257291	ppp1r3ab	25	21787173	21795930	-	5785	protein_coding	protein phosphatase 1, regulatory subunit 3Ab [Source:ZFIN;Acc:ZDB-GENE-050309-246]	-	192	221	169	107	68	97	1.04204	1.20919	1.02942	0.598517	0.393733	0.509396
ENSDARG00000027658	91.3637	63.9123	48.3905	17.7719	19.3805	18.5273	67.8888	18.5599	1.87331	1.16239674659922e-05	0.000262877	irf10	23	642001	653333	+	1805	protein_coding	interferon regulatory factor 10 [Source:ZFIN;Acc:ZDB-GENE-040426-2084]	-	95	66	45	18	19	20	1.65247	1.15737	0.878503	0.322695	0.352592	0.33662
ENSDARG00000098752	25.9665	62.944	36.5617	5.92395	8.1602	1.85273	41.8241	5.31229	2.99009	1.18514601847465e-05	0.000267365	csf3b	19	48037798	48039506	-	1032	protein_coding	colony stimulating factor 3 (granulocyte) b [Source:ZFIN;Acc:ZDB-GENE-141212-221]	-	27	65	34	6	8	2	0.821434	1.9936	1.16093	0.188134	0.259661	0.0588759
ENSDARG00000005673	189.459	369.917	332.281	104.656	131.583	124.133	297.219	120.124	1.30667	1.18908219677812e-05	0.000268034	f3b	2	15100742	15106968	+	1353	protein_coding	coagulation factor IIIb [Source:ZFIN;Acc:ZDB-GENE-050417-234]	-	197	382	309	106	129	134	4.57148	8.93655	8.04764	2.53515	3.19366	3.00881
ENSDARG00000006434	57.7034	144.287	56.9932	20.7338	15.3004	21.3064	86.3279	19.1135	2.17471	1.20782307988989e-05	0.000271814	polr1e	1	19637312	19648227	-	1908	protein_coding	polymerase (RNA) I polypeptide E [Source:ZFIN;Acc:ZDB-GENE-050522-251]	-	60	149	53	21	15	23	0.987328	2.47179	0.978825	0.356154	0.263335	0.366216
ENSDARG00000045519	203.885	130.73	206.466	396.905	359.049	354.798	180.36	370.25	-1.03849	1.22404728628551e-05	0.000274348	sfmbt2	4	25300910	25359034	+	3240	protein_coding	Scm like with four mbt domains 2 [Source:ZFIN;Acc:ZDB-GENE-041210-196]	-	212	135	192	402	352	383	2.05437	1.31884	2.08816	4.01492	3.6391	3.59121
ENSDARG00000088040	162.531	252.744	284.966	116.504	81.602	80.5938	233.414	92.9	1.32862	1.23497478934397e-05	0.000276124	si:dkeyp-27c8.2	23	40755764	40766518	-	865	protein_coding	si:dkeyp-27c8.2 [Source:ZFIN;Acc:ZDB-GENE-090311-51]	-	169	261	265	118	80	87	6.13422	9.55055	10.7954	4.4143	3.09792	3.05556
novel.646	127.909	127.825	121.514	54.3029	48.9612	62.9929	125.749	55.419	1.18055	1.2392990116789e-05	0.000276603	-	2	48083029	48086588	+	2824	-	- && - && -	-	133	132	113	55	48	68	1.47868	1.47949	1.41001	0.630223	0.569341	0.731529
ENSDARG00000093082	27.89	39.7031	13.9795	0.987325	1.02002	2.7791	27.1909	1.59548	4.07493	1.23975675312333e-05	0.000276603	LO018605.1	1	56595955	56596701	-	747	protein_coding	-	-	29	41	13	1	1	3	1.21889	1.73727	0.61324	0.0433187	0.044841	0.122008
ENSDARG00000079059	1005	352.486	707.576	252.755	233.586	254.751	688.354	247.03	1.47838	1.2401206007966e-05	0.000276603	retreg1	2	31781843	31800521	-	1953	protein_coding	reticulophagy regulator 1 [Source:ZFIN;Acc:ZDB-GENE-130221-1]	-	1045	364	658	256	229	275	16.7997	5.89934	11.8722	4.24164	3.92762	4.27777
novel.3337	628.967	233.377	706.501	1546.15	1364.79	1560.93	522.948	1490.62	-1.51158	1.25614534072457e-05	0.000279725	-	CHR_ALT_CTG23_1_25	24434717	24496924	-	19238	-	- && sp|Q96T58|MINT_HUMAN Msx2-interacting protein OS=Homo sapiens OX=9606 GN=SPEN PE=1 SV=1 && PF00076:RNA recognition motif. (a.k.a. RRM, RBD, or RNP domain)|PF00685:Sulfotransferase domain	-	654	241	657	1566	1338	1685	1.06735	0.396517	1.20341	2.63408	2.32966	2.66089
ENSDARG00000068367	762.646	868.627	1320.52	407.765	482.472	516.912	983.932	469.05	1.06826	1.26918793789066e-05	0.000282051	nfkbie	20	51274297	51307815	-	1755	protein_coding	nuclear factor of kappa light polypeptide gene enhancer in B-cells inhibitor, epsilon [Source:ZFIN;Acc:ZDB-GENE-061215-132]	-	793	897	1228	413	473	558	14.1868	16.1778	24.6564	7.61499	9.02776	9.65927
ENSDARG00000045704	66.3589	54.2287	15.0548	3.9493	3.06007	7.41093	45.2141	4.80677	3.22696	1.27436104130438e-05	0.000282869	dclre1c	4	9603306	9637398	-	2903	protein_coding	DNA cross-link repair 1C, PSO2 homolog (S. cerevisiae) [Source:ZFIN;Acc:ZDB-GENE-041210-72]	-	69	56	14	4	3	8	0.746261	0.610584	0.169937	0.0445871	0.0346155	0.0837202
novel.3014	4.80861	2.90511	6.45206	32.5817	23.4606	49.0974	4.72193	35.0466	-2.90351	1.28417884943143e-05	0.00028482	-	CHR_ALT_CTG20_1_16	27730397	27733850	-	3454	-	- && sp|P0DMQ5|INAM2_HUMAN Putative transmembrane protein INAFM2 OS=Homo sapiens OX=9606 GN=INAFM2 PE=2 SV=1 && -	-	5	3	6	33	23	53	0.0454502	0.0274918	0.061212	0.309163	0.22305	0.466166
ENSDARG00000053625	18.2727	54.2287	35.4863	363.336	335.588	43.5392	35.9959	247.488	-2.7811	1.29589923433857e-05	0.000286958	anxa2b	7	29518396	29534001	-	1561	protein_coding	annexin A2b [Source:ZFIN;Acc:ZDB-GENE-030131-1089]	-	19	56	33	368	329	47	0.382155	1.13551	0.744936	7.62854	7.05975	0.914708
novel.3104	264.474	532.603	318.302	809.607	885.381	817.055	371.793	837.347	-1.17096	1.3154953194605e-05	0.000290831	-	CHR_ALT_CTG21_1_3	14646174	14694067	-	6605	-	- && sp|Q9H9B1|EHMT1_HUMAN Histone-lysine N-methyltransferase EHMT1 OS=Homo sapiens OX=9606 GN=EHMT1 PE=1 SV=4 && PF05033:Pre-SET motif|PF00856:SET domain	-	275	550	296	820	868	882	1.30722	2.63569	1.57916	4.01733	4.40193	4.0568
novel.3171	232.737	156.876	189.26	68.1254	103.022	67.6247	192.958	79.5909	1.27948	1.34443493408226e-05	0.000296754	-	CHR_ALT_CTG22_1_20	29075105	29083090	-	5017	-	- && sp|Q9DBY5|CBX6_MOUSE Chromobox protein homolog 6 OS=Mus musculus OX=10090 GN=Cbx6 PE=1 SV=2 && -	-	242	162	176	69	101	73	1.51447	1.02206	1.23616	0.445042	0.674331	0.442045
ENSDARG00000069135	1684.94	1869.92	3083.01	1030.77	1073.07	1079.22	2212.62	1061.02	1.06008	1.34998626896879e-05	0.000297266	ppp1r15a	7	71503356	71508989	+	1904	protein_coding	protein phosphatase 1, regulatory subunit 15A [Source:ZFIN;Acc:ZDB-GENE-030131-4408]	-	1752	1931	2867	1044	1052	1165	28.8905	32.1011	53.0602	17.7431	18.5074	18.5886
ENSDARG00000097239	178.88	121.046	149.473	39.493	68.3416	62.9929	149.8	56.9425	1.39552	1.37032859334837e-05	0.000301025	si:ch73-31d8.2	16	48753664	48756697	+	475	protein_coding	si:ch73-31d8.2 [Source:ZFIN;Acc:ZDB-GENE-030131-8387]	-	186	125	139	40	67	68	12.2944	8.32953	10.3117	2.72498	4.72473	4.34913
ENSDARG00000092778	100.981	16.4623	36.5617	0	3.06007	6.48456	51.335	3.18154	3.99988	1.37204973315058e-05	0.000301164	si:ch73-338o16.4	3	5083407	5113772	+	8966	protein_coding	si:ch73-338o16.4 [Source:ZFIN;Acc:ZDB-GENE-131119-14]	-	105	17	34	0	3	7	0.367688	0.0600142	0.133625	0	0.0112078	0.0237185
novel.3897	184.651	92.9634	135.493	33.5691	45.9011	56.5083	137.703	45.3262	1.6018	1.40048574556529e-05	0.000306918	-	CHR_ALT_CTG4_1_2	7533409	7537450	+	633	-	- && - && -	-	192	96	126	34	45	61	9.52327	4.80034	7.01414	1.73809	2.38125	2.92761
ENSDARG00000010752	783.804	1225.95	1538.82	534.143	580.394	545.629	1182.86	553.389	1.09565	1.42013993516093e-05	0.000310732	cwc15	5	23518399	23581355	-	7393	protein_coding	CWC15 spliceosome-associated protein homolog (S. cerevisiae) [Source:ZFIN;Acc:ZDB-GENE-040625-10]	-	815	1266	1431	541	569	589	3.46119	5.42022	6.82066	2.36795	2.57803	2.42037
ENSDARG00000004898	0	0	0	10.8606	13.2603	22.2328	0	15.4512	-6.39326	1.44482325827678e-05	0.000315882	zp2l2	6	9945303	9952103	-	1259	protein_coding	zona pellucida glycoprotein 2, like 2 [Source:ZFIN;Acc:ZDB-GENE-060818-4]	-	0	0	0	11	13	24	0	0	0	0.282724	0.345871	0.579126
novel.240	75.9761	58.1021	80.6508	25.6705	21.4205	23.1591	71.5763	23.4167	1.61055	1.44739128102988e-05	0.000316193	-	13	17686532	17690880	-	1156	-	- && - && -	-	79	60	75	26	21	25	2.14564	1.64285	2.28618	0.7278	0.608496	0.657006
ENSDARG00000098706	39.4306	42.6082	41.9384	9.87325	10.2002	8.33729	41.3258	9.47026	2.12776	1.4619863546255e-05	0.000319129	si:ch73-236c18.7	1	58470287	58475718	+	3173	protein_coding	si:ch73-236c18.7 [Source:ZFIN;Acc:ZDB-GENE-121214-3]	-	41	44	39	10	10	9	0.405697	0.438921	0.433114	0.101983	0.105566	0.0861707
ENSDARG00000032801	224.081	278.89	338.733	142.175	139.743	133.397	280.568	138.438	1.01827	1.49682147229708e-05	0.00032596	grk5	10	2715548	2755378	+	2568	protein_coding	G protein-coupled receptor kinase 5 [Source:ZFIN;Acc:ZDB-GENE-091204-274]	-	233	288	315	144	137	144	2.84872	3.54978	4.32238	1.81453	1.78699	1.70355
ENSDARG00000091317	9.61723	11.6204	27.9589	58.2522	298.867	48.171	16.3989	135.097	-3.04743	1.5310885727835e-05	0.000332635	hunk	10	33614377	33621739	-	2101	protein_coding	hormonally up-regulated Neu-associated kinase [Source:ZFIN;Acc:ZDB-GENE-050309-240]	-	10	12	26	59	293	52	0.149438	0.180784	0.436069	0.908704	4.6713	0.751908
novel.5227	194.268	238.219	213.993	47.3916	100.982	98.1948	215.493	82.1896	1.39028	1.55401623882237e-05	0.000336864	-	KZ115985.1	668	2216	+	1145	-	- && sp|Q6P698|PLSL_DANRE Plastin-2 OS=Danio rerio OX=7955 GN=lcp1 PE=2 SV=1 && PF00307:Calponin homology (CH) domain	-	202	246	199	48	99	106	5.53904	6.80039	6.12428	1.35654	2.89618	2.81247
ENSDARG00000023062	718.407	1191.09	808.658	383.082	479.412	473.373	906.053	445.289	1.02495	1.55421376941271e-05	0.000336864	cyr61	23	45456490	45465320	+	4995	protein_coding	cysteine-rich, angiogenic inducer, 61 [Source:ZFIN;Acc:ZDB-GENE-040426-3]	-	747	1230	752	388	470	511	4.69541	7.79424	5.30506	2.51358	3.1518	3.10794
novel.463	75.9761	137.508	153.774	41.4677	45.9011	34.2755	122.42	40.5481	1.59437	1.55763704435644e-05	0.000337341	-	17	22069961	22070618	+	563	-	- && sp|Q8BT35|MTLN_MOUSE Mitoregulin OS=Mus musculus OX=10090 GN=Mtln PE=1 SV=1 && -	-	79	142	143	42	45	37	4.40562	7.98333	8.95025	2.414	2.67732	1.99655
novel.1185	260.627	541.318	588.213	166.858	194.825	184.347	463.386	182.01	1.34777	1.5655898476574e-05	0.000338798	-	5	13603383	13616159	+	4881	-	- && - && -	-	271	559	547	169	191	199	1.74321	3.62499	3.94899	1.1204	1.31075	1.2386
novel.5136	189.459	27.1143	49.4658	8.88593	15.3004	3.70546	88.6799	9.29725	3.26112	1.57246972544173e-05	0.000339789	-	KN150374.1	6894	9775	-	2882	-	- && - && -	-	197	28	46	9	15	4	2.14615	0.307516	0.562434	0.101052	0.174339	0.0421651
ENSDARG00000013505	375.072	265.333	451.644	155.997	182.584	175.083	364.016	171.222	1.08742	1.57654357726697e-05	0.000340265	ube2kb	1	23311617	23322969	+	2673	protein_coding	ubiquitin-conjugating enzyme E2Kb (UBC1 homolog, yeast) [Source:ZFIN;Acc:ZDB-GENE-980605-9]	-	390	274	420	158	179	189	4.58094	3.24456	5.53679	1.91273	2.24311	2.14808
ENSDARG00000063577	80.7847	175.275	104.308	22.7085	35.7009	44.4656	120.123	34.2916	1.80725	1.60894503920806e-05	0.000346011	klhl35	10	236457	244745	-	1551	protein_coding	kelch-like family member 35 [Source:ZFIN;Acc:ZDB-GENE-091118-66]	-	84	181	97	23	35	48	1.70042	3.69378	2.20378	0.479858	0.755879	0.940193
ENSDARG00000045277	204.847	197.547	467.774	99.7198	103.022	90.7838	290.056	97.842	1.5669	1.62939381316143e-05	0.000349864	rdh12l	24	32573480	32582880	-	1885	protein_coding	retinol dehydrogenase 12, like [Source:ZFIN;Acc:ZDB-GENE-040801-48]	-	213	204	435	101	101	98	3.54778	3.42549	8.13178	1.73383	1.79476	1.57944
ENSDARG00000061357	508.751	337.961	309.699	198.452	175.444	171.378	385.47	181.758	1.08538	1.63916027041194e-05	0.000351414	CHST6	25	34862225	34870891	+	1431	protein_coding	zgc:194879 [Source:ZFIN;Acc:ZDB-GENE-060810-74]	-	529	349	288	201	172	185	11.6066	7.71951	7.09187	4.5452	4.0261	3.92753
ENSDARG00000103754	533.756	352.486	179.582	1126.54	943.523	873.563	355.275	981.208	-1.46469	1.66601974505182e-05	0.000356668	aspm	22	23546926	23582605	+	10507	protein_coding	abnormal spindle microtubule assembly [Source:ZFIN;Acc:ZDB-GENE-050208-620]	-	555	364	167	1141	925	943	1.65845	1.09655	0.560074	3.51401	2.94889	2.72659
ENSDARG00000019686	85.5933	87.1532	58.0686	24.6831	21.4205	28.7173	76.9384	24.9403	1.62478	1.6662494792944e-05	0.000356668	fgl2b	25	21267579	21273875	+	5280	protein_coding	fibrinogen-like 2b [Source:ZFIN;Acc:ZDB-GENE-120709-53]	-	89	90	54	25	21	31	0.52923	0.539526	0.360386	0.153215	0.133224	0.178367
ENSDARG00000104789	661.665	818.272	1190.41	382.095	425.35	470.594	890.114	426.013	1.06246	1.69575290996122e-05	0.000362702	zgc:158257	14	591216	595474	+	1163	protein_coding	zgc:158257 [Source:ZFIN;Acc:ZDB-GENE-061215-142]	-	688	845	1107	387	417	508	18.5736	22.9975	33.541	10.7678	12.0103	13.27
ENSDARG00000060933	17.311	9.68369	7.52741	47.3916	47.9412	54.6556	11.5074	49.9961	-2.11177	1.69802287636348e-05	0.000362906	baiap2l2b	22	29135846	29166693	+	1551	protein_coding	BAI1-associated protein 2-like 2b [Source:ZFIN;Acc:ZDB-GENE-060503-339]	-	18	10	7	48	47	59	0.364376	0.204076	0.159035	1.00144	1.01504	1.15565
novel.3159	291.402	275.985	912.967	123.416	135.663	152.85	493.451	137.31	1.84458	1.76652765017682e-05	0.000376964	-	CHR_ALT_CTG22_1_16	26857061	26866766	-	3887	-	- && sp|P23711|HMOX2_RAT Heme oxygenase 2 OS=Rattus norvegicus OX=10116 GN=Hmox2 PE=1 SV=1 && PF01126:Heme oxygenase	-	303	285	849	125	133	165	2.44747	2.32078	7.69663	1.04062	1.14613	1.28961
ENSDARG00000029830	339.488	248.871	495.733	131.314	159.124	165.819	361.364	152.086	1.24746	1.77123043394269e-05	0.000377676	myf6	4	21717793	21720943	+	720	protein_coding	myogenic factor 6 [Source:ZFIN;Acc:ZDB-GENE-040309-2]	-	353	257	461	133	156	179	15.3933	11.2981	22.5619	5.97744	7.25752	7.5528
ENSDARG00000077809	72.1292	44.545	92.4796	23.6958	15.3004	12.9691	69.7179	17.3218	2.00903	1.77352799579709e-05	0.000377874	il13	9	54301736	54304684	-	892	protein_coding	interleukin 13 [Source:ZFIN;Acc:ZDB-GENE-100727-2]	-	75	46	86	24	15	14	2.63988	1.63229	3.39736	0.870648	0.563278	0.476816
ENSDARG00000104571	287.555	354.423	239.802	134.276	165.244	132.47	293.927	143.997	1.03096	1.79891421671488e-05	0.000382103	gadd45ab	6	23931236	23939154	+	1254	protein_coding	growth arrest and DNA-damage-inducible, alpha, b [Source:ZFIN;Acc:ZDB-GENE-040704-60]	-	299	366	223	136	162	143	7.48621	9.23821	6.26636	3.50944	4.32727	3.46438
ENSDARG00000056065	38.4689	19.3674	17.2055	0.987325	2.04005	1.85273	25.0139	1.6267	3.94462	1.80051893047339e-05	0.00038215	mov10b.2	8	27630692	27656765	-	3131	protein_coding	Moloney leukemia virus 10b, tandem duplicate 2 [Source:ZFIN;Acc:ZDB-GENE-060526-371]	-	40	20	16	1	2	2	0.401112	0.202186	0.180071	0.0103351	0.0213965	0.0194059
novel.1140	173.11	93.9318	153.774	60.2268	47.9412	47.2446	140.272	51.8042	1.43701	1.80316633730954e-05	0.000382418	-	4	13023153	13024074	-	701	-	- && sp|Q1L8I0|PUS7L_DANRE Pseudouridylate synthase PUS7L OS=Danio rerio OX=7955 GN=pus7l PE=2 SV=1 && -	-	180	97	143	61	47	51	8.062	4.37984	7.18829	2.81584	2.24583	2.21024
novel.4726	125.986	113.299	108.61	57.2649	43.8611	48.171	115.965	49.7656	1.22076	1.82152599821606e-05	0.000386015	-	CHR_ALT_CTG8_1_17	30757141	30779494	-	3298	-	- && sp|Q99572|P2RX7_HUMAN P2X purinoceptor 7 OS=Homo sapiens OX=9606 GN=P2RX7 PE=1 SV=4 && -	-	131	117	101	58	43	52	1.24712	1.1229	1.07914	0.56908	0.436731	0.479005
ENSDARG00000098868	215.426	197.547	127.966	430.474	345.788	364.062	180.313	380.108	-1.07408	1.84995486807933e-05	0.000391439	XPO5	13	2861265	2892011	+	2907	protein_coding	si:ch211-233m11.2 [Source:ZFIN;Acc:ZDB-GENE-081107-24]	-	224	204	119	436	339	393	2.41931	2.22121	1.44248	4.85331	3.90617	4.1071
ENSDARG00000013856	22569.7	14563.3	36910.1	7943.03	11182.5	10521.7	24681	9882.41	1.32045	1.86220276634511e-05	0.000393428	amy2a	2	15612755	15626972	+	1698	protein_coding	amylase, alpha 2A (pancreatic) [Source:ZFIN;Acc:ZDB-GENE-040426-2393]	-	23468	15039	34324	8045	10963	11358	433.937	280.34	712.308	153.315	216.266	203.213
ENSDARG00000078318	111.56	91.995	82.8015	183.642	191.765	202.874	95.4521	192.76	-1.01241	1.86685206152573e-05	0.000394108	tmod1	1	12231478	12257979	+	1266	protein_coding	tropomodulin 1 [Source:ZFIN;Acc:ZDB-GENE-090312-131]	-	116	95	77	186	188	219	2.87682	2.37517	2.14321	4.75418	4.97417	5.2553
ENSDARG00000093444	175.034	125.888	164.528	65.1635	70.3817	75.0356	155.15	70.1936	1.14337	1.87758561306497e-05	0.000396072	si:dkey-106l3.7	10	17088261	17100819	+	1855	protein_coding	si:dkey-106l3.7 [Source:ZFIN;Acc:ZDB-GENE-091204-216]	-	182	130	153	66	69	81	3.08046	2.21821	2.9064	1.15132	1.24595	1.32656
ENSDARG00000114676	144.258	210.136	368.843	77.0114	83.642	88.0047	241.079	82.886	1.53877	1.880085798664e-05	0.000396296	BX908797.1	3	42918143	42968544	-	345	protein_coding	-	-	150	217	343	78	82	95	13.6509	19.9088	35.0334	7.31597	7.96143	8.3655
ENSDARG00000010042	2261.01	1111.69	1449.56	4067.78	3338.54	3145.94	1607.42	3517.42	-1.12968	1.92413050572584e-05	0.000404962	dnm1a	5	1278092	1421927	+	5369	protein_coding	dynamin 1a [Source:ZFIN;Acc:ZDB-GENE-081104-27]	-	2351	1148	1348	4120	3273	3396	13.7483	6.76788	8.84717	24.8313	20.4197	19.2159
ENSDARG00000093877	107.713	269.207	438.74	73.0621	82.622	63.9192	271.887	73.2011	1.8927	1.94580030382765e-05	0.000409162	FP015850.1	1	59128019	59130695	-	1112	protein_coding	-	-	112	278	408	74	81	69	3.16229	7.91305	12.9289	2.15339	2.43992	1.88509
novel.1833	149.067	217.883	146.247	52.3282	88.7421	55.5819	171.066	65.5508	1.38634	1.96556710952478e-05	0.000412426	-	CHR_ALT_CTG12_1_7	18565352	18568765	-	1697	-	- && sp|Q8CHP8|PGP_MOUSE Glycerol-3-phosphate phosphatase OS=Mus musculus OX=10090 GN=Pgp PE=1 SV=1 && -	-	155	225	136	53	87	60	2.86773	4.19667	2.824	1.01063	1.71725	1.07413
novel.367	72.1292	200.452	534.446	0	5.10012	0	269.009	1.70004	7.32085	1.97112024119343e-05	0.000413277	-	16	17665079	17668011	+	2185	-	- && - && PF00020:TNFR/NGFR cysteine-rich region	-	75	207	497	0	5	0	1.0777	2.99863	8.01517	0	0.0766505	0
ENSDARG00000019341	228.89	199.484	102.158	501.561	417.19	388.147	176.844	435.633	-1.29868	1.99183155604542e-05	0.00041667	gpc1a	22	15507218	15548201	+	1705	protein_coding	glypican 1a [Source:ZFIN;Acc:ZDB-GENE-051120-147]	-	238	206	95	508	409	419	4.38269	3.82426	1.96339	9.6413	8.03517	7.46581
novel.2042	52.8948	44.545	60.2192	17.7719	5.10012	10.19	52.553	11.0207	2.25039	2.00502460476238e-05	0.000418479	-	CHR_ALT_CTG14_1_19	24474448	24504878	-	1827	-	- && sp|O75094|SLIT3_HUMAN Slit homolog 3 protein OS=Homo sapiens OX=9606 GN=SLIT3 PE=2 SV=3 && -	-	55	46	56	18	5	11	0.945176	0.796936	1.08008	0.318809	0.0916701	0.182912
ENSDARG00000058498	90.402	69.7226	69.8973	171.795	151.984	161.188	76.674	161.655	-1.07489	2.01101806763482e-05	0.000419413	slc9a3.1	19	10692166	10730488	-	3816	protein_coding	solute carrier family 9, subfamily A (NHE3, cation proton antiporter 3), member 3, tandem duplicate 1 [Source:ZFIN;Acc:ZDB-GENE-060503-545]	-	94	72	65	174	149	174	0.773407	0.597212	0.600223	1.47549	1.3079	1.38525
novel.4672	207.732	218.851	325.829	129.34	110.163	98.1948	250.804	112.566	1.15509	2.04928377496331e-05	0.000426427	-	CHR_ALT_CTG7_1_6	13892992	13906999	-	5710	-	- && sp|P59889|S39A1_DANRE Zinc transporter ZIP1 OS=Danio rerio OX=7955 GN=slc39a1 PE=2 SV=1 && PF02535:ZIP Zinc transporter	-	216	226	303	131	108	106	1.1877	1.25278	1.86988	0.742389	0.633554	0.563971
novel.379	67.3206	84.2481	60.2192	140.2	158.104	163.04	70.596	153.781	-1.12149	2.08183637612626e-05	0.000431575	-	16	36548051	36558278	+	2646	-	- && - && -	-	70	87	56	142	155	176	0.830609	1.04072	0.745772	1.73658	1.96218	2.02074
ENSDARG00000075643	318.33	189.8	260.233	120.454	83.642	124.133	256.121	109.41	1.22597	2.08648703651874e-05	0.000432214	ifi35	3	29941777	29948955	+	2044	protein_coding	interferon-induced protein 35 [Source:ZFIN;Acc:ZDB-GENE-100311-2]	-	331	196	242	122	82	134	5.08435	3.03514	4.17198	1.93141	1.34378	1.99164
ENSDARG00000002391	326.024	549.065	523.692	177.719	241.746	226.96	466.261	215.475	1.11332	2.10246653902974e-05	0.000434872	tlcd1	21	26080215	26089964	-	1076	protein_coding	TLC domain containing 1 [Source:ZFIN;Acc:ZDB-GENE-041010-173]	-	339	567	487	180	237	245	9.89181	16.6792	15.9487	5.41323	7.37789	6.91737
ENSDARG00000053375	174.072	185.927	232.274	77.0114	89.7622	108.385	197.424	91.7194	1.10375	2.12293838836911e-05	0.000438778	nptxrb	22	25025136	25033105	-	1782	protein_coding	neuronal pentraxin receptor b [Source:ZFIN;Acc:ZDB-GENE-050208-595]	-	181	192	216	78	88	117	3.18904	3.41034	4.27124	1.41639	1.65414	1.99464
ENSDARG00000098294	65.3972	53.2603	20.4315	179.693	145.863	135.249	46.363	153.602	-1.7229	2.15278937840441e-05	0.000443619	col5a3a	3	53773256	53919463	+	6759	protein_coding	collagen, type V, alpha 3a [Source:ZFIN;Acc:ZDB-GENE-030131-968]	-	68	55	19	182	143	146	0.315875	0.257564	0.0990556	0.871335	0.708679	0.656233
novel.4440	397.192	504.52	290.343	173.769	182.584	208.432	397.352	188.262	1.07804	2.15914934753843e-05	0.000444598	-	CHR_ALT_CTG6_2_12	33916202	33924205	-	1499	-	- && sp|Q568L5|A1A1B_DANRE Aldo-keto reductase family 1 member A1-B OS=Danio rerio OX=7955 GN=akr1a1b PE=2 SV=1 && -	-	413	521	270	176	179	225	8.65041	11.0012	6.34702	3.79933	3.99989	4.56004
ENSDARG00000008931	270.244	270.175	376.37	164.883	130.563	159.335	305.596	151.594	1.00982	2.18520683239299e-05	0.000448959	renbp	8	37030974	37043900	-	1889	protein_coding	renin binding protein [Source:ZFIN;Acc:ZDB-GENE-041212-34]	-	281	279	350	167	128	172	4.67049	4.67494	6.52896	2.86076	2.26973	2.7662
ENSDARG00000076914	115.407	138.477	233.35	56.2775	57.1214	64.8456	162.411	59.4148	1.4483	2.18971579420878e-05	0.000449551	lacc1	9	18572970	18587754	+	4486	protein_coding	laccase (multicopper oxidoreductase) domain containing 1 [Source:ZFIN;Acc:ZDB-GENE-081104-155]	-	120	143	217	57	56	70	0.839867	1.00898	1.70454	0.411161	0.418143	0.474052
ENSDARG00000103875	0.961723	1.93674	0	26.6578	27.5407	15.7482	0.966154	23.3156	-4.55359	2.19450316780325e-05	0.000450199	CABZ01048402.2	KN149946.1	21	12753	-	3298	protein_coding	-	-	1	2	0	27	27	17	0.00952002	0.0191948	0	0.264917	0.274226	0.156598
ENSDARG00000071468	301.981	190.769	259.158	121.441	126.483	109.311	250.636	119.078	1.07417	2.32781370426413e-05	0.000474726	mrpl54	22	15719347	15720347	-	699	protein_coding	mitochondrial ribosomal protein L54 [Source:ZFIN;Acc:ZDB-GENE-050208-381]	-	314	197	241	123	124	118	14.104	8.92058	12.1492	5.69409	5.94211	5.12852
novel.1408	80.7847	125.888	15.0548	691.128	596.714	839.287	73.9092	709.043	-3.26079	2.34581912574249e-05	0.000477693	-	8	39300114	39306000	-	5887	-	- && sp|O92815|POL_WDSV Gag-Pol polyprotein OS=Walleye dermal sarcoma virus OX=39720 GN=gag-pol PE=1 SV=2 && PF00665:Integrase core domain|PF00075:RNase H	-	84	130	14	700	585	906	0.447996	0.698962	0.0837996	3.84769	3.32857	4.67543
ENSDARG00000075952	252.933	378.632	460.247	176.731	158.104	169.525	363.937	168.12	1.11324	2.3740366584902e-05	0.000482727	mbd2	5	998296	1047504	-	1562	protein_coding	methyl-CpG binding domain protein 2 [Source:ZFIN;Acc:ZDB-GENE-030131-9049]	-	263	391	428	179	155	183	5.28644	7.92319	9.6554	3.70824	3.32389	3.55924
ENSDARG00000058537	23.0814	16.4623	32.2603	2.96198	1.02002	0.926366	23.9346	1.63612	3.87357	2.39977694797036e-05	0.000487227	si:dkey-102c8.2	22	10085572	10086446	-	641	protein_coding	si:dkey-102c8.2 [Source:ZFIN;Acc:ZDB-GENE-050208-329]	-	24	17	30	3	1	1	1.17555	0.83945	1.64919	0.151447	0.0522562	0.0473947
ENSDARG00000092890	304.866	711.751	573.158	163.896	260.106	176.009	529.925	200.004	1.40613	2.40146324143601e-05	0.000487227	si:ch73-44m9.5	22	7738966	7739549	+	496	protein_coding	si:ch73-44m9.5 [Source:ZFIN;Acc:ZDB-GENE-081031-86]	-	317	735	533	166	255	190	20.0662	46.904	37.8663	10.8299	17.2209	11.6375
ENSDARG00000025046	4.80861	19.3674	25.8082	0	0	0	16.6614	0	6.53207	2.41982093422405e-05	0.000490231	AL935186.1	4	77709678	77712195	+	2518	protein_coding	-	-	5	20	24	0	0	0	0.0623452	0.251408	0.335864	0	0	0
ENSDARG00000079553	37.5072	31.9562	39.7877	8.88593	7.14017	6.48456	36.417	7.50355	2.27986	2.42778810132017e-05	0.000491485	cd83	16	38394371	38397359	+	1311	protein_coding	CD83 molecule [Source:ZFIN;Acc:ZDB-GENE-060503-762]	-	39	33	37	9	7	7	0.934008	0.796738	0.994505	0.222145	0.178851	0.162212
ENSDARG00000016710	191.383	71.6593	52.6918	18.7592	28.5607	18.5273	105.245	21.9491	2.26481	2.45731847797906e-05	0.000496371	rchy1	5	9147497	9161478	+	909	protein_coding	ring finger and CHY zinc finger domain containing 1 [Source:ZFIN;Acc:ZDB-GENE-040801-73]	-	199	74	49	19	28	20	6.8735	2.57675	1.8995	0.676373	1.03179	0.668426
ENSDARG00000019532	1557.03	4104.92	2306.61	1027.81	1138.35	1030.12	2656.19	1065.42	1.31798	2.46193831244954e-05	0.000496941	fads2	25	4133488	4148719	-	1667	protein_coding	fatty acid desaturase 2 [Source:ZFIN;Acc:ZDB-GENE-011212-1]	-	1619	4239	2145	1041	1116	1112	30.493	80.4882	45.3419	20.2074	22.4246	20.2655
novel.201	223.12	306.005	461.322	132.302	155.044	123.207	330.149	136.851	1.27003	2.52402762326071e-05	0.000509101	-	13	1214478	1215793	+	1316	-	- && - && -	-	232	316	429	134	152	133	5.53504	7.60038	11.4871	3.29492	3.86887	3.07032
novel.3465	133.679	6.77858	147.322	7.8986	6.12015	11.1164	95.9267	8.37838	3.5136	2.5262989896018e-05	0.000509188	-	CHR_ALT_CTG24_1_2	11083159	11087479	+	1250	-	- && sp|Q8TCF1|ZFAN1_HUMAN AN1-type zinc finger protein 1 OS=Homo sapiens OX=9606 GN=ZFAND1 PE=1 SV=1 && PF01428:AN1-like Zinc finger	-	139	7	137	8	6	12	3.49135	0.177252	3.86205	0.207098	0.160782	0.291648
novel.2914	1.92345	1.93674	5.37672	20.7338	29.5807	32.4228	3.07897	27.5791	-3.18661	2.53967628665359e-05	0.000511138	-	CHR_ALT_CTG1_1_42	40927858	40929746	-	1312	-	- && sp|Q504H8|HMX3_DANRE Homeobox protein HMX3 OS=Danio rerio OX=7955 GN=hmx3 PE=2 SV=1 && PF00046:Homeodomain	-	2	2	5	21	29	35	0.0478613	0.0482503	0.13429	0.517943	0.74039	0.810441
ENSDARG00000078093	40.3924	35.8296	62.3699	1.97465	11.2203	9.26366	46.1973	7.48619	2.62398	2.60090197140711e-05	0.000520219	zgc:172065	7	2236317	2242989	+	3482	protein_coding	zgc:172065 [Source:ZFIN;Acc:ZDB-GENE-080214-2]	-	42	37	58	2	11	10	0.378712	0.336339	0.586958	0.0185865	0.105818	0.0872486
ENSDARG00000103696	43.2775	47.4501	37.637	8.88593	12.2403	10.19	42.7882	10.4387	2.03792	2.6033576034374e-05	0.000520219	CABZ01064968.1	22	5518314	5529241	-	3826	protein_coding	-	-	45	49	35	9	12	11	0.36928	0.405373	0.322352	0.0761191	0.105059	0.0873444
ENSDARG00000000588	148.105	214.01	195.713	70.1001	66.3016	101.9	185.942	79.434	1.22459	2.62710969871264e-05	0.000523517	grasp	23	32199588	32236122	-	2429	protein_coding	GRP1 (general receptor for phosphoinositides 1)-associated scaffold protein [Source:ZFIN;Acc:ZDB-GENE-060312-30]	-	154	221	182	71	65	110	1.99059	2.87984	2.64029	0.945861	0.896359	1.37579
ENSDARG00000003269	123.101	118.141	164.528	47.3916	69.3617	49.0974	135.256	55.2835	1.29124	2.6277297511566e-05	0.000523517	clcn3	7	7511914	7643941	+	6141	protein_coding	chloride channel 3 [Source:ZFIN;Acc:ZDB-GENE-030131-1699]	-	128	122	153	48	68	53	0.654424	0.628818	0.87793	0.252929	0.370908	0.262195
ENSDARG00000010729	90.402	14.5255	15.0548	0.987325	2.04005	3.70546	39.9941	2.24428	4.14711	2.69357329073493e-05	0.000535862	CABZ01073795.1	10	4367430	4375190	-	5800	protein_coding	-	-	94	15	14	1	2	4	0.508848	0.0818592	0.0850566	0.00557915	0.0115504	0.0209517
ENSDARG00000060249	335.641	244.997	277.439	132.302	157.084	83.3729	286.026	124.253	1.2048	2.72286873888778e-05	0.000540556	wdr44	5	37316683	37341044	-	2715	protein_coding	WD repeat domain 44 [Source:ZFIN;Acc:ZDB-GENE-030131-9549]	-	349	253	258	134	154	90	4.03593	2.94954	3.34856	1.5971	1.89997	1.00707
ENSDARG00000013926	77.8996	187.864	186.034	47.3916	55.0813	39.8337	150.599	47.4355	1.66709	2.72303946886113e-05	0.000540556	slc16a9a	17	20653773	20666616	-	3053	protein_coding	solute carrier family 16, member 9a [Source:ZFIN;Acc:ZDB-GENE-040426-1364]	-	81	194	173	48	54	43	0.833003	2.01131	1.99677	0.508757	0.592466	0.427887
ENSDARG00000068711	312.56	218.851	334.432	145.137	135.663	149.145	288.614	143.315	1.00895	2.77323561773725e-05	0.00054973	crfb4	9	15936216	16062938	-	1809	protein_coding	cytokine receptor family member b4 [Source:ZFIN;Acc:ZDB-GENE-070905-3]	-	325	226	311	147	133	161	5.6407	3.95434	6.058	2.62951	2.46269	2.7038
ENSDARG00000032876	76.9378	159.781	79.5754	39.493	23.4606	28.7173	105.431	30.557	1.78724	2.79932952073783e-05	0.000554107	trit1	19	30722767	30800082	-	2664	protein_coding	tRNA isopentenyltransferase 1 [Source:ZFIN;Acc:ZDB-GENE-060503-297]	-	80	165	74	40	23	31	0.942854	1.96044	0.978825	0.485872	0.289194	0.353521
ENSDARG00000042370	32.6986	33.8929	59.1439	7.8986	3.06007	10.19	41.9118	7.04957	2.55982	2.80176791573247e-05	0.000554192	ptafr	17	27971144	27976031	-	1305	protein_coding	platelet-activating factor receptor [Source:ZFIN;Acc:ZDB-GENE-131127-236]	-	34	35	55	8	3	11	0.818007	0.84891	1.48511	0.19837	0.0770029	0.256076
ENSDARG00000076800	23.0814	27.1143	53.7672	4.93663	6.12015	3.70546	34.6543	4.92074	2.81809	2.81151319449773e-05	0.000555659	tnfrsf18	6	42975278	42983843	-	1540	protein_coding	tumor necrosis factor receptor superfamily, member 18 [Source:ZFIN;Acc:ZDB-GENE-101104-7]	-	24	28	50	5	6	4	0.489304	0.575495	1.14408	0.105062	0.130505	0.078909
ENSDARG00000039351	227.928	157.844	284.966	108.606	89.7622	91.7102	223.58	96.6927	1.20828	2.81320701177244e-05	0.000555659	ccl19b	10	17776981	17780102	+	743	protein_coding	chemokine (C-C motif) ligand 19b [Source:ZFIN;Acc:ZDB-GENE-091204-19]	-	237	163	265	110	88	99	10.0149	6.94389	12.568	4.79071	3.96725	4.04794
novel.2029	26.9282	12.5888	33.3357	0.987325	2.04005	1.85273	24.2842	1.6267	3.89752	2.81823628485735e-05	0.000556254	-	CHR_ALT_CTG14_1_16	23264846	23402312	+	1090	-	- && sp|Q8TC92|ENOX1_HUMAN Ecto-NOX disulfide-thiol exchanger 1 OS=Homo sapiens OX=9606 GN=ENOX1 PE=1 SV=1 && PF00076:RNA recognition motif. (a.k.a. RRM, RBD, or RNP domain)	-	28	13	31	1	2	2	0.806529	0.377504	1.00217	0.0296872	0.061461	0.0557431
ENSDARG00000102449	9.61723	3.87348	0	38.5057	46.9211	35.2019	4.4969	40.2096	-3.13655	2.83747351301444e-05	0.000559651	CABZ01048402.1	KN149946.1	20160	31294	-	6014	protein_coding	-	-	10	4	0	39	46	38	0.0522066	0.0210524	0	0.209844	0.256207	0.191959
ENSDARG00000001452	226.005	262.428	302.172	144.149	141.783	101.9	263.535	129.278	1.02812	2.86302951620501e-05	0.000564289	adam8a	13	24671481	24679636	+	3337	protein_coding	ADAM metallopeptidase domain 8a [Source:ZFIN;Acc:ZDB-GENE-030616-622]	-	235	271	281	146	139	110	2.21106	2.5705	2.96728	1.41577	1.39526	1.00144
ENSDARG00000002339	175.995	266.301	212.918	106.631	80.5819	112.09	218.405	99.7678	1.12921	2.89024633565267e-05	0.000568841	sgf29	3	15489725	15496610	-	1637	protein_coding	SAGA complex associated factor 29 [Source:ZFIN;Acc:ZDB-GENE-041010-62]	-	183	275	198	108	79	121	3.50987	5.31726	4.26211	2.13487	1.6165	2.24556
ENSDARG00000058179	105.79	381.537	208.617	46.4043	87.7221	34.2755	231.981	56.134	2.04916	2.91797383941312e-05	0.000572701	ackr3b	6	15751982	15757867	-	1953	protein_coding	atypical chemokine receptor 3b [Source:ZFIN;Acc:ZDB-GENE-031116-61]	-	110	394	194	47	86	37	1.76839	6.38555	3.50032	0.778739	1.475	0.575555
ENSDARG00000077652	41.3541	41.6399	33.3357	93.7959	84.662	116.722	38.7765	98.3933	-1.34225	2.91815664178219e-05	0.000572701	lratb.2	1	10118455	10124192	+	1117	protein_coding	lecithin retinol acyltransferase b, tandem duplicate 2 [Source:ZFIN;Acc:ZDB-GENE-081022-106]	-	43	43	31	95	83	126	1.20866	1.21848	0.977949	2.75212	2.48898	3.42693
novel.1075	25.0048	21.3041	138.719	361.361	321.308	289.026	61.6761	323.898	-2.39711	3.01879913070017e-05	0.000591565	-	3	19652043	19655545	-	3503	-	- && - && -	-	26	22	129	366	315	312	0.233035	0.198786	1.29765	3.38094	3.01208	2.70584
ENSDARG00000059857	80.7847	70.6909	129.041	229.059	228.485	191.758	93.5056	216.434	-1.21379	3.0235200143357e-05	0.000591697	blvra	2	49844630	49860723	-	1227	protein_coding	biliverdin reductase A [Source:ZFIN;Acc:ZDB-GENE-060929-312]	-	84	73	120	232	224	207	2.14943	1.88314	3.44623	6.11843	6.11504	5.12523
ENSDARG00000058068	27.89	41.6399	68.822	5.92395	12.2403	6.48456	46.1173	8.21627	2.49152	3.02596433951051e-05	0.000591756	tnfsf10l4	5	22579975	22583542	+	1130	protein_coding	tumor necrosis factor (ligand) superfamily, member 10 like 4 [Source:ZFIN;Acc:ZDB-GENE-050227-6]	-	29	43	64	6	12	7	0.805764	1.20446	1.99576	0.171818	0.355712	0.188195
novel.1772	258.703	156.876	107.534	467.992	433.51	391.853	174.371	431.118	-1.30415	3.04179402909451e-05	0.00059401	-	CHR_ALT_CTG12_1_23	30310055	30345766	-	5456	-	- && sp|Q6DCQ6|VWA2_XENLA von Willebrand factor A domain-containing protein 2 OS=Xenopus laevis OX=8355 GN=vwa2 PE=2 SV=1 && -	-	269	162	100	474	425	423	1.54798	0.93982	0.645853	2.81126	2.60922	2.35534
ENSDARG00000097762	71.1675	96.8369	113.986	21.7212	38.7609	34.2755	93.9969	31.5859	1.57227	3.08784728169783e-05	0.000601727	CU693494.3	2	335949	338458	-	804	lincRNA	-	-	74	100	106	22	38	37	2.88978	3.93684	4.64577	0.885448	1.58316	1.39808
ENSDARG00000094344	20.1962	22.2725	15.0548	0.987325	0	0	19.1745	0.329108	5.7768	3.09070727179752e-05	0.00060186	si:dkey-222h21.8	1	58260886	58268231	+	3154	protein_coding	si:dkey-222h21.8 [Source:ZFIN;Acc:ZDB-GENE-081031-103]	-	21	23	14	1	0	0	0.209048	0.230818	0.156413	0.0102597	0	0
ENSDARG00000019713	154.837	116.204	47.3151	348.526	284.587	311.259	106.119	314.79	-1.56607	3.10809460559033e-05	0.000604807	oatx	21	44091342	44104600	-	1671	protein_coding	organic anion transporter X [Source:ZFIN;Acc:ZDB-GENE-070115-1]	-	161	120	44	353	279	336	3.02509	2.27305	0.927863	6.83588	5.59273	6.10872
ENSDARG00000096363	91.3637	26.146	18.2808	5.92395	4.0801	4.63183	45.2635	4.87863	3.21559	3.11022164654972e-05	0.000604807	BX927298.1	1	58160151	58173589	+	3264	unprocessed_pseudogene	-	-	95	27	17	6	4	5	0.913823	0.261829	0.18353	0.0594836	0.0410493	0.0465379
ENSDARG00000033684	17.311	20.3357	36.5617	0	0	2.7791	24.7361	0.926366	4.68139	3.14689450193403e-05	0.000610664	oxgr1a.1	1	2048047	2051599	-	1290	protein_coding	oxoglutarate (alpha-ketoglutarate) receptor 1a, tandem duplicate 1 [Source:ZFIN;Acc:ZDB-GENE-060421-6734]	-	18	21	34	0	0	3	0.438098	0.515269	0.928746	0	0	0.0706511
novel.3579	117.33	125.888	201.089	298.172	342.728	305.701	148.102	315.534	-1.09354	3.17753870278528e-05	0.000614435	-	CHR_ALT_CTG25_1_17	21798411	21816141	-	3612	-	- && sp|A6QLP2|SAHH3_BOVIN Adenosylhomocysteinase 3 OS=Bos taurus OX=9913 GN=AHCYL2 PE=1 SV=1 && PF00670:S-adenosyl-L-homocysteine hydrolase, NAD binding domain|PF05221:S-adenosyl-L-homocysteine hydrolase	-	122	130	187	302	336	330	1.06048	1.1392	1.82432	2.70555	3.11593	2.77558
ENSDARG00000096445	2961.14	2847.97	5603.62	1624.15	1835.02	1798.08	3804.24	1752.42	1.11814	3.23690707939997e-05	0.000624167	si:ch211-214p16.3	17	25649939	25737452	-	4251	protein_coding	si:ch211-214p16.3 [Source:ZFIN;Acc:ZDB-GENE-120709-93]	-	3079	2941	5211	1645	1799	1941	22.7409	21.8982	43.1954	12.5219	14.1754	13.8714
ENSDARG00000099509	53.8565	63.9123	94.6302	21.7212	14.2803	25.0119	70.7997	20.3378	1.7937	3.24010264782317e-05	0.000624347	btr23	19	4038589	4047224	+	1660	protein_coding	bloodthirsty-related gene family, member 23 [Source:ZFIN;Acc:ZDB-GENE-070705-375]	-	56	66	88	22	14	27	1.05918	1.25846	1.86802	0.428855	0.282498	0.494132
ENSDARG00000104045	125.986	138.477	216.144	75.0367	61.2015	56.5083	160.202	64.2488	1.31701	3.26851763967635e-05	0.000628069	tlr22	21	38849851	38853737	-	3075	protein_coding	toll-like receptor 22 [Source:ZFIN;Acc:ZDB-GENE-040220-5]	-	131	143	201	76	60	61	1.33756	1.47196	2.30334	0.799769	0.653585	0.60266
novel.2155	77.8996	89.0899	130.117	34.5564	41.821	28.7173	99.0354	35.0316	1.49962	3.27842337026871e-05	0.000629535	-	CHR_ALT_CTG14_2_4	23745560	23747793	-	2234	-	- && - && -	-	81	92	121	35	41	31	1.13839	1.30349	1.90858	0.506969	0.614748	0.421566
novel.2643	31.7369	49.3868	68.822	7.8986	15.3004	5.55819	49.9819	9.58572	2.38852	3.30458707300584e-05	0.000634118	-	CHR_ALT_CTG18_1_27	24571776	24582376	+	1772	-	- && sp|Q6P606|LYSM4_DANRE LysM and putative peptidoglycan-binding domain-containing protein 4 OS=Danio rerio OX=7955 GN=lysmd4 PE=2 SV=2 && -	-	33	51	64	8	15	6	0.584708	0.910984	1.27269	0.146091	0.283546	0.102867
ENSDARG00000052656	41.3541	35.8296	64.5206	9.87325	7.14017	13.8955	47.2348	10.303	2.18815	3.31191422612668e-05	0.000635083	si:ch211-193e13.5	10	8527196	8530065	+	966	protein_coding	si:ch211-193e13.5 [Source:ZFIN;Acc:ZDB-GENE-081104-158]	-	43	37	60	10	7	15	1.39759	1.21235	2.18868	0.33498	0.242726	0.471739
ENSDARG00000079467	32.6986	37.7664	38.7124	86.8846	86.7021	92.6366	36.3924	88.7411	-1.28753	3.31472392236032e-05	0.00063518	si:ch73-15b2.5	6	40563848	40572550	+	2071	protein_coding	si:ch73-15b2.5 [Source:ZFIN;Acc:ZDB-GENE-030131-5406]	-	34	39	36	88	85	100	0.515451	0.596058	0.612534	1.37499	1.37479	1.46692
ENSDARG00000020488	74.0527	51.3236	137.644	307.058	264.186	196.39	87.6734	255.878	-1.54821	3.33153076516112e-05	0.000637958	arhgap17a	12	20412293	20482061	+	3323	protein_coding	Rho GTPase activating protein 17a [Source:ZFIN;Acc:ZDB-GENE-050417-56]	-	77	53	128	311	259	212	0.727527	0.504835	1.35734	3.02849	2.61075	1.93817
novel.874	106.751	169.465	82.8015	284.35	243.786	337.197	119.672	288.444	-1.26776	3.38128319179115e-05	0.000646513	-	23	16275486	16282129	+	6644	-	- && - && -	-	111	175	77	288	239	364	0.524544	0.833705	0.408384	1.40268	1.20494	1.66441
ENSDARG00000105551	220.235	305.036	452.72	142.175	144.843	133.397	325.997	140.138	1.21715	3.38323233338101e-05	0.000646513	si:cabz01101003.1	7	1449999	1456004	+	948	protein_coding	si:cabz01101003.1 [Source:ZFIN;Acc:ZDB-GENE-160728-148]	-	229	315	421	144	142	144	7.5843	10.5174	15.6488	4.9153	5.01737	4.61468
ENSDARG00000102282	3.84689	3.87348	0	22.7085	36.7209	24.0855	2.57346	27.8383	-3.40462	3.42548057049736e-05	0.000652257	CABZ01063298.1	KN150317.1	4727	8822	-	1140	protein_coding	-	-	4	4	0	23	36	26	0.110165	0.11106	0	0.652859	1.05778	0.692877
ENSDARG00000074754	161.569	19.3674	24.7329	8.88593	4.0801	5.55819	68.5566	6.17474	3.47344	3.42626358241282e-05	0.000652257	si:dkey-188i13.9	13	37638758	37642901	-	693	protein_coding	si:dkey-188i13.9 [Source:ZFIN;Acc:ZDB-GENE-090313-211]	-	168	20	23	9	4	6	7.6114	0.913484	1.16951	0.420248	0.193341	0.26303
ENSDARG00000069630	1785.92	1172.69	4670.22	691.128	775.219	879.121	2542.94	781.822	1.7014	3.42746309395806e-05	0.000652257	tat	18	13162728	13179510	+	2023	protein_coding	tyrosine aminotransferase [Source:ZFIN;Acc:ZDB-GENE-030131-1144]	-	1857	1211	4343	700	760	949	28.8207	18.9475	75.6487	11.1969	12.5839	14.2514
ENSDARG00000004889	180.804	442.545	306.473	71.0874	140.763	105.606	309.94	105.819	1.55084	3.52697672787277e-05	0.000670271	aga	14	36428441	36437249	-	1286	protein_coding	aspartylglucosaminidase [Source:ZFIN;Acc:ZDB-GENE-040426-2311]	-	188	457	285	72	138	114	4.58992	11.2481	7.80929	1.81171	3.59447	2.69309
ENSDARG00000089307	308.713	227.567	669.939	103.669	138.723	152.85	402.073	131.748	1.6086	3.5458283152157e-05	0.000672928	pmaip1	10	8656417	8657684	+	1171	protein_coding	phorbol-12-myristate-13-acetate-induced protein 1 [Source:ZFIN;Acc:ZDB-GENE-070119-3]	-	321	235	623	105	136	165	8.6067	6.35207	18.7473	2.90154	3.89026	4.2807
ENSDARG00000042929	23.0814	38.7348	38.7124	90.8339	92.8222	86.152	33.5095	89.936	-1.42687	3.55360356426466e-05	0.00067394	tmem120b	10	41939963	41959934	+	2035	protein_coding	transmembrane protein 120B [Source:ZFIN;Acc:ZDB-GENE-050522-49]	-	24	40	36	92	91	93	0.370284	0.622157	0.62337	1.46292	1.49787	1.38837
ENSDARG00000095528	63.4737	78.4379	76.3494	31.5944	23.4606	18.5273	72.7537	24.5274	1.57048	3.58571236927494e-05	0.000679563	CR854897.1	15	41400520	41408148	-	2704	protein_coding	-	-	66	81	71	32	23	20	0.766347	0.948162	0.925251	0.382948	0.284916	0.224704
ENSDARG00000094210	266.397	437.703	538.747	192.528	196.865	142.66	414.282	177.351	1.22401	3.64447760317452e-05	0.000688809	zgc:109934	3	32118670	32120354	+	999	protein_coding	zgc:109934 [Source:ZFIN;Acc:ZDB-GENE-050522-428]	-	277	452	501	195	193	154	8.70568	14.3211	17.6718	6.31634	6.47125	4.6832
ENSDARG00000097938	240.431	191.737	296.795	73.0621	102.002	132.47	242.988	102.512	1.2431	3.66039790651665e-05	0.000690872	asb5a	14	36398282	36412506	-	1700	protein_coding	ankyrin repeat and SOCS box containing 5a [Source:ZFIN;Acc:ZDB-GENE-070424-269]	-	250	198	276	74	100	143	4.61721	3.68655	5.72095	1.40857	1.97037	2.55549
ENSDARG00000029064	118.292	189.8	122.589	36.531	46.9211	70.4038	143.56	51.2853	1.48317	3.67600530374538e-05	0.000693344	uqcrq	14	38875078	38878419	-	1117	protein_coding	ubiquinol-cytochrome c reductase, complex III subunit VII [Source:ZFIN;Acc:ZDB-GENE-040718-199]	-	123	196	114	37	46	76	3.45733	5.55402	3.59633	1.07188	1.37943	2.06703
ENSDARG00000054160	42.3158	31.9562	76.3494	14.8099	6.12015	5.55819	50.2071	8.82941	2.50733	3.71759164375524e-05	0.000699277	zgc:113625	10	40786196	40819136	-	2394	protein_coding	zgc:113625 [Source:ZFIN;Acc:ZDB-GENE-050320-47]	-	44	33	71	15	6	6	0.577055	0.436309	1.04506	0.202751	0.0839505	0.0761403
ENSDARG00000004325	641.469	503.552	965.659	277.438	367.209	332.565	703.56	325.737	1.11051	3.77808354686384e-05	0.000707259	casp9	23	24973773	24985272	+	2090	protein_coding	caspase 9, apoptosis-related cysteine peptidase [Source:ZFIN;Acc:ZDB-GENE-030825-5]	-	667	520	898	281	360	359	10.02	7.87519	15.1404	4.35067	5.76969	5.21838
ENSDARG00000103319	23.0814	16.4623	22.5822	0.987325	1.02002	1.85273	20.7086	1.28669	3.99562	3.80763284241981e-05	0.000711368	si:ch73-359m17.7	19	48328898	48330287	-	842	protein_coding	si:ch73-359m17.7 [Source:ZFIN;Acc:ZDB-GENE-141212-401]	-	24	17	21	1	1	2	0.894927	0.639059	0.87885	0.0384312	0.0397818	0.0721615
ENSDARG00000095830	119.254	86.1848	124.74	53.3156	33.6608	39.8337	110.059	42.27	1.37938	3.82714840185657e-05	0.000714048	serpinb1l1	16	51266502	51272006	-	1527	protein_coding	serpin peptidase inhibitor, clade B (ovalbumin), member 1, like 1 [Source:ZFIN;Acc:ZDB-GENE-040715-5]	-	124	89	116	54	33	43	2.54959	1.84482	2.67687	1.14433	0.723887	0.855494
ENSDARG00000074311	162.531	120.078	386.048	897.478	586.514	584.537	222.886	689.51	-1.63074	4.01694771075199e-05	0.000746433	mast2	6	33663666	33871055	-	9451	protein_coding	microtubule associated serine/threonine kinase 2 [Source:ZFIN;Acc:ZDB-GENE-050309-150]	-	169	124	359	909	575	631	0.561432	0.415287	1.33852	3.11231	2.03792	2.02833
ENSDARG00000057644	309.675	376.695	562.405	175.744	193.805	214.917	416.258	194.822	1.09411	4.1034991399726e-05	0.00076098	adam8b	12	9096963	9132682	-	3768	protein_coding	ADAM metallopeptidase domain 8b [Source:ZFIN;Acc:ZDB-GENE-070808-1]	-	322	389	523	178	190	232	2.68308	3.26771	4.89101	1.52864	1.68904	1.87053
ENSDARG00000088051	5.77034	1.93674	4.30137	44.4296	24.4806	23.1591	4.00282	30.6898	-2.93936	4.11420594878305e-05	0.000762453	AL935044.1	3	11371786	11373435	-	1056	protein_coding	-	-	6	2	4	45	24	25	0.178392	0.0599474	0.133476	1.37894	0.761278	0.719223
ENSDARG00000038248	251.01	350.55	610.795	155.997	174.424	145.439	404.118	158.62	1.34862	4.1203931358491e-05	0.000763088	ggact.2	1	2450140	2453174	-	2240	protein_coding	gamma-glutamylamine cyclotransferase, tandem duplicate 2 [Source:ZFIN;Acc:ZDB-GENE-040912-8]	-	261	362	568	158	171	157	3.65831	5.11522	8.93528	2.28247	2.55708	2.12931
ENSDARG00000094067	67.3206	81.343	82.8015	11.8479	26.5206	30.5701	77.155	22.9795	1.74473	4.18065563012207e-05	0.000772694	si:dkey-121n8.7	15	41349268	41390410	-	7731	protein_coding	si:dkey-121n8.7 [Source:ZFIN;Acc:ZDB-GENE-070912-366]	-	70	84	77	12	26	33	0.284283	0.343912	0.350964	0.0502275	0.112651	0.129678
ENSDARG00000093088	26.9282	29.0511	55.9179	8.88593	5.10012	4.63183	37.2991	6.20596	2.58643	4.27215991250202e-05	0.000788024	BX511310.1	21	929444	942390	+	479	antisense	-	-	28	30	52	9	5	5	1.83532	1.98239	3.82539	0.608	0.349648	0.317119
ENSDARG00000028804	774.187	1416.72	911.891	457.131	559.993	503.943	1034.27	507.023	1.02868	4.37700163399817e-05	0.000804675	ankrd9	17	29276544	29277731	+	1188	protein_coding	ankyrin repeat domain 9 [Source:ZFIN;Acc:ZDB-GENE-041114-3]	-	805	1463	848	463	549	544	21.2749	38.9791	25.1528	12.6113	15.4793	13.9114
ENSDARG00000078981	2.88517	10.6521	12.9041	44.4296	35.7009	61.1401	8.81378	47.0902	-2.42866	4.38438080240083e-05	0.000805495	faxcb	16	32630074	32649929	-	1493	protein_coding	failed axon connections homolog b [Source:ZFIN;Acc:ZDB-GENE-100922-19]	-	3	11	12	45	35	66	0.0630885	0.233205	0.283223	0.975324	0.785244	1.34299
ENSDARG00000093476	38.4689	35.8296	26.8836	3.9493	3.06007	9.26366	33.7274	5.42434	2.62422	4.39360551015754e-05	0.000806653	si:dkey-175d9.2	3	4239106	4253214	-	2831	protein_coding	si:dkey-175d9.2 [Source:ZFIN;Acc:ZDB-GENE-131119-97]	-	40	37	25	4	3	10	0.443617	0.413681	0.311177	0.0457211	0.0354958	0.107312
ENSDARG00000103351	88.4785	45.5133	47.3151	14.8099	19.3805	12.0428	60.4357	15.411	1.97642	4.41093101059941e-05	0.000809014	FP102192.2	5	8284358	8334243	+	5981	lincRNA	-	-	92	47	44	15	19	13	0.48295	0.24873	0.259231	0.0811547	0.106408	0.0660324
novel.3882	436.622	737.897	775.323	252.755	346.808	321.449	649.947	307.004	1.08177	4.42195975618523e-05	0.000810243	-	CHR_ALT_CTG4_1_10	25765872	25807995	-	3309	-	- && sp|Q9ULS5|TMCC3_HUMAN Transmembrane and coiled-coil domain protein 3 OS=Homo sapiens OX=9606 GN=TMCC3 PE=1 SV=3 && -	-	454	762	721	256	340	347	4.30772	7.28891	7.67797	2.50345	3.44174	3.18581
ENSDARG00000054418	34.622	37.7664	23.6576	7.8986	1.02002	2.7791	32.0153	3.89924	3.0376	4.47401528850626e-05	0.000819237	ssuh2.2	22	30959733	30973791	-	1339	protein_coding	ssu-2 homolog, tandem duplicate 2 [Source:ZFIN;Acc:ZDB-GENE-060421-4694]	-	36	39	22	8	1	3	0.844132	0.921909	0.578962	0.193333	0.0250159	0.0680657
ENSDARG00000088711	1379.11	3078.44	3588.42	1117.65	1191.39	1028.27	2681.99	1112.44	1.26952	4.5511826568271e-05	0.000832264	lgals1l1	3	28939759	28946756	+	868	protein_coding	lectin, galactoside-binding, soluble, 1 (galectin 1)-like 1 [Source:ZFIN;Acc:ZDB-GENE-030131-4905]	-	1434	3179	3337	1132	1168	1110	51.8702	115.924	135.47	42.201	45.0733	38.85
novel.2092	86.5551	56.1654	64.5206	19.7465	21.4205	26.8646	69.0804	22.6772	1.60544	4.59874084875761e-05	0.000840404	-	CHR_ALT_CTG14_1_28	33976581	34029375	-	6879	-	- && sp|Q5R414|CYFP2_PONAB Cytoplasmic FMR1-interacting protein 2 OS=Pongo abelii OX=9601 GN=CYFIP2 PE=2 SV=1 && PF07159:Protein of unknown function (DUF1394)|PF05994:Cytoplasmic Fragile-X interacting family	-	90	58	60	20	21	29	0.410777	0.266874	0.30735	0.0940808	0.102256	0.128074
ENSDARG00000075592	196.191	181.085	193.562	72.0747	116.283	80.5938	190.279	89.6504	1.08722	4.60655800569341e-05	0.000841276	tnfaip8l2a	19	373811	379750	-	2999	protein_coding	tumor necrosis factor, alpha-induced protein 8-like 2a [Source:ZFIN;Acc:ZDB-GENE-060616-38]	-	204	187	180	73	114	87	2.13571	1.97365	2.11497	0.787667	1.27328	0.881313
ENSDARG00000096899	169.263	121.046	148.397	65.1635	71.4017	69.4774	146.236	68.6809	1.09035	4.63985445343873e-05	0.00084626	CU929451.1	25	8518356	8521485	+	2169	processed_transcript	-	-	176	125	138	66	70	75	2.54766	1.82413	2.24196	0.984647	1.08102	1.05048
ENSDARG00000014171	368.34	331.182	569.932	168.833	221.345	208.432	423.151	199.537	1.08369	4.63997860289074e-05	0.00084626	bloc1s1	22	10123729	10127944	-	563	protein_coding	biogenesis of lysosomal organelles complex-1, subunit 1 [Source:ZFIN;Acc:ZDB-GENE-050208-569]	-	383	342	530	171	217	225	21.3589	19.2275	33.1723	9.82843	12.9106	12.1412
ENSDARG00000036375	1286.79	720.466	1618.39	2643.07	2447.04	2759.64	1208.55	2616.58	-1.11469	4.80317590001469e-05	0.000870276	cyfip2	14	33982007	34044452	-	6800	protein_coding	cytoplasmic FMR1 interacting protein 2 [Source:ZFIN;Acc:ZDB-GENE-080724-2]	-	1338	744	1505	2677	2399	2979	6.17783	3.46313	7.79894	12.739	11.8173	13.3091
ENSDARG00000068006	33.6603	241.124	149.473	1168.01	1162.83	962.494	141.419	1097.78	-2.95662	4.95032363607959e-05	0.000892837	gck	8	40476811	40490593	+	2973	protein_coding	glucokinase (hexokinase 4) [Source:ZFIN;Acc:ZDB-GENE-060825-204]	-	35	249	139	1183	1140	1039	0.369625	2.65099	1.64751	12.8762	12.8442	10.6172
ENSDARG00000086752	54.8182	30.9878	17.2055	3.9493	2.04005	6.48456	34.3372	4.15797	3.03693	4.95538352961341e-05	0.000893166	LO018205.1	4	74023396	74028161	-	2696	protein_coding	-	-	57	32	16	4	2	7	0.663809	0.375694	0.209126	0.0480105	0.0248488	0.0788797
ENSDARG00000104649	96.1723	82.3114	72.048	30.6071	37.7409	27.791	83.5106	32.0463	1.38524	4.99081324614949e-05	0.000898379	si:dkey-40c23.3	11	1602916	1618087	+	5094	protein_coding	si:dkey-40c23.3 [Source:ZFIN;Acc:ZDB-GENE-131126-78]	-	100	85	67	31	37	30	0.616353	0.528158	0.463472	0.196924	0.243298	0.178916
ENSDARG00000026925	25.0048	15.4939	137.644	4.93663	4.0801	7.41093	59.3809	5.47588	3.43174	5.00899033649976e-05	0.000901064	nos2a	5	43782267	43796971	+	4149	protein_coding	nitric oxide synthase 2a, inducible [Source:ZFIN;Acc:ZDB-GENE-040305-1]	-	26	16	128	5	4	8	0.196752	0.122062	1.08711	0.0389963	0.0322933	0.0585779
ENSDARG00000116986	178.88	182.053	87.1028	326.805	335.588	373.325	149.346	345.239	-1.20684	5.06107673386337e-05	0.000908657	ugt2b5	5	9417409	9422812	+	1732	protein_coding	UDP glucuronosyltransferase 2 family, polypeptide B5 [Source:ZFIN;Acc:ZDB-GENE-100402-3]	-	186	188	81	331	329	403	3.37174	3.43569	1.64795	6.1841	6.36274	7.06878
ENSDARG00000089050	50.9713	73.596	62.3699	17.7719	18.3604	24.0855	62.3124	20.0726	1.63148	5.08227508352754e-05	0.000911278	cuzd1.1	17	21870044	21884323	-	1934	protein_coding	CUB and zona pellucida-like domains 1, tandem duplicate 1 [Source:ZFIN;Acc:ZDB-GENE-131122-16]	-	53	76	58	18	18	26	0.860415	1.24383	1.05677	0.30117	0.311754	0.408417
novel.3747	94.2488	125.888	84.9521	27.6451	48.9612	35.2019	101.696	37.2694	1.4509	5.11181128976534e-05	0.00091598	-	CHR_ALT_CTG3_1_17	24640967	24649404	+	1847	-	- && sp|Q9ULU4|ZMYD8_HUMAN MYND-type zinc finger-containing chromatin reader ZMYND8 OS=Homo sapiens OX=9606 GN=ZMYND8 PE=1 SV=2 && PF01342:SAND domain	-	98	130	79	28	48	38	1.6659	2.22782	1.50719	0.490555	0.870503	0.625035
novel.465	921.331	418.335	498.959	1895.66	1492.3	1107.01	612.875	1498.32	-1.28937	5.16133054506699e-05	0.000923654	-	17	42166863	42177261	+	10399	-	- && - && -	-	958	432	464	1920	1463	1195	2.89243	1.31491	1.5723	5.97456	4.71247	3.49111
ENSDARG00000020693	8686.28	5636.88	11523.4	4290.91	4372.84	4200.14	8615.51	4287.97	1.0066	5.1727667579072e-05	0.000925101	sesn1	20	32152355	32231157	+	4992	protein_coding	sestrin 1 [Source:ZFIN;Acc:ZDB-GENE-040718-408]	-	9032	5821	10716	4346	4287	4534	56.8065	36.9086	75.6425	28.1716	28.7657	27.5927
ENSDARG00000079376	4.80861	11.6204	10.7534	39.493	56.1013	33.3492	9.06083	42.9812	-2.24908	5.19292513797199e-05	0.000928105	zgc:174153	12	16949391	16951851	+	1237	protein_coding	zgc:174153 [Source:ZFIN;Acc:ZDB-GENE-080215-7]	-	5	12	10	40	55	36	0.126908	0.307055	0.284864	1.04637	1.48932	0.884138
ENSDARG00000069961	79.823	79.4062	59.1439	29.6198	26.5206	22.2328	72.7911	26.1244	1.48161	5.23920071100421e-05	0.000934028	il21r.1	3	45343782	45361573	-	2398	protein_coding	interleukin 21 receptor, tandem duplicate 1 [Source:ZFIN;Acc:ZDB-GENE-080108-6]	-	83	82	55	30	26	24	1.08672	1.08235	0.808204	0.404826	0.363179	0.304053
ENSDARG00000057365	25.9665	34.8613	39.7877	81.948	86.7021	87.0784	33.5385	85.2428	-1.34923	5.2674445069616e-05	0.000937782	elovl8b	8	18200331	18203342	-	1610	protein_coding	ELOVL fatty acid elongase 8b [Source:ZFIN;Acc:ZDB-GENE-050522-453]	-	27	36	37	83	85	94	0.526534	0.707751	0.809811	1.6682	1.76844	1.77374
ENSDARG00000039436	260.627	464.817	431.213	189.566	190.745	174.157	385.552	184.823	1.06064	5.36420015467834e-05	0.000951939	il13ra2	5	37101393	37117778	-	2155	protein_coding	interleukin 13 receptor, alpha 2 [Source:ZFIN;Acc:ZDB-GENE-030521-10]	-	271	480	401	192	187	188	3.9483	7.05015	6.55699	2.88304	2.90663	2.65032
ENSDARG00000016527	339.488	86.1848	95.7056	47.3916	29.5807	41.6865	173.793	39.5529	2.13563	5.49468286705415e-05	0.000971349	helz2	6	58569808	58615281	+	9119	protein_coding	helicase with zinc finger 2, transcriptional coactivator [Source:ZFIN;Acc:ZDB-GENE-120920-1]	-	353	89	89	48	29	45	1.21539	0.308921	0.343915	0.17033	0.106524	0.149918
ENSDARG00000052059	527.024	302.131	310.774	837.252	738.498	728.123	379.977	767.958	-1.01449	5.54673893733159e-05	0.000978672	PAQR9	7	50876581	50883433	-	6853	protein_coding	progestin and adipoQ receptor family member 9 [Source:HGNC Symbol;Acc:HGNC:30131]	-	548	312	289	848	724	786	2.51066	1.44105	1.48602	4.00416	3.53878	3.48441
novel.2219	24.0431	37.7664	4.30137	110.58	97.9223	106.532	22.0369	105.012	-2.24491	5.58492029646398e-05	0.000984779	-	CHR_ALT_CTG15_1_16	24388781	24539836	+	3082	-	- && sp|Q53EL9|SEZ6_HUMAN Seizure protein 6 homolog OS=Homo sapiens OX=9606 GN=SEZ6 PE=1 SV=2 && -	-	25	39	4	112	96	115	0.254681	0.400531	0.0457336	1.17593	1.04336	1.13358
novel.3216	137.526	89.0899	124.74	37.5184	57.1214	45.3919	117.119	46.6772	1.32794	5.64856220521746e-05	0.000995365	-	CHR_ALT_CTG22_1_5	19730431	19746033	+	2189	-	- && sp|Q7TQ33|RGMB_MOUSE Repulsive guidance molecule B OS=Mus musculus OX=10090 GN=Rgmb PE=1 SV=1 && PF06535:Repulsive guidance molecule (RGM) N-terminus|PF06534:Repulsive guidance molecule (RGM) C-terminus	-	143	92	116	38	56	49	2.05106	1.33029	1.86733	0.561738	0.856916	0.680045
novel.3894	107.713	74.5644	121.514	241.895	187.685	213.064	101.264	214.214	-1.08291	5.66285385986659e-05	0.000997247	-	CHR_ALT_CTG4_1_14	73729869	73746489	-	6032	-	- && - && -	-	112	77	113	245	184	230	0.582969	0.404049	0.660123	1.31432	1.02177	1.15839
ENSDARG00000071491	43.2775	48.4184	56.9932	13.8226	13.2603	16.6746	49.5631	14.5858	1.76087	5.72594028824437e-05	0.00100762	nrros	24	28410963	28419444	-	2351	protein_coding	negative regulator of reactive oxygen species [Source:ZFIN;Acc:ZDB-GENE-040808-36]	-	45	50	53	14	13	18	0.600964	0.673165	0.794385	0.192696	0.18522	0.232599
ENSDARG00000098348	138.488	144.287	155.925	59.2395	81.602	71.3302	146.233	70.7239	1.04804	5.72903321668349e-05	0.00100762	znf326	6	25157331	25165693	-	2558	protein_coding	zinc finger protein 326 [Source:ZFIN;Acc:ZDB-GENE-070424-227]	-	144	149	145	60	80	77	1.76746	1.8437	1.99745	0.759009	1.04758	0.914487
ENSDARG00000054036	140.412	115.236	61.2946	263.616	234.606	263.088	105.647	253.77	-1.26151	5.77275123798503e-05	0.00101434	rnf34b	10	41765616	41817109	+	1705	protein_coding	ring finger protein 34b [Source:ZFIN;Acc:ZDB-GENE-071004-31]	-	146	119	57	267	230	284	2.68854	2.20916	1.17804	5.06738	4.51856	5.06036
novel.4977	75.9761	66.8175	40.8631	19.7465	11.2203	19.4537	61.2189	16.8068	1.86378	5.8226909130031e-05	0.00102084	-	KN149753.1	24929	29648	-	1329	-	- && sp|Q9QUR6|PPCE_MOUSE Prolyl endopeptidase OS=Mus musculus OX=10090 GN=Prep PE=1 SV=1 && PF00326:Prolyl oligopeptidase family	-	79	69	38	20	11	21	1.86634	1.64334	1.00755	0.486969	0.277245	0.480045
ENSDARG00000089749	14.4258	19.3674	22.5822	59.2395	56.1013	57.4347	18.7918	57.5918	-1.62015	5.89011893234815e-05	0.00103004	aqp8b	3	18572279	18575868	-	998	protein_coding	aquaporin 8b [Source:ZFIN;Acc:ZDB-GENE-080220-47]	-	15	20	21	60	55	62	0.471899	0.634313	0.741475	1.94544	1.84599	1.88733
ENSDARG00000031954	560.684	354.423	620.473	225.11	250.926	280.689	511.86	252.242	1.02021	5.96201299382337e-05	0.0010413	rbck1	22	10145098	10165446	-	3011	protein_coding	RanBP-type and C3HC4-type zinc finger containing 1 [Source:ZFIN;Acc:ZDB-GENE-040704-3]	-	583	366	577	228	246	303	6.0792	3.84746	6.75263	2.45031	2.73666	3.05717
novel.674	590.498	459.975	1696.89	325.817	270.306	257.53	915.788	284.551	1.68599	6.03720246168112e-05	0.0010531	-	2	37944432	37949443	-	3618	-	- && sp|Q7LZR2|CO8A1_CHICK Collagen alpha-1(VIII) chain OS=Gallus gallus OX=9031 GN=COL8A1 PE=3 SV=1 && -	-	614	475	1578	330	265	278	5.3283	4.15556	15.369	2.95149	2.45343	2.33434
ENSDARG00000108953	13.4641	19.3674	6.45206	0	0	0	13.0945	0	6.18957	6.15860738749764e-05	0.00107292	si:ch211-283g2.2	5	4209163	4219741	-	1219	protein_coding	si:ch211-283g2.2 [Source:ZFIN;Acc:ZDB-GENE-060526-151]	-	14	20	6	0	0	0	0.360589	0.519314	0.173442	0	0	0
novel.2727	111.56	119.109	77.4247	48.3789	15.3004	23.1591	102.698	28.9461	1.82757	6.18504874083709e-05	0.00107577	-	CHR_ALT_CTG18_2_10	26789183	26798548	-	978	-	- && sp|P67810|SC11A_BOVIN Signal peptidase complex catalytic subunit SEC11A OS=Bos taurus OX=9913 GN=SEC11A PE=2 SV=1 && -	-	116	123	72	49	15	25	3.72398	3.9808	2.59419	1.62126	0.513746	0.776584
ENSDARG00000104370	94.2488	177.212	277.439	43.4423	74.4618	52.8028	182.966	56.9023	1.68467	6.19431239128064e-05	0.00107642	esm1	21	9987313	9991502	-	1395	protein_coding	endothelial cell-specific molecule 1 [Source:ZFIN;Acc:ZDB-GENE-060929-748]	-	98	183	258	44	73	57	2.20567	4.15223	6.51708	1.02065	1.75285	1.24133
ENSDARG00000062598	56.7417	40.6715	73.1234	21.7212	8.1602	8.33729	56.8455	12.7395	2.15784	6.26955070399562e-05	0.00108676	ltc4s	14	16370063	16379843	-	2433	protein_coding	leukotriene C4 synthase [Source:ZFIN;Acc:ZDB-GENE-110411-32]	-	59	42	68	22	8	9	0.761375	0.546401	0.98486	0.292602	0.11014	0.11238
novel.1074	135.603	92.9634	97.8563	265.59	202.985	205.653	108.808	224.743	-1.04535	6.27526681735006e-05	0.00108707	-	3	16297208	16368382	-	6908	-	- && sp|P18861|CXG1_CHICK Gap junction gamma-1 protein OS=Gallus gallus OX=9031 GN=GJC1 PE=2 SV=1 && PF00029:Connexin	-	141	96	91	269	199	222	0.640848	0.439869	0.464191	1.26007	0.964932	0.976311
ENSDARG00000058557	5.77034	28.0827	9.67809	0	0	0	14.5104	0	6.3363	6.46594251490406e-05	0.00111607	il11b	19	10429810	10432134	-	578	protein_coding	interleukin 11b [Source:ZFIN;Acc:ZDB-GENE-051019-2]	-	6	29	9	0	0	0	0.325921	1.58809	0.548684	0	0	0
ENSDARG00000058389	182.727	122.014	205.391	60.2268	85.6821	73.1829	170.044	73.0306	1.21888	6.49869190013232e-05	0.00112015	ccl19a.1	5	13353866	13392962	+	1733	protein_coding	chemokine (C-C motif) ligand 19a, tandem duplicate 1 [Source:ZFIN;Acc:ZDB-GENE-060526-181]	-	190	126	191	61	84	79	3.44226	2.30132	3.88367	1.13901	1.62359	1.38489
ENSDARG00000031647	61.5503	75.5328	107.534	32.5817	28.5607	20.38	81.5391	27.1742	1.5856	6.51081869459405e-05	0.00112119	stat2	6	39123544	39160422	-	6618	protein_coding	signal transducer and activator of transcription 2 [Source:ZFIN;Acc:ZDB-GENE-080321-1]	-	64	78	100	33	28	22	0.303628	0.373054	0.532453	0.161355	0.141719	0.100991
ENSDARG00000041490	4.80861	3.87348	6.45206	30.6071	26.5206	28.7173	5.04472	28.615	-2.51185	6.55632069512269e-05	0.00112727	afp4	16	45904153	45910050	-	858	protein_coding	antifreeze protein type IV [Source:ZFIN;Acc:ZDB-GENE-030131-5217]	-	5	4	6	31	26	31	0.182966	0.147563	0.246418	1.16915	1.01504	1.09764
ENSDARG00000054968	150.029	105.552	109.685	38.5057	60.1814	51.8765	121.755	50.1879	1.2798	6.58081918762378e-05	0.00113008	cd40	23	37823560	37835794	-	1175	protein_coding	CD40 molecule, TNF receptor superfamily member 5 [Source:ZFIN;Acc:ZDB-GENE-090313-95]	-	156	109	102	39	59	56	4.16846	2.93625	3.05893	1.07405	1.68194	1.4479
ENSDARG00000040059	842.469	3084.25	2036.7	661.508	719.117	751.283	1987.81	710.636	1.48396	6.59826434466694e-05	0.00113166	gbp	16	40954481	40955839	+	1359	protein_coding	glycogen synthase kinase binding protein [Source:ZFIN;Acc:ZDB-GENE-990714-7]	-	876	3185	1894	670	705	811	20.2383	74.1812	49.1098	15.9533	17.3766	18.1296
novel.2075	114.445	121.046	206.466	336.678	288.667	323.302	147.319	316.215	-1.10461	6.75551519318833e-05	0.0011572	-	CHR_ALT_CTG14_1_25	31679111	31729303	-	5133	-	- && sp|Q5ZIA2|MAP7_CHICK Ensconsin OS=Gallus gallus OX=9031 GN=MAP7 PE=2 SV=1 && PF05672:MAP7 (E-MAP-115) family	-	119	125	192	341	283	349	0.727887	0.770802	1.31807	2.14971	1.84676	2.06558
ENSDARG00000074908	6200.23	6922.87	3349.7	11790.6	10911.2	10915.4	5490.93	11205.7	-1.02904	6.7603465654623e-05	0.00115731	col6a1	11	33996526	34065718	-	5637	protein_coding	collagen, type VI, alpha 1 [Source:ZFIN;Acc:ZDB-GENE-070501-6]	-	6447	7149	3115	11942	10697	11783	35.9086	40.1422	19.4723	68.5528	63.5638	63.5031
ENSDARG00000101012	14.4258	9.68369	11.8288	0	0	0	11.9794	0	6.0587	6.80121960284418e-05	0.00116286	CABZ01051600.1	KN150653.1	31269	34438	-	2619	protein_coding	-	-	15	10	11	0	0	0	0.179823	0.120856	0.148001	0	0	0
novel.1058	36.5455	40.6715	44.0891	12.8352	10.2002	7.41093	40.4354	10.1488	1.99717	6.89547115685869e-05	0.00117752	-	3	6047490	6051030	-	1110	-	- && - && PF01223:DNA/RNA non-specific endonuclease	-	38	42	41	13	10	8	1.07485	1.19765	1.30157	0.37898	0.301768	0.218955
novel.1419	55.7799	44.545	37.637	13.8226	13.2603	11.1164	45.9873	12.7331	1.85622	6.9137889945654e-05	0.00117992	-	8	54105901	54111766	-	957	-	- && sp|Q8K2H1|PPHLN_MOUSE Periphilin-1 OS=Mus musculus OX=10090 GN=Pphln1 PE=1 SV=1 && -	-	58	46	35	14	13	12	1.90285	1.52142	1.28874	0.473383	0.455017	0.38094
ENSDARG00000068288	131.756	398	480.679	78.986	126.483	103.753	336.811	103.074	1.70795	6.97084595396684e-05	0.00118892	lamc2	2	35991137	36021608	+	3934	protein_coding	laminin, gamma 2 [Source:ZFIN;Acc:ZDB-GENE-110222-3]	-	137	411	447	80	124	112	1.09339	3.30683	4.00388	0.658039	1.0558	0.86491
ENSDARG00000002353	86.5551	67.7858	105.384	30.6071	36.7209	32.4228	86.5749	33.2503	1.37967	6.98536525292579e-05	0.00119012	tagapa	17	45404758	45411170	+	3030	protein_coding	T cell activation RhoGTPase activating protein a [Source:ZFIN;Acc:ZDB-GENE-040426-1877]	-	90	70	98	31	36	35	0.932585	0.731239	1.1397	0.331067	0.397975	0.350924
ENSDARG00000099382	38.4689	34.8613	9.67809	2.96198	2.04005	2.7791	27.6694	2.59371	3.41568	6.99957717045393e-05	0.00119129	si:ch211-209n20.1	4	38547203	38564071	+	2170	protein_coding	si:ch211-209n20.1 [Source:ZFIN;Acc:ZDB-GENE-070705-98]	-	40	36	9	3	2	3	0.578747	0.525106	0.146147	0.0447361	0.0308721	0.042
ENSDARG00000073900	88.4785	184.958	203.24	63.1888	61.2015	42.6128	158.892	55.6677	1.51352	7.00198893167722e-05	0.00119129	fam212b	8	28259347	28267364	+	2356	protein_coding	family with sequence similarity 212, member B [Source:ZFIN;Acc:ZDB-GENE-091230-4]	-	92	191	189	64	60	46	1.22603	2.56603	2.82679	0.879025	0.853045	0.593157
ENSDARG00000097714	44.2393	56.1654	288.192	25.6705	21.4205	14.8219	129.532	20.6376	2.64956	7.04385164517181e-05	0.00119693	FP017215.1	3	62432901	62445887	+	509	lincRNA	-	-	46	58	268	26	21	16	2.83745	3.60674	18.5535	1.65292	1.38197	0.95497
ENSDARG00000101034	271.206	164.623	219.37	108.606	109.143	96.342	218.4	104.697	1.06134	7.05548005478928e-05	0.00119817	si:dkey-206d17.12	19	3803437	3821678	-	2209	protein_coding	si:dkey-206d17.12 [Source:ZFIN;Acc:ZDB-GENE-081031-82]	-	282	170	204	110	107	104	4.00813	2.43589	3.25418	1.61136	1.6225	1.43029
ENSDARG00000079307	1137.72	976.116	1997.99	576.598	644.655	701.259	1370.61	640.837	1.09639	7.32692789047576e-05	0.00123818	si:dkey-205h13.1	23	26503876	26523026	-	2695	protein_coding	si:dkey-205h13.1 [Source:ZFIN;Acc:ZDB-GENE-090313-227]	-	1183	1008	1858	584	632	757	13.7821	11.8388	24.2938	7.01214	7.85515	8.53345
ENSDARG00000023203	47.1244	31.9562	31.185	1.97465	1.02002	10.19	36.7552	4.3949	3.04292	7.42913646782433e-05	0.00125468	mhc1lda	25	10953351	10961324	+	3093	protein_coding	major histocompatibility complex class I LDA [Source:ZFIN;Acc:ZDB-GENE-140820-5]	-	49	33	29	2	1	11	0.497399	0.337706	0.330389	0.0209241	0.0108297	0.108044
novel.4316	315.445	465.785	387.124	120.454	200.945	217.696	389.451	179.698	1.11544	7.44511058177633e-05	0.00125661	-	CHR_ALT_CTG6_1_27	30628166	30654979	-	5783	-	- && sp|Q96LR2|LURA1_HUMAN Leucine rich adaptor protein 1 OS=Homo sapiens OX=9606 GN=LURAP1 PE=1 SV=1 && -	-	328	481	360	122	197	235	1.78078	2.63267	2.1936	0.682658	1.14106	1.23453
ENSDARG00000055715	51.933	34.8613	50.5412	8.88593	12.2403	14.8219	45.7785	11.9827	1.93017	7.45938983622724e-05	0.00125825	capn8	22	26400519	26435494	+	2341	protein_coding	calpain 8 [Source:ZFIN;Acc:ZDB-GENE-050522-279]	-	54	36	47	9	12	16	0.724237	0.486749	0.707464	0.124405	0.171702	0.207638
ENSDARG00000088775	246.201	137.508	183.884	86.8846	81.602	87.0784	189.198	85.1883	1.15115	7.57253964743203e-05	0.00127345	CABZ01059406.1	1	56533355	56537347	-	2037	protein_coding	-	-	256	142	171	88	80	94	3.94582	2.20649	2.9581	1.39794	1.31551	1.40192
ENSDARG00000104225	226.005	381.537	294.644	141.187	144.843	161.188	300.729	149.073	1.01207	7.58879605815638e-05	0.00127541	ndel1b	3	48584684	48612078	-	3596	protein_coding	nudE neurodevelopment protein 1-like 1b [Source:ZFIN;Acc:ZDB-GENE-030131-5889]	-	235	394	274	143	142	174	2.05181	3.46801	2.68496	1.2868	1.32271	1.47
novel.1037	52.8948	53.2603	58.0686	22.7085	14.2803	14.8219	54.7412	17.2702	1.66441	7.6954522571427e-05	0.00129019	-	3	44043965	44045407	+	1033	-	- && - && -	-	55	55	54	23	14	16	1.67167	1.68526	1.84205	0.720483	0.453967	0.470551
ENSDARG00000016598	3271.78	4369.28	2158.21	1480	1614.7	1787.89	3266.43	1627.53	1.0051	7.84032393110829e-05	0.0013113	ckmt1	25	21829777	21847553	+	2287	protein_coding	creatine kinase, mitochondrial 1 [Source:ZFIN;Acc:ZDB-GENE-030131-611]	-	3402	4512	2007	1499	1583	1930	46.7043	62.4464	30.9235	21.2096	23.1852	25.6377
ENSDARG00000068406	165.416	124.92	103.233	329.767	237.666	250.119	131.19	272.517	-1.05298	7.85169454465241e-05	0.0013124	six5	18	37245331	37252036	-	2454	protein_coding	SIX homeobox 5 [Source:ZFIN;Acc:ZDB-GENE-010201-3]	-	172	129	96	334	233	270	2.20061	1.66387	1.37849	4.40421	3.18037	3.34254
ENSDARG00000041708	94.2488	139.445	172.055	59.2395	43.8611	59.2874	135.25	54.1293	1.31843	7.88621565008613e-05	0.00131737	kat14	22	25066110	25078718	-	3627	protein_coding	lysine acetyltransferase 14 [Source:ZFIN;Acc:ZDB-GENE-040718-452]	-	98	144	160	60	43	64	0.848334	1.25666	1.55446	0.535303	0.397116	0.536068
ENSDARG00000031150	0	0.968369	0	24.6831	9.18022	20.38	0.32279	18.0811	-5.65783	8.00799824012335e-05	0.0013361	gba3	7	70338270	70344448	+	1288	protein_coding	glucosidase, beta, acid 3 (gene/pseudogene) [Source:ZFIN;Acc:ZDB-GENE-050522-351]	-	0	1	0	25	9	22	0	0.0245747	0	0.628088	0.234058	0.518913
ENSDARG00000009217	23.0814	14.5255	18.2808	27.6451	114.243	127.838	18.6292	89.9088	-2.27095	8.10936770508377e-05	0.00135057	tom1l2	12	18381982	18408588	-	1904	protein_coding	target of myb1 like 2 membrane trafficking protein [Source:ZFIN;Acc:ZDB-GENE-061013-3]	-	24	15	17	28	112	138	0.395761	0.249361	0.314622	0.475869	1.97037	2.20191
ENSDARG00000099247	0	4.84184	0	31.5944	31.6208	17.6009	1.61395	26.9387	-4.03285	8.11918589779356e-05	0.00135057	si:dkey-68o6.5	3	24595922	24603705	+	2291	protein_coding	si:dkey-68o6.5 [Source:ZFIN;Acc:ZDB-GENE-030131-5416]	-	0	5	0	32	31	19	0	0.0690795	0	0.451982	0.453245	0.251951
ENSDARG00000007196	47.1244	20.3357	82.8015	186.604	135.663	184.347	50.0872	168.871	-1.75814	8.15822332173656e-05	0.00135625	rae1	6	22326624	22334059	+	1560	protein_coding	ribonucleic acid export 1 [Source:ZFIN;Acc:ZDB-GENE-040426-1029]	-	49	21	77	189	133	199	0.986189	0.426088	1.7393	3.92043	2.85577	3.87539
ENSDARG00000079387	146.182	102.647	122.589	53.3156	56.1013	60.2138	123.806	56.5436	1.13024	8.20203786887863e-05	0.00136271	si:ch211-102c2.4	5	26824303	26834707	-	978	protein_coding	si:ch211-102c2.4 [Source:ZFIN;Acc:ZDB-GENE-030131-8862]	-	152	106	114	54	55	65	4.8797	3.43061	4.10746	1.7867	1.88374	2.01912
ENSDARG00000099648	354.876	271.143	175.281	577.585	532.453	542.85	267.1	550.963	-1.04322	8.22182341087194e-05	0.00136518	LO018363.1	21	45590391	45613564	-	1278	protein_coding	-	-	369	280	163	585	522	586	9.06534	6.93476	4.49433	14.8123	13.6816	13.9301
ENSDARG00000069548	7.69378	1.93674	5.37672	25.6705	41.821	27.791	5.00241	31.7608	-2.66641	8.28683098331598e-05	0.00137515	zgc:162780	9	28693592	28696999	+	1555	protein_coding	zgc:162780 [Source:ZFIN;Acc:ZDB-GENE-070410-92]	-	8	2	5	26	41	30	0.161528	0.0407102	0.113305	0.541052	0.883181	0.586109
ENSDARG00000114910	16.3493	17.4306	23.6576	0	1.02002	0.926366	19.1458	0.648797	4.87774	8.35773280244974e-05	0.00138525	FO704772.1	7	7653	7987	+	312	pseudogene	-	-	17	18	22	0	1	1	1.71074	1.82609	2.48471	0	0.10736	0.0973717
ENSDARG00000077308	10.579	21.3041	32.2603	1.97465	0	0.926366	21.3811	0.967005	4.45364	8.37088113991591e-05	0.00138659	gpr84	6	39114345	39119142	+	1822	protein_coding	G protein-coupled receptor 84 [Source:ZFIN;Acc:ZDB-GENE-070928-33]	-	11	22	30	2	0	1	0.189554	0.382189	0.580204	0.0355204	0	0.016674
novel.4415	129.833	92.9634	180.658	346.551	272.347	264.941	134.485	294.613	-1.1334	8.38447061195431e-05	0.00138776	-	CHR_ALT_CTG6_1_6	13923760	13989274	+	5338	-	- && sp|Q60673|PTPRN_MOUSE Receptor-type tyrosine-protein phosphatase-like N OS=Mus musculus OX=10090 GN=Ptprn PE=1 SV=2 && PF00102:Protein-tyrosine phosphatase	-	135	96	168	351	267	286	0.794042	0.569242	1.10902	2.12777	1.67544	1.6277
ENSDARG00000088234	54.8182	18.399	15.0548	1.97465	3.06007	3.70546	29.424	2.9134	3.33501	8.38798263486847e-05	0.00138776	si:ch211-217k17.12	1	52433847	52437056	-	964	protein_coding	si:ch211-217k17.12 [Source:ZFIN;Acc:ZDB-GENE-061207-20]	-	57	19	14	2	3	4	1.85646	0.623851	0.511751	0.067135	0.104241	0.126058
ENSDARG00000018587	88.4785	21.3041	36.5617	0.987325	7.14017	9.26366	48.7814	5.79705	3.06905	8.42629078194237e-05	0.00139326	zgc:152658	1	40140498	40146782	+	2803	protein_coding	zgc:152658 [Source:ZFIN;Acc:ZDB-GENE-060929-68]	-	92	22	34	1	7	10	1.03051	0.24843	0.427429	0.0115444	0.083651	0.108384
ENSDARG00000092285	92.3254	77.4695	164.528	34.5564	46.9211	30.5701	111.441	37.3492	1.57705	8.4606811271749e-05	0.00139728	cenpv	5	42022826	42071619	-	1179	protein_coding	centromere protein V [Source:ZFIN;Acc:ZDB-GENE-060526-76]	-	96	80	153	35	46	33	2.5565	2.14773	4.57283	0.960618	1.30689	0.85033
novel.613	14.4258	22.2725	12.9041	62.2015	68.3416	41.6865	16.5342	57.4099	-1.79058	8.52374180663146e-05	0.00140604	-	19	25160193	25160873	-	681	-	- && - && -	-	15	23	12	63	67	45	0.691564	1.06902	0.620929	2.99357	3.29552	2.00749
ENSDARG00000117097	83.6699	49.3868	116.137	14.8099	18.3604	33.3492	83.0646	22.1732	1.89952	8.52511290364754e-05	0.00140604	crygm2c	9	22022105	22023061	-	600	protein_coding	crystallin, gamma M2c [Source:ZFIN;Acc:ZDB-GENE-050516-11]	-	87	51	108	15	18	36	4.55257	2.69044	6.34279	0.808977	1.00489	1.8228
ENSDARG00000075867	10.579	3.87348	18.2808	81.948	40.801	44.4656	10.9111	55.7382	-2.36342	8.56928685933731e-05	0.00141099	mkl1a	3	24708685	24765127	+	4689	protein_coding	megakaryoblastic leukemia (translocation) 1a [Source:ZFIN;Acc:ZDB-GENE-121205-3]	-	11	4	17	83	40	48	0.0736548	0.0270013	0.127755	0.572788	0.285743	0.310991
novel.2488	2868.82	2255.33	5397.15	1580.71	1490.26	1611.88	3507.1	1560.95	1.16771	8.60112606137933e-05	0.0014149	-	CHR_ALT_CTG17_1_24	30447404	30474942	+	10624	-	- && sp|Q91ZP3|LPIN1_MOUSE Phosphatidate phosphatase LPIN1 OS=Mus musculus OX=10090 GN=Lpin1 PE=1 SV=1 && PF16876:Lipin/Ned1/Smp2 multi-domain protein middle domain|PF08235:LNS2 (Lipin/Ned1/Smp2)	-	2983	2329	5019	1601	1461	1740	8.81564	6.93882	16.647	4.8764	4.60636	4.97564
ENSDARG00000006207	914.598	1057.46	1897.98	492.675	658.936	616.033	1290.01	589.215	1.13021	8.60324064639793e-05	0.0014149	gpx1b	6	42338309	42341219	+	866	protein_coding	glutathione peroxidase 1b [Source:ZFIN;Acc:ZDB-GENE-040912-60]	-	951	1092	1765	499	646	665	34.4787	39.9125	71.8182	18.6457	24.9868	23.3287
ENSDARG00000105782	112.522	79.4062	72.048	38.5057	32.6408	29.6437	87.992	33.5967	1.39138	8.66259806078315e-05	0.00142296	CABZ01081777.1	7	73308566	73323365	+	2980	protein_coding	-	-	117	82	67	39	32	32	1.2327	0.870967	0.792257	0.423491	0.359691	0.326228
ENSDARG00000053323	1383.92	1108.78	2503.4	632.875	748.698	842.066	1665.37	741.213	1.16755	8.93806467533966e-05	0.00146299	zgc:112285	12	35051636	35070011	-	2189	protein_coding	zgc:112285 [Source:ZFIN;Acc:ZDB-GENE-050913-132]	-	1439	1145	2328	641	734	909	20.6397	16.5563	37.4753	9.47564	11.2317	12.6155
novel.4471	160.608	341.834	146.247	74.0494	87.7221	77.8147	216.23	79.8621	1.43805	8.97649712560044e-05	0.00146841	-	CHR_ALT_CTG6_2_4	18632805	18645332	-	2320	-	- && sp|Q7ZXV8|ZN207_XENLA BUB3-interacting and GLEBS motif-containing protein ZNF207 OS=Xenopus laevis OX=8355 GN=znf207 PE=1 SV=1 && -	-	167	353	136	75	86	84	2.26004	4.81605	2.06566	1.04609	1.24167	1.09996
ENSDARG00000104555	108.675	203.357	218.295	63.1888	79.5619	72.2565	176.776	71.6691	1.30175	9.06947736567452e-05	0.00148099	sh2d3cb	5	65124168	65159258	-	2896	protein_coding	SH2 domain containing 3Cb [Source:ZFIN;Acc:ZDB-GENE-040426-1052]	-	113	210	203	64	78	78	1.22509	2.29522	2.47005	0.715118	0.902178	0.818245
novel.3078	13.4641	7.74695	5.37672	36.531	42.841	37.981	8.8626	39.1177	-2.1323	9.09196717494066e-05	0.00148379	-	CHR_ALT_CTG21_1_15	26208454	26251710	-	1073	-	- && sp|P42261|GRIA1_HUMAN Glutamate receptor 1 OS=Homo sapiens OX=9606 GN=GRIA1 PE=1 SV=2 && -	-	14	8	5	37	42	41	0.409654	0.23599	0.164202	1.11583	1.31113	1.16084
ENSDARG00000101049	107.713	66.8175	70.9727	26.6578	35.7009	25.0119	81.8344	29.1235	1.49382	9.13010475504272e-05	0.00148913	CABZ01075274.1	4	78058635	78068331	+	3178	protein_coding	-	-	112	69	66	27	35	27	1.1065	0.687226	0.731809	0.27492	0.368901	0.258105
novel.1576	273.129	548.097	374.22	163.896	176.464	207.506	398.482	182.622	1.12534	9.14536799753224e-05	0.00149074	-	CHR_ALT_CTG10_2_1	5016524	5024114	-	1376	-	- && sp|O14979|HNRDL_HUMAN Heterogeneous nuclear ribonucleoprotein D-like OS=Homo sapiens OX=9606 GN=HNRNPDL PE=1 SV=3 && PF00076:RNA recognition motif. (a.k.a. RRM, RBD, or RNP domain)	-	284	566	348	166	173	224	6.4802	13.0197	8.91186	3.90379	4.21137	4.94558
ENSDARG00000057678	4.80861	5.81021	6.45206	42.455	13.2603	65.772	5.6903	40.4958	-2.83636	9.22468384667517e-05	0.00150168	sfrp1b	10	20351413	20357013	-	1527	protein_coding	secreted frizzled-related protein 1b [Source:ZFIN;Acc:ZDB-GENE-061103-1]	-	5	6	6	43	13	71	0.102806	0.12437	0.138459	0.911225	0.285168	1.41256
ENSDARG00000002271	3733.41	4405.11	7687.63	2516.69	2655.12	2565.11	5275.38	2578.97	1.03239	9.27632761307864e-05	0.00150729	zfand5b	10	15603082	15613302	+	2588	protein_coding	zinc finger, AN1-type domain 5b [Source:ZFIN;Acc:ZDB-GENE-040426-875]	-	3882	4549	7149	2549	2603	2769	47.0955	55.636	97.3394	31.8715	33.6904	32.5047
ENSDARG00000053509	177.919	170.433	100.007	268.552	319.268	359.43	149.453	315.75	-1.07726	9.47737225511101e-05	0.00153489	kazald3	8	42609777	42624454	-	1450	protein_coding	Kazal-type serine peptidase inhibitor domain 3 [Source:ZFIN;Acc:ZDB-GENE-050208-155]	-	185	176	93	272	313	388	4.00583	3.84192	2.26007	6.07012	7.23057	8.12926
ENSDARG00000076639	43.2775	44.545	31.185	118.479	94.8623	81.5202	39.6692	98.2872	-1.30518	9.56179568311348e-05	0.00154584	esamb	15	19353693	19443997	-	2668	protein_coding	endothelial cell adhesion molecule b [Source:ZFIN;Acc:ZDB-GENE-090916-1]	-	45	46	29	120	93	88	0.52956	0.545728	0.383019	1.45543	1.1676	1.00204
novel.825	602.039	488.058	249.48	1048.54	1004.72	930.997	446.525	994.754	-1.15473	9.67183258966286e-05	0.00156089	-	22	26563070	26584366	+	1414	-	- && - && -	-	626	504	232	1062	985	1005	13.9	11.282	5.78158	24.3036	23.3337	21.5926
novel.1859	15.3876	7.74695	10.7534	54.3029	60.1814	29.6437	11.296	48.0427	-2.08533	9.70049300867323e-05	0.00156281	-	CHR_ALT_CTG12_2_1	18941532	18949627	-	1255	-	- && sp|Q09472|EP300_HUMAN Histone acetyltransferase p300 OS=Homo sapiens OX=9606 GN=EP300 PE=1 SV=2 && PF06001:Domain of Unknown Function (DUF902)|PF00439:Bromodomain	-	16	8	10	55	59	32	0.400281	0.201767	0.280779	1.41813	1.57472	0.774629
ENSDARG00000025820	49.0479	94.9001	67.7467	21.7212	22.4405	25.0119	70.5649	23.0579	1.61291	9.71457421343573e-05	0.00156322	chek2	5	10055980	10082244	-	1816	protein_coding	checkpoint kinase 2 [Source:ZFIN;Acc:ZDB-GENE-030131-8942]	-	51	98	63	22	22	27	0.881745	1.7081	1.22245	0.392015	0.405792	0.451685
novel.1729	89.4402	163.654	72.048	287.312	219.305	295.511	108.381	267.376	-1.30121	9.7862088985867e-05	0.001572	-	CHR_ALT_CTG11_3_2	20114958	20124523	-	9566	-	- && - && -	-	93	169	67	291	215	319	0.30524	0.559191	0.246804	0.984371	0.752843	1.01309
ENSDARG00000069464	112.522	191.737	140.87	26.6578	57.1214	68.5511	148.376	50.7767	1.54576	9.83711402148759e-05	0.00157926	cox7a1	15	20403084	20405796	+	952	protein_coding	cytochrome c oxidase subunit VIIa polypeptide 1 (muscle) [Source:ZFIN;Acc:ZDB-GENE-060929-340]	-	117	198	131	27	56	74	3.85867	6.58313	4.84889	0.917747	1.97037	2.36147
novel.4280	934.795	2066.5	2645.35	741.481	792.559	815.202	1882.21	783.081	1.26502	9.87034451362466e-05	0.00158275	-	CHR_ALT_CTG6_1_18	23809448	23813917	+	1873	-	- && sp|Q8HZM5|GLNA_CANLF Glutamine synthetase OS=Canis lupus familiaris OX=9615 GN=GLUL PE=1 SV=3 && PF03951:Glutamine synthetase, beta-Grasp domain|PF00120:Glutamine synthetase, catalytic domain	-	972	2134	2460	751	777	880	16.2936	36.0629	46.2812	12.9747	13.8957	14.2736
[truncated: 758 more rows]
