# Supplementary material for: Zebrafish genetic model of neuromuscular degeneration associated with Atrogin-1 expression
Source: PLoS Genet. 2026 Jan 9;22(1):e1012019. doi: 10.1371/journal.pgen.1012019 (PMC12810921; doi:10.1371/journal.pgen.1012019)
Supplement: S2 Table — (XLSX) [file pgen.1012019.s007.xlsx]

## Sheet: TableS2_RNAseq_RECOVERY_8DPF_de
gene_id	D1	D2	D3	D4	C1	C2	C3	C4	SARCO_8d	CTRL_8d	log2FoldChange	pvalue	padj	gene_name	gene_chr	gene_start	gene_end	gene_strand	gene_length	gene_biotype	gene_description	Family	D1_count	D2_count	D3_count	D4_count	C1_count	C2_count	C3_count	C4_count	D1_fpkm	D2_fpkm	D3_fpkm	D4_fpkm	C1_fpkm	C2_fpkm	C3_fpkm	C4_fpkm
novel.413	1331.49	991.036	826.559	1109.56	143.959	190.586	199.908	216.88	1064.66	187.833	2.50448	6.00075884292484e-53	1.56877838430584e-48	-	16	46789272	46795789	+	4525	-	- && - && -	-	1631	814	796	1256	143	217	166	219	8.76643	6.47415	5.41433	7.22255	0.941499	1.24768	1.31837	1.43286
ENSDARG00000036767	2156.83	2399.67	1719.58	1996.5	860.732	721.064	670.777	590.231	2068.14	710.701	1.54045	2.80089047116201e-32	3.66118397937942e-28	urgcp	19	7682109	7690975	-	5839	protein_coding	upregulator of cell proliferation [Source:ZFIN;Acc:ZDB-GENE-120215-160] && sp|Q80SU7|GVIN1_MOUSE Interferon-induced very large GTPase 1 OS=Mus musculus OX=10090 GN=Gvin1 PE=1 SV=1 && PF05879:Root hair defective 3 GTP-binding protein (RHD3)|PF00041:Fibronectin type III domain	-	2642	1971	1656	2260	855	821	557	596	11.0048	12.1486	8.72915	10.0714	4.36244	3.65818	3.42818	3.02193
ENSDARG00000052779	938.816	809.63	790.215	931.996	400.668	422.45	382.957	413.954	867.664	405.007	1.09969	1.48120418556492e-27	1.01471395203167e-23	zgc_153932	12	46120836	46145909	-	3441	protein_coding	zgc:153932 [Source:ZFIN;Acc:ZDB-GENE-070209-223] && sp|Q9D733|GP2_MOUSE Pancreatic secretory granule membrane major glycoprotein GP2 OS=Mus musculus OX=10090 GN=Gp2 PE=1 SV=3 && PF00100:Zona pellucida-like domain	-	1150	665	761	1055	398	481	318	418	8.12831	6.95527	6.80691	7.97788	3.44588	3.63681	3.32116	3.5964
novel.777	2536.44	2560.38	2963.57	3311.01	6247.61	5766.75	6393.45	5472.51	2842.85	5970.08	-1.07003	1.88566637063684e-27	1.01471395203167e-23	-	21	140494	156453	+	6161	-	- && sp|P22897|MRC1_HUMAN Macrophage mannose receptor 1 OS=Homo sapiens OX=9606 GN=MRC1 PE=1 SV=1 && PF02140:Galactose binding lectin domain	-	3107	2103	2854	3748	6206	6566	5309	5526	12.2653	12.2847	14.2578	15.8295	30.0098	27.7275	30.9677	26.5544
ENSDARG00000094041	19552.7	18466.9	18074.2	20559.6	9385.5	9296.54	10253.1	7299.65	19163.3	9058.7	1.08112	1.94069913940955e-27	1.01471395203167e-23	krt17	19	5367330	5372572	-	1706	protein_coding	keratin 17 [Source:ZFIN;Acc:ZDB-GENE-060503-86] && sp|Q90303|K1C1_CARAU Keratin, type I cytoskeletal 50 kDa OS=Carassius auratus OX=7957 PE=2 SV=1 && PF00038:Intermediate filament protein	-	23951	15168	17406	23273	9323	10585	8514	7371	341.454	319.983	314.029	354.971	162.809	161.426	179.35	127.916
ENSDARG00000038321	204.907	105.922	188.987	334.812	7.04693	28.1048	14.4512	20.7967	208.657	17.5999	3.55611	2.55378719818147e-20	7.4181843024509e-17	zgc_172053	9	33080438	33081978	-	700	protein_coding	zgc:172053 [Source:ZFIN;Acc:ZDB-GENE-080219-25] && sp|P81018|LADD_ONCMY Ladderlectin OS=Oncorhynchus mykiss OX=8022 PE=1 SV=2 && PF00059:Lectin C-type domain	-	251	87	182	379	7	32	12	21	8.72093	4.47299	8.00246	14.0884	0.297922	1.18936	0.61607	0.888174
ENSDARG00000031588	6917.85	6882.46	5434.94	6874.68	3631.18	2538.21	2214.65	2550.08	6527.48	2733.53	1.2556	8.26845216593977e-20	2.16162144974163e-16	si_dkey-239b22.1	12	38929663	38974869	+	16486	protein_coding	si:dkey-239b22.1 [Source:ZFIN;Acc:ZDB-GENE-131119-12] && sp|Q9YH85|TECTA_CHICK Alpha-tectorin OS=Gallus gallus OX=9031 GN=TECTA PE=1 SV=1 && PF12714:TILa domain|PF00094:von Willebrand factor type D domain|PF00100:Zona pellucida-like domain|PF08742:C8 domain|PF06119:Nidogen-like|PF01826:Trypsin Inhibitor like cysteine rich domain	-	8474	5653	5234	7782	3607	2890	1839	2575	12.5014	12.3407	9.77167	12.2827	6.51828	4.56082	4.00879	4.62422
ENSDARG00000079227	284.91	259.325	252.329	272.973	88.59	107.15	102.363	67.3418	267.384	91.361	1.55097	1.33954706274701e-19	3.18361626012682e-16	plekhs1	12	30517386	30523229	-	1514	protein_coding	pleckstrin homology domain containing, family S member 1 [Source:ZFIN;Acc:ZDB-GENE-080204-50] && - && PF00169:PH domain	-	349	213	243	309	88	122	85	68	5.60643	5.06327	4.94004	5.31071	1.73165	2.0965	2.01762	1.32972
ENSDARG00000096363	129.802	129.054	128.76	145.762	28.1877	37.7658	38.5365	18.8161	133.345	30.8265	2.11717	1.92850840048579e-17	4.20141625949167e-14	BX927298.1	1	58160151	58173589	+	3264	unprocessed_pseudogene	- && sp|Q91453|STXB_SYNHO Stonustoxin subunit beta OS=Synanceia horrida OX=13279 PE=1 SV=3 && PF13765:SPRY-associated domain|PF00622:SPRY domain	-	159	106	124	165	28	43	32	19	1.18477	1.16878	1.16929	1.31539	0.25557	0.342751	0.352328	0.172338
ENSDARG00000100106	323.279	252.02	280.366	296.825	111.744	122.958	145.716	103.984	288.123	121.101	1.25784	2.53254883651433e-15	4.72917315949958e-12	CR385054.1	12	43852970	43982343	-	703	protein_coding	- && - && PF06119:Nidogen-like	-	396	207	270	336	111	140	121	105	13.7002	10.5972	11.8211	12.4367	4.70403	5.18123	6.18553	4.42192
novel.1837	1266.99	1502.38	1539.93	1134.3	629.19	644.654	497.362	793.247	1360.9	641.113	1.08375	4.21907651510861e-14	6.48819513732261e-11	-	CHR_ALT_CTG11_1_22	25477677	25483168	+	2224	-	- && sp|Q8AYN0|OPSR2_DANRE Red-sensitive opsin-2 OS=Danio rerio OX=7955 GN=opn1lw2 PE=1 SV=1 && PF00001:7 transmembrane receptor (rhodopsin family)	-	1552	1234	1483	1284	625	734	413	801	16.9724	19.9691	20.5237	15.0228	8.37235	8.58661	6.67363	10.6629
novel.2876	2076.01	1941.89	1599.12	1558.33	756.035	884.423	765.914	1102.23	1793.84	877.149	1.03148	5.63401393954967e-14	7.75210665377089e-11	-	CHR_ALT_CTG18_1_3	7587232	7605189	+	4484	-	- && sp|A1L1R5|PTPC1_DANRE Protein tyrosine phosphatase domain-containing protein 1 OS=Danio rerio OX=7955 GN=ptpdc1 PE=2 SV=1 && PF00782:Dual specificity phosphatase, catalytic domain	-	2543	1595	1540	1764	751	1007	636	1113	13.7933	12.8018	10.5707	10.2365	4.98973	5.84284	5.09728	7.34863
ENSDARG00000100185	212.254	264.195	240.907	336.579	104.697	111.541	81.8901	93.0901	263.484	97.8046	1.425	6.51624428856189e-14	8.51770872179367e-11	elovl7b	KN150589.1	3626	5397	-	849	protein_coding	ELOVL fatty acid elongase 7b [Source:ZFIN;Acc:ZDB-GENE-030131-5485] && sp|D4ADY9|ELOV7_RAT Elongation of very long chain fatty acids protein 7 OS=Rattus norvegicus OX=10116 GN=Elovl7 PE=3 SV=1 && PF01151:GNS1/SUR4 family	-	260	217	232	381	104	127	68	94	7.44823	9.19876	8.41067	11.6772	3.64945	3.89185	2.87838	3.27791
ENSDARG00000088641	347.77	278.805	320.863	311.843	97.6503	152.82	148.125	146.567	314.82	136.291	1.20971	3.38109116702e-13	3.53567465517616e-10	grn2	19	40196462	40199098	-	783	protein_coding	granulin 2 [Source:ZFIN;Acc:ZDB-GENE-050522-264] && sp|P81013|GRN1_CYPCA Granulin-1 OS=Cyprinus carpio OX=7962 PE=1 SV=1 && PF00396:Granulin	-	426	229	309	353	97	174	123	148	13.2323	10.5257	12.1464	11.7309	3.69073	5.7816	5.64534	5.59599
ENSDARG00000113315	468.592	506.475	382.128	533.579	253.689	247.673	196.295	222.822	472.693	230.12	1.03593	4.1829404048167e-13	4.20594657704319e-10	zgc_153932	12	46098784	46112892	-	2755	protein_coding	zgc:153932 [Source:ZFIN;Acc:ZDB-GENE-070209-223] && sp|Q9D733|GP2_MOUSE Pancreatic secretory granule membrane major glycoprotein GP2 OS=Mus musculus OX=10090 GN=Gp2 PE=1 SV=3 && -	-	574	416	368	604	252	282	163	225	5.06731	5.43437	4.11127	5.70473	2.72509	2.6631	2.12624	2.4179
ENSDARG00000111812	2.44909	1.21749	1.03839	2.65022	46.3084	39.5224	37.3323	40.6031	1.8388	40.9415	-4.41859	1.63909876521125e-12	1.58707255625621e-09	CABZ01073083.1	KN150306.1	15511	33278	-	4393	protein_coding	- && sp|O70212|5HT3A_CAVPO 5-hydroxytryptamine receptor 3A OS=Cavia porcellus OX=10141 GN=HTR3A PE=1 SV=1 && PF02931:Neurotransmitter-gated ion-channel ligand binding domain|PF02932:Neurotransmitter-gated ion-channel transmembrane region	-	3	1	1	3	46	45	31	41	0.0166091	0.00819249	0.00700631	0.0177697	0.31196	0.266509	0.253599	0.276312
ENSDARG00000117619	324.912	508.91	386.281	510.61	179.193	209.029	126.448	128.742	432.678	160.853	1.42206	2.02094806032228e-12	1.82184983244846e-09	CABZ01079804.1	KN150030.1	51413	57054	-	5408	lincRNA	- && - && -	-	398	418	372	578	178	238	105	130	1.78992	2.78174	2.11717	2.78106	0.980586	1.14499	0.69775	0.711678
ENSDARG00000077169	904.529	986.166	874.325	1397.55	476.171	421.572	479.298	579.337	1040.64	489.095	1.09013	3.60883794379162e-12	3.04341452788852e-09	si_ch211-153b23.4	14	11450498	11456724	-	3128	protein_coding	si:ch211-153b23.4 [Source:ZFIN;Acc:ZDB-GENE-030131-7332] && sp|P45831|TSAC_MYCLE Putative threonylcarbamoyl-AMP synthase OS=Mycobacterium leprae (strain TN) OX=272631 GN=ML1136 PE=3 SV=1 && PF01300:Telomere recombination	-	1108	810	842	1582	473	480	398	585	8.6151	9.31956	8.28506	13.1601	4.50502	3.99241	4.5726	5.53689
ENSDARG00000070041	195.11	150.969	103.839	114.843	42.2816	42.1572	46.9664	37.6322	141.19	42.2593	1.74507	1.35724326414711e-11	9.58984071745892e-09	zgc_153920	12	30528623	30540755	-	3928	protein_coding	zgc:153920 [Source:ZFIN;Acc:ZDB-GENE-061013-702] && - && PF00169:PH domain	-	239	124	100	130	42	48	39	38	1.47984	1.13613	0.783572	0.861175	0.318552	0.317929	0.356813	0.286411
ENSDARG00000062788	1917.63	2595.69	2005.13	3521.27	1170.8	951.172	1111.54	1324.06	2509.93	1139.39	1.13956	2.19035911221436e-11	1.4315639567655e-08	irg1l	14	11427052	11430610	-	2509	protein_coding	immunoresponsive gene 1, like [Source:ZFIN;Acc:ZDB-GENE-061103-301] && sp|P54987|IRG1_MOUSE Cis-aconitate decarboxylase OS=Mus musculus OX=10090 GN=Acod1 PE=1 SV=2 && PF03972:MmgE/PrpD family	-	2349	2132	1931	3986	1163	1083	923	1337	22.7703	30.5818	23.6882	41.3386	13.8096	11.2302	13.2205	15.7764
ENSDARG00000104919	1043.31	1190.7	968.819	1863.11	637.244	433.868	496.158	556.56	1266.49	530.957	1.25474	2.61973138170051e-11	1.63065803599515e-08	si_ch211-153b23.3	14	11430796	11438060	+	3256	protein_coding	si:ch211-153b23.3 [Source:ZFIN;Acc:ZDB-GENE-141216-408] && sp|P45831|TSAC_MYCLE Putative threonylcarbamoyl-AMP synthase OS=Mycobacterium leprae (strain TN) OX=272631 GN=ML1136 PE=3 SV=1 && PF01300:Telomere recombination	-	1278	978	933	2109	633	494	412	562	9.54627	10.8101	8.81957	16.8543	5.79191	3.94733	4.54737	5.11009
ENSDARG00000074150	106.127	71.8318	53.9963	88.3408	21.1408	15.8089	19.2683	18.8161	80.074	18.7585	2.104	8.30322679585363e-11	4.64385174269522e-08	si_ch211-226h7.5	12	46231498	46252062	-	3705	protein_coding	si:ch211-226h7.5 [Source:ZFIN;Acc:ZDB-GENE-130531-3] && sp|Q9D733|GP2_MOUSE Pancreatic secretory granule membrane major glycoprotein GP2 OS=Mus musculus OX=10090 GN=Gp2 PE=1 SV=3 && PF00100:Zona pellucida-like domain	-	130	59	52	100	21	18	16	19	0.85338	0.573114	0.431982	0.702314	0.168863	0.126399	0.155195	0.151825
ENSDARG00000058023	105.311	91.3116	113.185	116.61	40.2682	42.1572	37.3323	30.6999	106.604	37.6144	1.5034	9.39193275775222e-11	5.11527704345659e-08	si_dkey-11o15.7	21	15295685	15306081	+	2985	protein_coding	si:dkey-11o15.7 [Source:ZFIN;Acc:ZDB-GENE-091204-328] && - && PF00059:Lectin C-type domain	-	129	75	109	132	40	48	31	31	1.05107	0.904261	1.12391	1.15067	0.399225	0.418367	0.37322	0.307464
ENSDARG00000010276	423.692	418.816	402.896	559.197	174.16	238.012	233.628	248.57	451.15	223.593	1.0139	1.02374451543459e-10	5.46199038102171e-08	ptgs2b	20	34121818	34127415	-	2556	protein_coding	prostaglandin-endoperoxide synthase 2b [Source:ZFIN;Acc:ZDB-GENE-041014-323] && sp|P70682|PGH2_CAVPO Prostaglandin G/H synthase 2 OS=Cavia porcellus OX=10141 GN=PTGS2 PE=2 SV=1 && PF03098:Animal haem peroxidase	-	519	344	388	633	173	271	194	251	4.93848	4.84367	4.6722	6.4441	2.01645	2.75847	2.72765	2.9073
ENSDARG00000101990	222.867	192.363	148.49	188.166	56.3754	73.7751	97.5456	59.4192	187.971	71.7788	1.39729	1.85081918760035e-10	9.30499346566078e-08	CU571315.3	3	19487707	19495814	-	1910	protein_coding	serine protease 27-like [Source:NCBI gene;Acc:100004427] && sp|Q9JHJ7|TEST_MOUSE Testisin OS=Mus musculus OX=10090 GN=Prss21 PE=1 SV=2 && -	-	273	158	143	213	56	84	81	60	3.47629	2.97715	2.30437	2.90179	0.873488	1.14421	1.52405	0.930025
novel.5038	25.3072	60.8744	47.766	106.009	5.03352	8.78275	3.6128	1.98064	59.9892	4.85243	3.60101	2.238725648571e-10	1.08383341908503e-07	-	CHR_ALT_CTG8_1_16	30731406	30739972	+	1366	-	- && sp|P62318|SMD3_HUMAN Small nuclear ribonucleoprotein Sm D3 OS=Homo sapiens OX=9606 GN=SNRPD3 PE=1 SV=1 && -	-	31	50	46	120	5	10	3	2	0.551948	1.31734	1.03647	2.28586	0.109049	0.190463	0.0789256	0.0433467
ENSDARG00000054160	214.703	197.233	195.217	227.919	121.811	95.7319	102.363	88.1385	208.768	102.011	1.03672	4.28895593967518e-10	1.93320991605049e-07	zgc_113625	10	40786196	40819136	-	2394	protein_coding	zgc:113625 [Source:ZFIN;Acc:ZDB-GENE-050320-47] && sp|G3X987|GIMA9_MOUSE GTPase IMAP family member 9 OS=Mus musculus OX=10090 GN=Gimap9 PE=1 SV=1 && PF04548:AIG1 family	-	263	162	188	258	121	109	85	89	2.67189	2.43539	2.41704	2.80424	1.50579	1.18458	1.27597	1.10063
ENSDARG00000117266	151.843	140.011	122.53	179.332	48.3218	49.1834	78.2773	41.5935	148.429	54.344	1.46282	9.83146352323852e-10	4.25739427906763e-07	FO904966.1	12	46071521	46083500	-	4094	lincRNA	- && sp|P27590|UROM_RAT Uromodulin OS=Rattus norvegicus OX=10116 GN=Umod PE=2 SV=1 && -	-	186	115	118	203	48	56	65	42	1.10497	1.01094	0.887124	1.29023	0.349298	0.355878	0.570575	0.303723
novel.3326	148.578	114.444	101.762	92.7579	46.3084	40.4006	33.7195	39.6128	114.385	40.0103	1.51379	9.93386570107201e-10	4.25739427906763e-07	-	CHR_ALT_CTG21_1_4	15306445	15308980	+	2391	-	- && - && -	-	182	94	98	105	46	46	28	40	1.85131	1.4149	1.26153	1.14269	0.573166	0.50054	0.420848	0.495287
novel.780	145.312	188.711	176.526	221.735	454.024	380.293	346.829	311.951	183.071	373.274	-1.02964	1.07672789402248e-09	4.54014473119835e-07	-	21	162630	164871	+	580	-	- && sp|Q9UBG0|MRC2_HUMAN C-type mannose receptor 2 OS=Homo sapiens OX=9606 GN=MRC2 PE=1 SV=2 && -	-	178	155	170	251	451	433	288	315	7.46413	9.61791	9.02134	11.2607	23.166	19.4232	17.8448	16.079
novel.2112	197.56	130.271	312.556	54.7713	39.2615	15.8089	32.5152	27.729	173.789	28.8286	2.59691	1.49504044233463e-09	6.20394321967529e-07	-	CHR_ALT_CTG13_1_17	18650096	18660790	+	2126	-	- && sp|Q6PBP3|PXL2A_DANRE Peroxiredoxin-like 2A OS=Danio rerio OX=7955 GN=prxl2a PE=2 SV=2 && PF13911:AhpC/TSA antioxidant enzyme	-	242	107	301	62	39	18	27	28	2.76847	1.81133	4.35766	0.758836	0.546517	0.220277	0.456402	0.389917
ENSDARG00000036628	240.827	178.971	217.024	192.583	76.5095	106.271	90.32	112.897	207.351	96.4993	1.10335	2.36700591092259e-09	9.37585386806805e-07	cd74b	21	33459524	33463894	+	1071	protein_coding	CD74 molecule, major histocompatibility complex, class II invariant chain b [Source:ZFIN;Acc:ZDB-GENE-990910-10] && sp|P04441|HG2A_MOUSE H-2 class II histocompatibility antigen gamma chain OS=Mus musculus OX=10090 GN=Cd74 PE=1 SV=3 && PF09307:CLIP, MHC2 interacting|PF00086:Thyroglobulin type-1 repeat	-	295	147	209	218	76	121	75	114	6.69915	4.93975	6.0063	5.29647	2.1141	2.93938	2.51663	3.15132
ENSDARG00000093750	125.72	116.879	136.029	112.193	56.3754	47.4268	57.8048	36.6419	122.705	49.5622	1.31356	2.42577360182625e-09	9.46522377202144e-07	cd180	5	54938634	54941004	+	2279	protein_coding	CD180 molecule [Source:ZFIN;Acc:ZDB-GENE-070705-323] && sp|Q62192|CD180_MOUSE CD180 antigen OS=Mus musculus OX=10090 GN=Cd180 PE=1 SV=2 && PF13855:Leucine rich repeat	-	154	96	131	127	56	54	48	37	1.64348	1.51602	1.7692	1.45004	0.732059	0.616467	0.75691	0.480656
ENSDARG00000117450	541.248	396.901	344.746	281.807	217.448	169.507	149.329	180.238	391.176	179.131	1.12654	2.26527603304262e-08	6.74411689778415e-06	FO834828.2	1	40683491	40692718	+	4754	lincRNA	- && - && -	-	663	326	332	319	216	193	124	182	3.39189	2.46795	2.14946	1.74603	1.35362	1.05623	0.937367	1.13342
ENSDARG00000100612	158.374	101.052	109.031	96.2915	49.3285	42.1572	54.192	32.6806	116.187	44.5896	1.39164	9.46818405283569e-08	2.3351578838989e-05	si_ch211-163c2.1	7	7988986	8022741	-	5502	protein_coding	si:ch211-163c2.1 [Source:ZFIN;Acc:ZDB-GENE-160114-75] && sp|Q460N5|PAR14_HUMAN Protein mono-ADP-ribosyltransferase PARP14 OS=Homo sapiens OX=9606 GN=PARP14 PE=1 SV=3 && PF01661:Macro domain|PF00644:Poly(ADP-ribose) polymerase catalytic domain	-	194	83	105	109	49	48	45	33	0.857568	0.542918	0.58738	0.515496	0.265325	0.226977	0.293927	0.17757
ENSDARG00000058685	48.9817	92.5291	56.0731	32.6861	18.1207	11.4176	3.6128	5.94192	57.5675	9.77324	2.53368	2.20448936041436e-07	5.05543555695725e-05	si_dkey-204a24.11	19	7694487	7706926	-	5632	protein_coding	si:dkey-204a24.11 [Source:ZFIN;Acc:ZDB-GENE-120215-129] && sp|Q80SU7|GVIN1_MOUSE Interferon-induced very large GTPase 1 OS=Mus musculus OX=10090 GN=Gvin1 PE=1 SV=1 && PF05879:Root hair defective 3 GTP-binding protein (RHD3)|PF00041:Fibronectin type III domain	-	60	76	54	37	18	13	3	6	0.259105	0.485655	0.295108	0.170946	0.0952165	0.0600539	0.0191428	0.0315403
novel.1670	136.332	120.531	82.0329	87.4574	20.1341	26.3482	40.9451	50.5063	106.589	34.4834	1.63443	2.23747887668347e-07	5.08647045853357e-05	-	CHR_ALT_CTG10_1_22	23429473	23431627	+	1680	-	- && sp|Q8WTT0|CLC4C_HUMAN C-type lectin domain family 4 member C OS=Homo sapiens OX=9606 GN=CLEC4C PE=1 SV=1 && -	-	167	99	79	99	20	30	34	51	2.41766	2.12082	1.44733	1.53337	0.354669	0.464593	0.727305	0.898748
novel.454	106.127	62.0919	66.457	82.157	29.1944	28.9831	31.3109	18.8161	79.2082	27.0761	1.55913	2.34833870030532e-07	5.24723236257112e-05	-	16	46796397	46798566	-	942	-	- && - && -	-	130	51	64	93	29	33	26	19	3.35645	1.94848	2.09112	2.56893	0.917169	0.91143	0.991904	0.597145
ENSDARG00000096587	98.7798	54.787	51.9195	68.9058	18.1207	23.7134	28.9024	15.8451	68.598	21.6454	1.67846	8.95420902930098e-07	0.000167479	itgam	12	4147714	4167750	+	3037	protein_coding	integrin, alpha M (complement component 3 receptor 3 subunit) [Source:ZFIN;Acc:ZDB-GENE-110510-4] && sp|Q3V0T4|ITAD_MOUSE Integrin alpha-D OS=Mus musculus OX=10090 GN=Itgad PE=1 SV=1 && PF00092:von Willebrand factor type A domain|PF01839:FG-GAP repeat|PF08441:Integrin alpha	-	121	45	50	78	18	27	24	16	0.969009	0.533267	0.506729	0.668297	0.176575	0.231302	0.283997	0.155974
ENSDARG00000102895	175.518	138.794	153.682	112.193	76.5095	78.1664	59.0091	68.3321	145.047	70.5043	1.0371	9.08872758336169e-07	0.00016753	si_dkey-31i7.1	12	44018826	44019561	-	531	protein_coding	si:dkey-31i7.1 [Source:ZFIN;Acc:ZDB-GENE-131127-342] && - && -	-	215	114	148	127	76	89	49	69	9.84762	7.72658	8.57862	6.22342	4.26404	4.3607	3.31626	3.84708
ENSDARG00000012435	97.1471	98.6166	87.2248	72.4395	27.181	36.0093	49.3749	34.6612	88.857	36.8066	1.27858	1.12102732803746e-06	0.000195984	spic	4	17807837	17812131	-	1095	protein_coding	Spi-C transcription factor (Spi-1/PU.1 related) [Source:ZFIN;Acc:ZDB-GENE-040912-47] && sp|Q8N5J4|SPIC_HUMAN Transcription factor Spi-C OS=Homo sapiens OX=9606 GN=SPIC PE=1 SV=1 && PF00178:Ets-domain	ETS	119	81	84	82	27	41	41	35	2.64314	2.66224	2.36111	1.94859	0.734602	0.97416	1.3456	0.946304
ENSDARG00000079105	119.189	79.1368	114.223	121.91	38.2548	42.1572	50.5792	59.4192	108.615	47.6026	1.19837	1.12319531021971e-06	0.000195984	mhc2dab	8	36466771	36469117	-	1428	protein_coding	major histocompatibility complex class II DAB gene [Source:ZFIN;Acc:ZDB-GENE-980526-200] && sp|P20040|HB24_MOUSE H-2 class II histocompatibility antigen, E-Q beta chain OS=Mus musculus OX=10090 PE=1 SV=1 && PF07654:Immunoglobulin C1-set domain|PF00969:Class II histocompatibility antigen, beta domain	-	146	65	110	138	38	48	42	60	2.48663	1.63818	2.37091	2.51461	0.792789	0.874527	1.05698	1.24394
ENSDARG00000102758	230.214	182.623	195.217	362.197	127.851	93.9754	93.9328	124.78	242.563	110.135	1.14163	1.12449234004797e-06	0.000195984	FO704661.1	8	52479026	52490474	+	1395	protein_coding	gamma-glutamyl hydrolase [Source:NCBI gene;Acc:553228] && sp|Q92820|GGH_HUMAN Gamma-glutamyl hydrolase OS=Homo sapiens OX=9606 GN=GGH PE=1 SV=2 && PF07722:Peptidase C26	-	282	150	188	410	127	107	78	126	4.91657	3.86985	4.14795	7.64767	2.71226	1.99558	2.00941	2.67407
novel.3325	106.943	81.5717	63.3418	62.722	32.2145	21.9569	8.42987	28.7193	78.6447	22.8301	1.77343	1.16548082925997e-06	0.000199145	-	CHR_ALT_CTG21_1_4	15302441	15306176	+	1365	-	- && - && -	-	131	67	61	71	32	25	7	29	2.33413	1.76652	1.37546	1.35346	0.698425	0.476505	0.184295	0.628988
ENSDARG00000074322	721.664	569.785	633.418	1126.35	329.192	298.613	368.506	516.947	762.803	378.315	1.01325	1.996537790549e-06	0.000308849	si_ch211-194m7.3	25	13191391	13194926	+	1972	protein_coding	si:ch211-194m7.3 [Source:ZFIN;Acc:ZDB-GENE-131121-19] && sp|Q3UZZ4|OLFM4_MOUSE Olfactomedin-4 OS=Mus musculus OX=10090 GN=Olfm4 PE=2 SV=1 && PF02191:Olfactomedin-like domain	-	884	468	610	1275	327	340	306	522	10.9027	8.54114	9.52079	16.8238	4.94018	4.48572	5.5765	7.83683
ENSDARG00000102776	179.6	149.751	134.991	165.197	56.3754	104.515	77.0731	69.3224	157.385	76.8214	1.03297	2.61936600806416e-06	0.000386882	cxcl19	7	7806682	7810348	-	697	protein_coding	chemokine (C-X-C motif) ligand 19 [Source:ZFIN;Acc:ZDB-GENE-140708-2] && - && PF00048:Small cytokines (intecrine/chemokine), interleukin-8 like	-	220	123	130	187	56	119	64	70	7.67674	6.35111	5.74065	6.98117	2.39363	4.44196	3.29985	2.97332
ENSDARG00000092604	115.923	137.576	178.603	134.278	85.5699	63.2358	56.6005	73.2837	141.595	69.6725	1.01797	3.29148595457816e-06	0.000472798	si_ch211-15j1.4	1	58137020	58145365	+	3259	protein_coding	si:ch211-15j1.4 [Source:ZFIN;Acc:ZDB-GENE-081031-6] && sp|Q91453|STXB_SYNHO Stonustoxin subunit beta OS=Synanceia horrida OX=13279 PE=1 SV=3 && PF05729:NACHT domain|PF13765:SPRY-associated domain|PF14484:Fish-specific NACHT associated domain|PF17779:NOD2 winged helix domain|PF17776:NLRC4 helical domain HD2	-	142	113	172	152	85	72	47	74	1.05972	1.24788	1.62441	1.21361	0.777028	0.574789	0.518275	0.67224
ENSDARG00000103319	81.6362	58.4394	56.0731	51.2377	17.114	19.322	28.9024	23.7677	61.8466	22.2765	1.48738	3.33343918064815e-06	0.000476208	si_ch73-359m17.7	19	48328898	48330287	-	842	protein_coding	si:ch73-359m17.7 [Source:ZFIN;Acc:ZDB-GENE-141212-401] && - && -	-	100	48	54	58	17	22	24	24	2.88852	2.05166	1.97393	1.7924	0.601505	0.679784	1.02434	0.843871
ENSDARG00000098736	355.934	345.767	268.943	218.202	171.14	178.29	137.286	93.0901	297.211	144.952	1.0335	3.44030053796287e-06	0.000488803	si_dkey-201i2.4	12	44009628	44018667	-	1937	protein_coding	si:dkey-201i2.4 [Source:ZFIN;Acc:ZDB-GENE-141215-24] && sp|Q70E20|SNED1_MOUSE Sushi, nidogen and EGF-like domain-containing protein 1 OS=Mus musculus OX=10090 GN=Sned1 PE=2 SV=2 && PF06119:Nidogen-like	-	436	284	259	247	170	203	114	94	5.4745	5.27674	4.11548	3.31808	2.6147	2.72663	2.11506	1.43673
ENSDARG00000105494	140.414	135.141	113.185	412.552	37.2481	58.8444	61.4176	80.216	200.323	59.4315	1.75522	3.70989329473048e-06	0.000510462	si_ch211-113d11.8	14	46250864	46259523	-	739	protein_coding	si:ch211-113d11.8 [Source:ZFIN;Acc:ZDB-GENE-160113-48] && - && -	-	172	111	109	467	37	67	51	81	5.66071	5.40575	4.53975	16.4434	1.49162	2.3588	2.48012	3.24502
ENSDARG00000007769	133.067	137.576	126.684	226.153	69.4626	62.3575	78.2773	84.1772	155.87	73.5687	1.08834	4.80743053033148e-06	0.000628537	sult5a1	7	56602521	56606752	-	1980	protein_coding	sulfotransferase family 5A, member 1 [Source:ZFIN;Acc:ZDB-GENE-060929-978] && sp|O35400|ST2B1_MOUSE Sulfotransferase 2B1 OS=Mus musculus OX=10090 GN=Sult2b1 PE=1 SV=2 && PF00685:Sulfotransferase domain	-	163	113	122	256	69	71	65	85	2.00221	2.05395	1.89647	3.3643	1.03821	0.93294	1.17976	1.27096
ENSDARG00000102364	110.209	103.487	94.4936	83.0404	38.2548	50.9399	55.3963	29.7096	97.8073	43.5751	1.17007	4.8565372772884e-06	0.000628537	si_dkey-202l22.6	15	12004777	12011390	-	5724	protein_coding	si:dkey-202l22.6 [Source:ZFIN;Acc:ZDB-GENE-131121-181] && sp|Q5RFJ8|URGCP_PONAB Up-regulator of cell proliferation OS=Pongo abelii OX=9601 GN=URGCP PE=2 SV=1 && -	-	135	85	91	94	38	58	46	30	0.573616	0.534437	0.489319	0.427315	0.197782	0.263626	0.288805	0.155167
novel.3505	173.069	66.9619	163.027	242.054	47.3151	80.8013	49.3749	34.6612	161.278	53.0381	1.60423	5.48539098797648e-06	0.000693564	-	CHR_ALT_CTG22_2_8	31059919	31085476	+	3460	-	- && sp|P55735|SEC13_HUMAN Protein SEC13 homolog OS=Homo sapiens OX=9606 GN=SEC13 PE=1 SV=3 && -	-	212	55	157	274	47	92	41	35	1.49021	0.572089	1.39661	2.0606	0.404692	0.691787	0.425848	0.299481
ENSDARG00000026049	98.7798	153.404	93.4552	204.951	67.4492	46.5486	52.9877	59.4192	137.647	56.6012	1.28262	6.46504862657009e-06	0.000778874	mxf	15	5086338	5106171	+	2143	protein_coding	myxovirus (influenza virus) resistance F [Source:ZFIN;Acc:ZDB-GENE-030721-9] && sp|Q6TN15|MX_SINCH Interferon-induced GTP-binding protein Mx OS=Siniperca chuatsi OX=119488 GN=mx PE=2 SV=1 && PF00350:Dynamin family|PF01031:Dynamin central region|PF02212:Dynamin GTPase effector domain	-	121	126	90	232	67	53	44	60	1.37325	2.11605	1.29262	2.81699	0.93144	0.643449	0.737866	0.828907
ENSDARG00000090730	111.842	168.013	123.569	272.973	53.3553	50.9399	67.4389	95.0708	169.099	66.7012	1.34409	1.19698848175942e-05	0.00126201	cfbl	21	27448856	27461206	+	2575	protein_coding	complement factor b, like [Source:ZFIN;Acc:ZDB-GENE-030131-2319] && sp|P04186|CFAB_MOUSE Complement factor B OS=Mus musculus OX=10090 GN=Cfb PE=1 SV=2 && PF00089:Trypsin|PF00092:von Willebrand factor type A domain|PF00084:Sushi repeat (SCR repeat)	-	137	138	119	309	53	58	56	96	1.29399	1.92876	1.42239	3.12249	0.613198	0.586018	0.781552	1.10375
ENSDARG00000042753	173.885	131.489	167.181	113.96	84.5632	50.0617	78.2773	80.216	146.629	73.2795	1.00674	1.442503065989e-05	0.00143968	cts12	22	16406920	16419126	-	2471	protein_coding	cathepsin 12 [Source:ZFIN;Acc:ZDB-GENE-050208-336] && sp|P25782|CYSP2_HOMAM Digestive cysteine proteinase 2 OS=Homarus americanus OX=6706 GN=LCP2 PE=2 SV=1 && PF00112:Papain family cysteine protease	-	213	108	161	129	84	57	65	81	2.0965	1.573	2.00541	1.35843	1.01277	0.600154	0.945339	0.970486
novel.3859	26.9399	40.1771	47.766	35.3363	70.4693	106.271	161.372	66.3515	37.5548	101.116	-1.432	1.54189409123124e-05	0.0015154	-	CHR_ALT_CTG25_1_21	24239230	24248025	-	2575	-	- && sp|Q6DGN6|SPT2_DANRE Protein SPT2 homolog OS=Danio rerio OX=7955 GN=spty2d1 PE=2 SV=2 && -	-	33	33	46	40	70	121	134	67	0.311691	0.461226	0.549833	0.404206	0.809885	1.22256	1.87014	0.770326
ENSDARG00000062696	35.9199	26.7847	33.2285	74.2063	16.1073	8.78275	3.6128	8.91288	42.5349	9.35392	2.17721	1.68429638496138e-05	0.00162482	dgkg	9	22375331	22618558	+	6381	protein_coding	diacylglycerol kinase, gamma [Source:ZFIN;Acc:ZDB-GENE-081105-39] && sp|Q9Y6T7|DGKB_HUMAN Diacylglycerol kinase beta OS=Homo sapiens OX=9606 GN=DGKB PE=1 SV=2 && PF14513:Diacylglycerol kinase N-terminus|PF13499:EF-hand domain pair|PF00609:Diacylglycerol kinase accessory domain|PF00781:Diacylglycerol kinase catalytic domain|PF00130:Phorbol esters/diacylglycerol binding domain (C1 domain)	-	44	22	32	84	16	10	3	9	0.167707	0.124083	0.154352	0.342539	0.0747022	0.0407729	0.0168958	0.0417571
novel.4884	29.389	24.3498	30.1133	33.5695	70.4693	39.5224	98.7499	156.471	29.3554	91.303	-1.63058	2.23867613598804e-05	0.00206805	-	CHR_ALT_CTG7_1_23	28472786	28529686	-	4412	-	- && sp|P78524|DEN2B_HUMAN DENN domain-containing protein 2B OS=Homo sapiens OX=9606 GN=DENND2B PE=1 SV=3 && PF03456:uDENN domain|PF02141:DENN (AEX-3) domain|PF03455:dDENN domain	-	36	20	29	38	70	45	82	158	0.198451	0.163144	0.202308	0.224113	0.472677	0.265361	0.667922	1.06023
ENSDARG00000117506	93.0652	52.352	86.1864	80.3902	35.2346	33.3744	40.9451	29.7096	77.9985	34.8159	1.17612	2.30446899230898e-05	0.0021002	BX322792.1	7	2623061	2635892	+	2933	lincRNA	uncharacterized LOC110439912 [Source:NCBI gene;Acc:110439912] && - && -	-	114	43	83	91	35	38	34	30	0.945322	0.527635	0.870996	0.807326	0.355515	0.337079	0.416595	0.302821
ENSDARG00000042874	132.251	133.924	49.8428	50.3543	23.1542	18.4438	24.0853	43.5741	91.5928	27.3143	1.74502	2.43489032978711e-05	0.00220779	phlda2	25	23524796	23526086	-	1291	protein_coding	pleckstrin homology-like domain, family A, member 2 [Source:NCBI gene;Acc:553622] && sp|Q503L1|PHLA2_DANRE Pleckstrin homology-like domain family A member 2 OS=Danio rerio OX=7955 GN=phlda2 PE=2 SV=1 && PF17339:PH domain	-	162	110	48	57	23	21	20	44	3.05194	3.0665	1.14437	1.14886	0.530767	0.423208	0.556738	1.00903
ENSDARG00000117539	60.4108	69.3968	49.8428	37.9866	26.1743	15.8089	21.6768	13.8645	54.4092	19.3811	1.49178	2.44062031128839e-05	0.00220779	CR848749.1	15	37262329	37324971	+	5316	lincRNA	uncharacterized LOC100333235 [Source:NCBI gene;Acc:100333235] && - && -	-	74	57	48	43	26	18	18	14	0.338559	0.385893	0.277912	0.210476	0.14571	0.0880943	0.121684	0.0779686
ENSDARG00000091058	111.025	104.704	113.185	165.197	46.3084	59.7227	55.3963	80.216	123.528	60.4108	1.03311	2.91031863963022e-05	0.00257042	sting1	14	7764331	7786585	-	1699	protein_coding	stimulator of interferon response cGAMP interactor 1 [Source:NCBI gene;Acc:101243556] && sp|E7F4N7|STING_DANRE Stimulator of interferon genes protein OS=Danio rerio OX=7955 GN=sting1 PE=1 SV=1 && PF15009:Transmembrane protein 173	-	136	86	109	187	46	68	46	81	1.94685	1.82172	1.97462	2.86397	0.806616	1.0413	0.972997	1.41146
ENSDARG00000105674	114.291	92.5291	65.4186	160.78	44.295	40.4006	59.0091	25.7483	108.255	42.3633	1.36433	2.92186723100071e-05	0.00257193	ms4a17a.2	4	76671012	76688961	+	914	protein_coding	membrane-spanning 4-domains, subfamily A, member 17a.2 [Source:ZFIN;Acc:ZDB-GENE-070705-367] && sp|Q3UPL6|M4A15_MOUSE Membrane-spanning 4-domains subfamily A member 15 OS=Mus musculus OX=10090 GN=Ms4a15 PE=2 SV=1 && PF04103:CD20-like family	-	140	76	63	182	44	46	49	26	3.72537	2.99257	2.12151	5.18137	1.4342	1.3094	1.92662	0.842178
ENSDARG00000076388	37.5526	36.5247	33.2285	41.5202	10.067	17.5655	3.6128	8.91288	37.2065	10.0396	1.85806	3.14078353787429e-05	0.00274614	zgc_194686	7	8406686	8408014	-	1108	protein_coding	zgc:194686 [Source:ZFIN;Acc:ZDB-GENE-080721-26] && sp|Q5CZR5|AEP1_DANRE Aerolysin-like protein OS=Danio rerio OX=7955 GN=aep1 PE=1 SV=1 && -	-	46	30	32	47	10	20	3	9	1.00973	0.974448	0.888916	1.10377	0.268883	0.469624	0.0973035	0.24048
ENSDARG00000098837	77.5544	56.0045	53.9963	73.3229	21.1408	32.4962	24.0853	33.6709	65.2195	27.8483	1.22721	3.79794900183971e-05	0.0031926	tgm5l	6	2145564	2162446	-	2402	protein_coding	transglutaminase 5, like [Source:ZFIN;Acc:ZDB-GENE-110411-176] && sp|Q01841|TGM2_CHICK Protein-glutamine gamma-glutamyltransferase 2 OS=Gallus gallus OX=9031 GN=TGM2 PE=1 SV=3 && PF00868:Transglutaminase family|PF00927:Transglutaminase family, C-terminal ig like domain|PF01841:Transglutaminase-like superfamily	-	95	46	52	83	21	37	20	34	0.961917	0.689226	0.666317	0.899135	0.260465	0.400764	0.299229	0.419066
ENSDARG00000027825	159.191	137.576	309.44	348.063	532.547	486.564	426.31	476.344	238.568	480.441	-1.00845	4.03171647067847e-05	0.00333548	naa50	24	21174523	21183891	+	2764	protein_coding	N(alpha)-acetyltransferase 50, NatE catalytic subunit [Source:NCBI gene;Acc:445229] && sp|Q6DBY2|NAA50_DANRE N-alpha-acetyltransferase 50 OS=Danio rerio OX=7955 GN=naa50 PE=1 SV=1 && PF00583:Acetyltransferase (GNAT) family	-	195	113	298	394	529	554	354	481	1.71587	1.47136	3.3184	3.70918	5.7019	5.21473	4.6027	5.1521
ENSDARG00000027182	104.494	131.489	106.954	155.48	384.561	159.846	901.996	906.143	124.604	588.136	-2.23847	5.14094289244453e-05	0.00412269	rnf25	3	32671146	32680126	+	1817	protein_coding	ring finger protein 25 [Source:ZFIN;Acc:ZDB-GENE-040426-1581] && sp|Q9QZR0|RNF25_MOUSE E3 ubiquitin-protein ligase RNF25 OS=Mus musculus OX=10090 GN=Rnf25 PE=1 SV=2 && PF05773:RWD domain|PF17123:RING-like zinc finger	-	128	108	103	176	382	182	749	915	1.71333	2.13917	1.74475	2.52045	6.26341	2.60601	14.8141	14.9088
novel.205	186.947	174.101	192.102	252.655	124.831	70.262	137.286	58.4289	201.451	97.7022	1.05181	6.41337590432865e-05	0.00489089	-	12	46322383	46379705	-	3024	-	- && sp|P25291|GP2_CANLF Pancreatic secretory granule membrane major glycoprotein GP2 OS=Canis lupus familiaris OX=9615 GN=GP2 PE=1 SV=1 && -	-	229	143	185	286	124	80	114	59	1.84179	1.70189	1.88296	2.46096	1.22164	0.688285	1.35478	0.577627
ENSDARG00000059817	308.585	161.926	416.395	104.242	88.59	79.0447	130.061	86.1579	247.787	95.9633	1.37191	6.60093592128873e-05	0.00499237	mtmr12	5	41105602	41124241	-	2868	protein_coding	myotubularin related protein 12 [Source:NCBI gene;Acc:569130] && sp|A2BGG1|MTMRC_DANRE Myotubularin-related protein 12 OS=Danio rerio OX=7955 GN=mtmr12 PE=1 SV=1 && PF12578:Myotubularin-associated protein|PF06602:Myotubularin-like phosphatase domain	-	378	133	401	118	88	90	108	87	3.20553	1.66897	4.30344	1.07059	0.914126	0.816439	1.35329	0.898084
ENSDARG00000053563	59.5944	26.7847	75.8025	93.6413	15.1006	20.2003	14.4512	30.6999	63.9557	20.113	1.66884	6.60734612331235e-05	0.00499237	ms4a17a.12	4	76755294	76774721	+	2516	protein_coding	membrane-spanning 4-domains, subfamily A, member 17A.12 [Source:ZFIN;Acc:ZDB-GENE-080829-4] && sp|Q9BY19|M4A8_HUMAN Membrane-spanning 4-domains subfamily A member 8 OS=Homo sapiens OX=9606 GN=MS4A8 PE=2 SV=1 && PF04103:CD20-like family	-	73	22	73	106	15	23	12	31	0.705666	0.314694	0.893023	1.09626	0.177616	0.237836	0.171403	0.364777
ENSDARG00000096979	67.758	93.7466	72.6874	106.892	39.2615	42.1572	50.5792	29.7096	85.2711	40.4269	1.08041	7.24803414955247e-05	0.00536786	NPC2	17	43021662	43022468	-	516	protein_coding	zgc:193725 [Source:ZFIN;Acc:ZDB-GENE-080723-11] && sp|Q9DGJ3|NPC2_DANRE NPC intracellular cholesterol transporter 2 OS=Danio rerio OX=7955 GN=npc2 PE=2 SV=1 && PF02221:ML domain	-	83	77	70	121	39	48	42	30	3.91215	5.37054	4.17541	6.10176	2.25173	2.4202	2.92514	1.72127
ENSDARG00000101482	71.0235	91.3116	145.375	169.614	55.3687	48.3051	50.5792	60.4095	119.331	53.6656	1.15352	7.8799428032086e-05	0.00567508	hk2	5	13870340	14004206	+	3832	protein_coding	hexokinase 2 [Source:ZFIN;Acc:ZDB-GENE-040426-2017] && sp|Q1W674|HXK2_PIG Hexokinase-2 OS=Sus scrofa OX=9823 GN=HK2 PE=2 SV=1 && PF00349:Hexokinase|PF03727:Hexokinase	-	87	75	140	192	55	55	42	61	0.55218	0.704389	1.12448	1.30375	0.427602	0.37342	0.393886	0.471282
ENSDARG00000007181	62.8599	51.1345	71.649	68.0224	69.4626	145.794	183.049	153.5	63.4164	137.951	-1.11632	7.96359888844736e-05	0.00570975	nadk2	21	22330005	22346723	+	2115	protein_coding	NAD kinase 2, mitochondrial [Source:ZFIN;Acc:ZDB-GENE-040801-202] && sp|Q4G0N4|NAKD2_HUMAN NAD kinase 2, mitochondrial OS=Homo sapiens OX=9606 GN=NADK2 PE=1 SV=2 && PF01513:ATP-NAD kinase	-	77	42	69	77	69	166	152	155	0.885457	0.714687	1.00413	0.947327	0.971944	2.04201	2.58274	2.16969
ENSDARG00000070735	25.3072	23.1323	25.9598	22.0852	83.5565	64.9923	38.5365	50.5063	24.1211	59.3979	-1.30451	7.97176581698408e-05	0.00570975	rnd2	3	19850937	19899914	-	1214	protein_coding	Rho family GTPase 2 [Source:ZFIN;Acc:ZDB-GENE-030616-177] && sp|Q9QYM5|RND2_MOUSE Rho-related GTP-binding protein RhoN OS=Mus musculus OX=10090 GN=Rnd2 PE=2 SV=1 && PF00071:Ras family	-	31	19	25	25	83	74	32	51	0.621055	0.563264	0.633828	0.535847	2.03686	1.58589	0.94728	1.24374
novel.4826	41.6345	51.1345	72.6874	50.3543	197.314	173.898	130.061	53.4773	53.9527	138.688	-1.36581	8.7348493647537e-05	0.00617176	-	CHR_ALT_CTG7_1_13	19546003	19573072	+	3967	-	- && sp|Q9R0S5|YLAT1_RAT Y+L amino acid transporter 1 OS=Rattus norvegicus OX=10116 GN=Slc7a7 PE=1 SV=1 && PF13520:Amino acid permease	-	51	42	70	57	196	198	108	54	0.312676	0.381034	0.543108	0.37388	1.47196	1.29856	0.978382	0.403003
ENSDARG00000099750	42.4508	51.1345	43.6124	27.3857	15.1006	13.1741	19.2683	9.9032	41.1459	14.3615	1.52421	8.97342747782825e-05	0.00628934	BX682557.2	3	43866785	43875129	-	833	sense_overlapping	- && - && -	-	52	42	42	31	15	15	16	10	1.51826	1.8146	1.55187	0.968359	0.536474	0.468497	0.690275	0.355412
novel.18	89.7998	91.3116	57.1115	114.843	44.295	50.0617	39.7408	23.7677	88.2665	39.4663	1.16084	0.000149857	0.00904783	-	1	53782088	53785167	+	616	-	- && - && -	-	110	75	55	130	44	57	33	24	4.34309	4.38185	2.7481	5.49139	2.12801	2.40743	1.92522	1.15347
ENSDARG00000105392	27.7563	46.2646	26.9982	30.9193	14.0939	7.90447	13.2469	5.94192	32.9846	10.2968	1.68589	0.000173269	0.0101337	si_ch73-22o18.1	14	33955807	33960682	+	1551	protein_coding	si:ch73-22o18.1 [Source:ZFIN;Acc:ZDB-GENE-160113-40] && - && -	-	34	38	26	35	14	9	11	6	0.533156	0.881757	0.515955	0.587186	0.268917	0.15097	0.254875	0.114529
ENSDARG00000009550	31.8381	20.6973	8.30713	30.9193	6.04023	5.26965	2.40853	3.96128	22.9405	4.41992	2.36617	0.000176156	0.0102493	foxi3b	14	34514336	34516587	+	1865	protein_coding	forkhead box I3b [Source:ZFIN;Acc:ZDB-GENE-031126-4] && sp|Q12951|FOXI1_HUMAN Forkhead box protein I1 OS=Homo sapiens OX=9606 GN=FOXI1 PE=1 SV=3 && PF00250:Forkhead domain	Fork head	39	17	8	35	6	6	2	4	0.508596	0.328055	0.132027	0.488325	0.0958462	0.0837014	0.0385388	0.0634977
ENSDARG00000090401	80.0035	51.1345	49.8428	60.9552	27.181	24.5917	36.128	20.7967	60.484	27.1744	1.17141	0.000182903	0.0104688	CABZ01020840.1	4	4601815	4612116	-	1217	protein_coding	apoptosis facilitator Bcl-2-like protein 14 [Source:NCBI gene;Acc:101885512] && - && -	-	98	42	48	69	27	28	30	21	1.9585	1.24204	1.21395	1.47529	0.660961	0.598588	0.885886	0.510864
ENSDARG00000078193	66.1253	62.0919	83.0713	65.3722	42.2816	35.131	33.7195	25.7483	69.1652	34.2201	1.01479	0.00018689	0.010649	si_ch211-67e16.3	9	14010823	14019390	+	1022	protein_coding	si:ch211-67e16.3 [Source:ZFIN;Acc:ZDB-GENE-070912-310] && - && -	-	81	51	80	74	42	40	28	26	1.92762	1.79596	2.40929	1.88408	1.22434	1.01829	0.984587	0.753181
ENSDARG00000075355	100.413	66.9619	83.0713	68.9058	56.3754	28.1048	13.2469	19.8064	79.8379	29.3834	1.43688	0.000186967	0.010649	ftr29	2	59221948	59231111	-	3579	protein_coding	finTRIM family, member 29 [Source:ZFIN;Acc:ZDB-GENE-050417-159] && sp|Q61510|TRI25_MOUSE E3 ubiquitin/ISG15 ligase TRIM25 OS=Mus musculus OX=10090 GN=Trim25 PE=1 SV=2 && PF15227:zinc finger of C3HC4-type, RING|PF00643:B-box zinc finger	-	123	55	80	78	56	32	11	20	0.835854	0.553067	0.687984	0.567091	0.466153	0.232621	0.110453	0.165442
ENSDARG00000111785	14.6945	12.1749	14.5375	22.9686	158.053	32.4962	52.9877	22.7774	16.0939	66.5785	-2.04145	0.000190086	0.0107796	trappc2l	7	55633483	55637368	+	2142	protein_coding	trafficking protein particle complex 2-like [Source:ZFIN;Acc:ZDB-GENE-040801-249] && sp|B5XGE7|TPC2L_SALSA Trafficking protein particle complex subunit 2-like protein OS=Salmo salar OX=8030 GN=trappc2l PE=2 SV=1 && -	-	18	10	14	26	157	37	44	23	0.204381	0.168019	0.201168	0.315845	2.18365	0.44941	0.738211	0.317896
ENSDARG00000017653	145.312	75.4843	94.4936	83.9238	40.2682	44.792	45.7621	63.3805	99.8035	48.5507	1.04525	0.000191433	0.0108092	rgs13	2	6475567	6482240	-	1279	protein_coding	regulator of G protein signaling 13 [Source:ZFIN;Acc:ZDB-GENE-070410-138] && sp|P49796|RGS3_HUMAN Regulator of G-protein signaling 3 OS=Homo sapiens OX=9606 GN=RGS3 PE=1 SV=2 && PF00615:Regulator of G protein signaling domain	-	178	62	91	95	40	51	38	64	3.38483	1.74461	2.18988	1.93274	0.931734	1.03743	1.06773	1.48145
novel.4582	4.08181	102.269	3.11517	25.6188	2.01341	5.26965	0	1.98064	33.7712	2.31592	3.81442	0.000199044	0.0110951	-	CHR_ALT_CTG6_1_16	19659306	19688084	+	743	-	- && sp|Q9UNK0|STX8_HUMAN Syntaxin-8 OS=Homo sapiens OX=9606 GN=STX8 PE=1 SV=2 && -	-	5	84	3	29	2	6	0	2	0.16367	4.06881	0.124275	1.01561	0.0801943	0.210098	0	0.0796926
ENSDARG00000098761	60.4108	80.3542	100.724	117.493	48.3218	44.792	34.9237	48.5257	89.7456	44.1408	1.01887	0.000228487	0.0122656	rgs2	22	24246213	24248420	-	1299	protein_coding	regulator of G protein signaling 2 [Source:ZFIN;Acc:ZDB-GENE-040718-410] && sp|Q0P5H5|RGS2_BOVIN Regulator of G-protein signaling 2 OS=Bos taurus OX=9913 GN=RGS2 PE=2 SV=1 && PF00615:Regulator of G protein signaling domain	-	74	66	97	133	48	51	29	49	1.38551	1.82857	2.29833	2.66417	1.10087	1.02146	0.802298	1.11677
ENSDARG00000004763	64.4926	88.8767	48.8044	61.8386	36.2414	34.2527	19.2683	29.7096	66.003	29.868	1.12907	0.000288971	0.0145612	hhla2a.2	10	35439952	35452191	+	1765	protein_coding	HERV-H LTR-associating 2a, tandem duplicate 2 [Source:ZFIN;Acc:ZDB-GENE-091204-324] && sp|Q68EV1|CD276_XENLA CD276 antigen homolog OS=Xenopus laevis OX=8355 GN=cd276 PE=2 SV=1 && PF07686:Immunoglobulin V-set domain	-	79	73	47	70	36	39	16	30	1.0886	1.48852	0.819603	1.03198	0.607659	0.574884	0.325778	0.503215
ENSDARG00000102834	26.9399	21.9148	10.3839	12.3677	42.2816	56.2096	43.3536	43.5741	17.9016	46.3547	-1.37101	0.000301363	0.0150068	si_ch211-195j11.30	2	48395488	48396061	-	384	protein_coding	si:ch211-195j11.30 [Source:ZFIN;Acc:ZDB-GENE-141216-465] && - && -	-	33	18	10	14	42	64	36	44	2.09011	1.68701	0.801529	0.948673	3.25852	4.3362	3.36913	3.39233
ENSDARG00000077308	35.9199	25.5673	38.4205	79.5067	16.1073	19.322	9.63413	13.8645	44.8536	14.732	1.60148	0.000336294	0.0164025	gpr84	6	39114345	39119142	+	1822	protein_coding	G protein-coupled receptor 84 [Source:ZFIN;Acc:ZDB-GENE-070928-33] && sp|Q8CIM5|GPR84_MOUSE G-protein coupled receptor 84 OS=Mus musculus OX=10090 GN=Gpr84 PE=1 SV=1 && PF00001:7 transmembrane receptor (rhodopsin family)	-	44	21	37	90	16	22	8	14	0.587343	0.414809	0.625034	1.28533	0.261622	0.314148	0.157793	0.227487
ENSDARG00000043074	30.2054	9.73991	12.4607	10.6009	41.2749	43.0355	48.1707	47.5354	15.7517	45.0041	-1.48671	0.000337625	0.0164367	grp	21	10765886	10773344	-	753	protein_coding	gastrin-releasing peptide [Source:ZFIN;Acc:ZDB-GENE-060526-117] && sp|P29007|GRP_BOMOR Gastrin-releasing peptide OS=Bombina orientalis OX=8346 GN=grp PE=1 SV=1 && PF02044:Bombesin-like peptide	-	37	8	12	12	41	49	40	48	1.19507	0.38236	0.490497	0.414673	1.62215	1.69302	1.90903	1.88722
ENSDARG00000090947	34.2872	82.7892	71.649	74.2063	36.2414	28.1048	27.6981	18.8161	65.7329	27.7151	1.23952	0.000433767	0.0202499	si_dkey-29j8.1	4	43245188	43260558	+	3840	protein_coding	si:dkey-29j8.1 [Source:ZFIN;Acc:ZDB-GENE-110913-11] && sp|Q96PL5|ERMAP_HUMAN Erythroid membrane-associated protein OS=Homo sapiens OX=9606 GN=ERMAP PE=1 SV=1 && PF00622:SPRY domain|PF17776:NLRC4 helical domain HD2|PF05729:NACHT domain|PF14484:Fish-specific NACHT associated domain|PF13765:SPRY-associated domain|PF17779:NOD2 winged helix domain	-	42	68	69	84	36	32	23	19	0.266014	0.637316	0.553055	0.569204	0.279302	0.21681	0.21525	0.146487
ENSDARG00000097416	52.2472	36.5247	63.3418	60.0718	13.0872	30.7396	21.6768	25.7483	53.0464	22.813	1.21494	0.000540319	0.0235595	si_ch73-306e8.2	17	20616016	20630315	+	2215	protein_coding	si:ch73-306e8.2 [Source:ZFIN;Acc:ZDB-GENE-131121-409] && - && -	-	64	30	61	68	13	35	18	26	0.702738	0.487444	0.84763	0.798831	0.174853	0.411107	0.292042	0.347517
ENSDARG00000040557	10.6127	30.4372	25.9598	26.5022	53.3553	110.663	31.3109	64.3708	23.378	64.9249	-1.49256	0.000543453	0.0236397	exosc5	18	36060295	36066087	-	836	protein_coding	exosome component 5 [Source:ZFIN;Acc:ZDB-GENE-060503-675] && sp|Q9NQT4|EXOS5_HUMAN Exosome complex component RRP46 OS=Homo sapiens OX=9606 GN=EXOSC5 PE=1 SV=1 && PF01138:3' exoribonuclease family, domain 1|PF03725:3' exoribonuclease family, domain 2	-	13	25	25	30	53	126	26	65	0.378202	1.07624	0.920416	0.933759	1.88874	3.92125	1.11767	2.30189
novel.2246	2.44909	6.08744	5.19195	7.06727	10.067	78.1664	4.81707	35.6515	5.19894	32.1755	-2.64771	0.000592241	0.0248378	-	CHR_ALT_CTG14_1_19	24287676	24300945	+	1930	-	- && sp|E7F6F9|KLHL3_DANRE Kelch-like protein 3 OS=Danio rerio OX=7955 GN=klhl3 PE=3 SV=1 && PF01344:Kelch motif	-	3	5	5	8	10	89	4	36	0.0378052	0.0932373	0.0797376	0.107858	0.154364	1.19976	0.0744817	0.552233
ENSDARG00000103093	18.7763	17.0448	8.30713	8.83408	36.2414	30.7396	33.7195	39.6128	13.2406	35.0783	-1.40526	0.000596653	0.0249276	alg14	24	31201195	31223232	-	965	protein_coding	ALG14 UDP-N-acetylglucosaminyltransferase subunit [Source:ZFIN;Acc:ZDB-GENE-041010-195] && sp|Q96F25|ALG14_HUMAN UDP-N-acetylglucosamine transferase subunit ALG14 homolog OS=Homo sapiens OX=9606 GN=ALG14 PE=1 SV=1 && PF08660:Oligosaccharide biosynthesis protein Alg14 like	-	23	14	8	10	36	35	28	40	0.579679	0.522129	0.25516	0.269645	1.11142	0.943629	1.04274	1.22718
ENSDARG00000057113	98.7798	24.3498	22.8446	149.296	19.1274	14.0524	13.2469	31.6903	73.8175	19.5292	1.92237	0.000603992	0.024961	c6	21	20914888	20932603	-	3988	protein_coding	complement component 6 [Source:ZFIN;Acc:ZDB-GENE-040426-1358] && sp|P61135|CO6_PONPY Complement component C6 OS=Pongo pygmaeus OX=9600 GN=C6 PE=2 SV=1 && PF00084:Sushi repeat (SCR repeat)|PF00057:Low-density lipoprotein receptor domain class A|PF01823:MAC/Perforin domain	-	121	20	22	169	19	16	11	32	0.737934	0.18049	0.169792	1.10268	0.141939	0.104382	0.0991253	0.237559
ENSDARG00000036876	51.4308	54.787	63.3418	113.076	17.114	36.8875	21.6768	40.6031	70.659	29.0704	1.27657	0.000656534	0.0266105	zgc_153284	23	31426493	31436524	-	1208	protein_coding	zgc:153284 [Source:ZFIN;Acc:ZDB-GENE-060825-317] && sp|Q3ZCL8|SH3L3_BOVIN SH3 domain-binding glutamic acid-rich-like protein 3 OS=Bos taurus OX=9913 GN=SH3BGRL3 PE=3 SV=1 && -	-	63	45	61	128	17	42	18	41	1.26841	1.34067	1.55422	2.75716	0.419261	0.904571	0.535492	1.00483
novel.2721	9.79634	1.21749	5.19195	4.41704	3.02011	38.6441	12.0427	96.0611	5.15571	37.442	-2.835	0.000700748	0.027889	-	CHR_ALT_CTG17_1_25	31419281	31435122	-	5352	-	- && sp|F1QVU0|LTK_DANRE Tyrosine-protein kinase receptor OS=Danio rerio OX=7955 GN=ltk PE=1 SV=1 && PF07714:Protein tyrosine and serine/threonine kinase	-	12	1	5	5	3	44	10	97	0.0545321	0.00672452	0.0287544	0.0243094	0.0166997	0.213893	0.0671477	0.536578
novel.3492	45.7163	37.7421	16.6143	53.0045	9.06034	16.6872	16.8597	4.9516	38.2693	11.8897	1.69498	0.000709579	0.0281069	-	CHR_ALT_CTG22_2_3	24259541	24260464	-	698	-	- && sp|Q0P5H5|RGS2_BOVIN Regulator of G-protein signaling 2 OS=Bos taurus OX=9913 GN=RGS2 PE=2 SV=1 && -	-	56	31	16	60	9	19	14	5	1.95128	1.59839	0.705529	2.23674	0.38414	0.708204	0.720808	0.212076
ENSDARG00000086112	62.8599	60.8744	47.766	90.1076	20.1341	33.3744	32.5152	38.6225	65.402	31.1616	1.07284	0.00073184	0.0285986	si_ch211-266i6.3	10	32050906	32058078	+	2448	protein_coding	si:ch211-266i6.3 [Source:ZFIN;Acc:ZDB-GENE-030131-5420] && sp|A5D7U0|CKAP2_BOVIN Cytoskeleton-associated protein 2 OS=Bos taurus OX=9913 GN=CKAP2 PE=2 SV=1 && PF15297:Cytoskeleton-associated protein 2 C-terminus	-	77	50	46	102	20	38	27	39	0.765009	0.735082	0.578358	1.0842	0.2434	0.403862	0.396369	0.471661
ENSDARG00000098995	65.3089	42.6121	43.6124	38.87	10.067	14.0524	31.3109	20.7967	47.6009	19.0568	1.34234	0.000749818	0.0289978	cyp2k6	3	12816362	12826387	+	2125	protein_coding	cytochrome P450, family 2, subfamily K, polypeptide 6 [Source:NCBI gene;Acc:393481] && sp|F1Q8C3|CP2K6_DANRE Cytochrome P450 2K6 OS=Danio rerio OX=7955 GN=cyp2k6 PE=1 SV=1 && PF00067:Cytochrome P450	-	80	35	42	44	10	16	26	21	0.915626	0.59277	0.608332	0.538782	0.140199	0.195894	0.439705	0.292575
ENSDARG00000074983	13.8782	21.9148	14.5375	18.5516	7.04693	4.39137	1.20427	1.98064	17.2205	3.6558	2.20444	0.000776952	0.0297633	jac9	7	8513993	8515550	-	1304	protein_coding	jacalin 9 [Source:ZFIN;Acc:ZDB-GENE-080218-23] && sp|Q5CZR5|AEP1_DANRE Aerolysin-like protein OS=Danio rerio OX=7955 GN=aep1 PE=1 SV=1 && -	-	17	18	14	21	7	5	1	2	0.317072	0.496789	0.330446	0.419046	0.159927	0.0997592	0.0275594	0.0454077
ENSDARG00000052899	66.9417	74.2668	82.0329	69.7893	52.3486	19.322	38.5365	33.6709	73.2577	35.9695	1.03234	0.000788537	0.0300579	CU550714.1	1	40724140	40752950	+	615	protein_coding	- && sp|Q6P9H5|GIMA6_HUMAN GTPase IMAP family member 6 OS=Homo sapiens OX=9606 GN=GIMAP6 PE=2 SV=1 && PF04548:AIG1 family	-	82	61	79	79	52	22	32	34	3.24284	3.5697	3.95369	3.3425	2.51901	0.930696	1.86992	1.63674
novel.4605	21.2254	26.7847	17.6526	20.3184	6.04023	4.39137	7.2256	8.91288	21.4953	6.64252	1.69998	0.000882966	0.0320803	-	CHR_ALT_CTG6_1_23	28156913	28163357	+	619	-	- && sp|P97573|SHIP1_RAT Phosphatidylinositol 3,4,5-trisphosphate 5-phosphatase 1 OS=Rattus norvegicus OX=10116 GN=Inpp5d PE=1 SV=1 && -	-	26	22	17	23	6	5	6	9	1.02157	1.27911	0.845295	0.966845	0.288777	0.210155	0.348343	0.430456
ENSDARG00000006456	63.6762	41.3946	43.6124	47.704	24.1609	24.5917	24.0853	23.7677	49.0968	24.1514	1.03108	0.000926075	0.0331195	pdgfrl	14	30359124	30366196	-	1402	protein_coding	platelet-derived growth factor receptor-like [Source:ZFIN;Acc:ZDB-GENE-040426-901] && sp|Q5BIP2|PGFRL_BOVIN Platelet-derived growth factor receptor-like protein OS=Bos taurus OX=9913 GN=PDGFRL PE=2 SV=1 && PF13927:Immunoglobulin domain	-	78	34	42	54	24	28	20	24	1.35311	0.872786	0.922044	1.00223	0.509995	0.519601	0.51266	0.506804
ENSDARG00000088130	29.389	26.7847	28.0366	40.6368	4.02682	8.78275	13.2469	16.8354	31.2118	10.723	1.55324	0.000950273	0.033722	si_dkey-30c15.10	18	7425222	7448047	-	6457	protein_coding	si:dkey-30c15.10 [Source:ZFIN;Acc:ZDB-GENE-060503-826] && sp|Q801E2|ANLN_XENLA Anillin OS=Xenopus laevis OX=8355 GN=anln PE=1 SV=1 && PF08174:Cell division protein anillin|PF00169:PH domain	-	36	22	27	46	4	10	11	17	0.1356	0.122622	0.128701	0.185373	0.0184557	0.040293	0.0612222	0.0779462
ENSDARG00000090649	31.0217	19.4798	25.9598	28.2691	5.03352	12.2958	7.2256	10.8935	26.1826	8.86212	1.55604	0.000974497	0.0342884	ly86	24	2460178	2467667	-	2669	protein_coding	lymphocyte antigen 86 [Source:ZFIN;Acc:ZDB-GENE-150709-1] && - && -	-	38	16	25	32	5	14	6	11	0.346276	0.215749	0.288298	0.311976	0.0558115	0.136471	0.0807885	0.122017
ENSDARG00000021572	30.2054	18.2623	22.8446	47.704	7.04693	12.2958	12.0427	8.91288	29.7541	10.0746	1.57393	0.00105066	0.0362365	cgas	13	27328098	27332360	+	1830	protein_coding	cyclic GMP-AMP synthase [Source:ZFIN;Acc:ZDB-GENE-090313-23] && sp|Q8C6L5|CGAS_MOUSE Cyclic GMP-AMP synthase OS=Mus musculus OX=10090 GN=Cgas PE=1 SV=1 && PF03281:Mab-21 protein	-	37	15	22	54	7	14	10	9	0.491743	0.294997	0.370017	0.767825	0.113959	0.199039	0.196379	0.145602
novel.1189	48.9817	37.7421	29.0749	48.5875	17.114	11.4176	22.8811	19.8064	41.0966	17.8048	1.22659	0.00106011	0.0364664	-	4	41331773	41332550	+	677	-	- && - && -	-	60	31	28	55	17	13	19	20	2.15551	1.64797	1.27297	2.11394	0.748105	0.499592	1.00858	0.874618
ENSDARG00000038587	47.349	57.222	48.8044	25.6188	19.1274	14.0524	19.2683	23.7677	44.7485	19.0539	1.22913	0.00107338	0.0367296	CU929150.1	2	45159855	45162467	+	2613	protein_coding	uncharacterized LOC100004199 [Source:NCBI gene;Acc:100004199] && - && -	-	58	47	47	29	19	16	16	24	0.539853	0.647345	0.553616	0.288787	0.216629	0.159309	0.220053	0.271925
ENSDARG00000062943	63.6762	3.65247	25.9598	0.883408	5.03352	0.878275	1.20427	0	23.543	1.77902	3.73539	0.00108698	0.03708	taco1	12	9305832	9315802	+	1325	protein_coding	translational activator of mitochondrially encoded cytochrome c oxidase I [Source:ZFIN;Acc:ZDB-GENE-070410-35] && sp|Q8K0Z7|TACO1_MOUSE Translational activator of cytochrome c oxidase 1 OS=Mus musculus OX=10090 GN=Taco1 PE=1 SV=1 && PF01709:Transcriptional regulator	-	78	3	25	1	5	1	1	0	1.43175	0.0814859	0.58073	0.0196383	0.112423	0.0196356	0.0271226	0
ENSDARG00000012789	81.6362	74.2668	82.0329	205.834	41.2749	63.2358	44.5579	54.4676	110.942	50.884	1.12508	0.00115625	0.0387846	plek2	13	33123484	33134611	-	2995	protein_coding	pleckstrin 2 [Source:ZFIN;Acc:ZDB-GENE-080219-2] && sp|Q9WV52|PLEK2_MOUSE Pleckstrin-2 OS=Mus musculus OX=10090 GN=Plek2 PE=1 SV=1 && PF00169:PH domain|PF00610:Domain found in Dishevelled, Egl-10, and Pleckstrin (DEP)	-	100	61	79	233	41	72	37	55	0.812064	0.73301	0.811859	2.02432	0.40784	0.625455	0.443968	0.543679
ENSDARG00000039439	32.6545	43.8296	24.9214	51.2377	9.06034	10.5393	6.02133	25.7483	38.1608	12.8423	1.56077	0.00124185	0.0407347	il22ra2	13	23623346	23630027	+	996	protein_coding	interleukin 22 receptor, alpha 2 [Source:ZFIN;Acc:ZDB-GENE-060512-349] && sp|Q3SYS8|I22R1_BOVIN Interleukin-22 receptor subunit alpha-1 OS=Bos taurus OX=9913 GN=IL22RA1 PE=2 SV=1 && PF01108:Tissue factor|PF09294:Interferon-alpha/beta receptor, fibronectin type III	-	40	36	24	58	9	12	5	26	0.97676	1.30083	0.741655	1.51526	0.269206	0.31346	0.180409	0.772842
ENSDARG00000045548	1.63272	17.0448	7.26874	113.96	3.02011	3.5131	3.6128	6.93224	34.9765	4.26956	3.03598	0.00124692	0.04085	lepb	4	19031768	19033805	-	589	protein_coding	leptin b [Source:ZFIN;Acc:ZDB-GENE-041210-183] && - && PF02024:Leptin	-	2	14	7	129	3	4	3	7	0.0825851	0.855441	0.365791	5.69894	0.151743	0.176687	0.183043	0.351852
ENSDARG00000117307	59.5944	87.6592	11.4223	5.30045	15.1006	6.14792	3.6128	0.99032	40.9941	6.4629	2.65669	0.00124919	0.040873	CU207269.2	21	45449733	45452829	+	2374	lincRNA	- && - && -	-	73	72	11	6	15	7	3	1	0.747876	1.09151	0.142614	0.0657643	0.18824	0.0767145	0.0454138	0.0124709
ENSDARG00000070672	4.89817	2.43498	8.30713	6.18386	33.2212	16.6872	10.8384	22.7774	5.45603	20.8811	-1.92692	0.00126578	0.0413019	slc2a9l1	11	19490335	19501440	-	2291	protein_coding	solute carrier family 2 member 9, like 1 [Source:ZFIN;Acc:ZDB-GENE-090915-3] && sp|Q3T9X0|GTR9_MOUSE Solute carrier family 2, facilitated glucose transporter member 9 OS=Mus musculus OX=10090 GN=Slc2a9 PE=1 SV=1 && PF00083:Sugar (and other) transporter	-	6	2	8	7	33	19	9	23	0.0636962	0.0314183	0.107477	0.0795047	0.429132	0.215769	0.141177	0.297221
ENSDARG00000001303	52.2472	57.222	32.1901	44.1704	25.1676	23.7134	21.6768	16.8354	46.4574	21.8483	1.08568	0.00131906	0.0424159	psmb8a	19	7105838	7144548	-	1620	protein_coding	proteasome 20S subunit beta 8A [Source:ZFIN;Acc:ZDB-GENE-990415-141] && sp|P28064|PSB8_RAT Proteasome subunit beta type-8 OS=Rattus norvegicus OX=10116 GN=Psmb8 PE=1 SV=3 && PF00227:Proteasome subunit	-	64	47	31	50	25	27	18	17	0.960842	1.04414	0.588975	0.803109	0.459756	0.43362	0.399305	0.310678
ENSDARG00000087071	57.9617	26.7847	39.4589	39.7534	25.1676	15.8089	15.6555	11.8838	40.9897	17.129	1.26839	0.00141485	0.0445381	chrna4a	6	58508420	58521774	+	1653	protein_coding	cholinergic receptor, nicotinic, alpha 4a [Source:ZFIN;Acc:ZDB-GENE-130530-903] && sp|P09482|ACHA4_CHICK Neuronal acetylcholine receptor subunit alpha-4 OS=Gallus gallus OX=9031 GN=CHRNA4 PE=1 SV=1 && PF02932:Neurotransmitter-gated ion-channel transmembrane region|PF02931:Neurotransmitter-gated ion-channel ligand binding domain	-	71	22	38	45	25	18	13	12	1.04465	0.478991	0.707556	0.708369	0.450577	0.283309	0.28263	0.214924
ENSDARG00000038968	41.6345	52.352	28.0366	45.9372	17.114	8.78275	28.9024	6.93224	41.9901	15.4328	1.46724	0.00141572	0.0445381	ccr6b	17	51642687	51651631	-	1373	protein_coding	chemokine (C-C motif) receptor 6b [Source:ZFIN;Acc:ZDB-GENE-030131-8888] && sp|P51684|CCR6_HUMAN C-C chemokine receptor type 6 OS=Homo sapiens OX=9606 GN=CCR6 PE=1 SV=2 && PF00001:7 transmembrane receptor (rhodopsin family)	-	51	43	27	52	17	10	24	7	0.903414	1.12713	0.605262	0.985491	0.368876	0.189492	0.628185	0.15094
novel.2474	231.03	41.3946	171.334	88.3408	29.1944	43.0355	51.7835	79.2256	133.025	50.8097	1.39264	0.00142196	0.0446808	-	CHR_ALT_CTG15_2_4	24795322	24837955	+	1736	-	- && sp|Q2TBU3|GOSR1_BOVIN Golgi SNAP receptor complex member 1 OS=Bos taurus OX=9913 GN=GOSR1 PE=2 SV=1 && -	-	283	34	165	100	29	49	43	80	3.96482	0.704866	2.92539	1.49889	0.49768	0.734356	0.890155	1.36432
novel.3333	10.6127	10.9574	24.9214	22.9686	2.01341	0.878275	6.02133	5.94192	17.365	3.71373	2.26165	0.00150096	0.0465476	-	CHR_ALT_CTG21_1_5	15821824	15825566	+	608	-	- && sp|Q91330|GON2_RUTRU Progonadoliberin-2 OS=Rutilus rutilus OX=48668 GN=gnrh2 PE=3 SV=2 && -	-	13	9	24	26	2	1	5	6	0.520028	0.532741	1.21495	1.11273	0.0980006	0.0427914	0.295538	0.292163
ENSDARG00000057787	7.34726	13.3924	96.5704	69.7893	15.1006	1.75655	13.2469	5.94192	46.7748	9.01149	2.38994	0.00153102	0.046923	itgae.2	15	17177635	17190540	-	3070	protein_coding	integrin, alpha E, tandem duplicate 2 [Source:ZFIN;Acc:ZDB-GENE-130530-671] && sp|Q60677|ITAE_MOUSE Integrin alpha-E OS=Mus musculus OX=10090 GN=Itgae PE=2 SV=2 && PF00092:von Willebrand factor type A domain|PF08441:Integrin alpha	-	9	11	93	79	15	2	11	6	0.0713003	0.128953	0.932384	0.669589	0.145564	0.0169493	0.128766	0.0578615
ENSDARG00000036189	20.409	43.8296	24.9214	28.2691	17.114	5.26965	8.42987	8.91288	29.3573	9.93159	1.55887	0.00162848	0.0486553	spata4	14	36393854	36397876	-	989	protein_coding	spermatogenesis associated 4 [Source:ZFIN;Acc:ZDB-GENE-050417-153] && sp|Q8NEY3|SPAT4_HUMAN Spermatogenesis-associated protein 4 OS=Homo sapiens OX=9606 GN=SPATA4 PE=1 SV=1 && PF06294:CH-like domain in sperm protein	-	25	36	24	32	17	6	7	9	0.614796	1.31004	0.746905	0.841925	0.5121	0.157839	0.25436	0.269416
